# Supplementary material for: Resilience of genetic diversity in forest trees over the Quaternary
Source: Nat Commun. 2024 Oct 14;15:8538. doi: 10.1038/s41467-024-52612-y (PMC11473659; doi:10.1038/s41467-024-52612-y)
Supplement: Supplementary file 6 — Supplementary Dataset 2 [file 41467_2024_52612_MOESM6_ESM.xlsx]

## Sheet: pi_coordinate_fst_by_population
Pop	Species	Fst	Latitude	Longitude	distance (m)	Fst/dist	4fold_pi	all_pi	silent_pi	0fold_pi
CH_BP_05	BP	0.0211368	46.3243	8.95684	1.36032e+06	1.5538e-08	0.00358	0.00195	0.00288	0.00071
CH_BP_06	BP	0.0211329	46.136	8.98465	1.36818e+06	1.5446e-08	0.00362	0.00196	0.00289	0.00073
DE_BP_09	BP	0.0231577	51.8368	14.4384	1.19354e+06	1.94026e-08	0.00367	0.002	0.00294	0.00073
DE_BP_10	BP	0.0208289	52.5438	14.0525	1.18683e+06	1.75501e-08	0.00361	0.00198	0.00292	0.00073
ES_BP_02	BP	0.048247	42.6733	-0.319867	1.90956e+06	2.5266e-08	0.00359	0.00199	0.00292	0.00074
FI_BP_19	BP	0.0222956	66.369	26.7316	1.8926e+06	1.17804e-08	0.0036	0.00199	0.00293	0.00074
FI_BP_20	BP	0.0187034	61.656	29.2918	1.67107e+06	1.11925e-08	0.00368	0.00203	0.00299	0.00076
FR_BP_03	BP	0.0226645	44.1983	7.0684	1.51091e+06	1.50005e-08	0.00388	0.00213	0.00313	0.00079
FR_BP_04	BP	0.0245109	44.84	3.32116	1.59702e+06	1.53479e-08	0.00371	0.00204	0.003	0.00075
FR_BP_21	BP	0.0259851	44.2058	7.09576	1.50976e+06	1.72113e-08	0.0035	0.00193	0.00285	0.00071
GB_BP_13	BP	0.0196326	54.2313	-3.02778	1.63338e+06	1.20196e-08	0.00363	0.002	0.00294	0.00074
GB_BP_14	BP	0.0201997	57.2312	-3.66453	1.68986e+06	1.19534e-08	0.0035	0.00193	0.00285	0.00071
IT_BP_07	BP	0.100715	43.6113	11.7114	1.52174e+06	6.61839e-08	0.00299	0.00165	0.00243	0.0006
IT_BP_08	BP	0.057497	42.1548	13.6173	1.65735e+06	3.46922e-08	0.00355	0.00195	0.00285	0.00075
LT_BP_11	BP	0.0177548	55.0318	23.0083	1.30212e+06	1.36353e-08	0.00357	0.00197	0.0029	0.00072
LT_BP_12	BP	0.0217568	54.6196	24.2281	1.33379e+06	1.6312e-08	0.00346	0.00192	0.00282	0.00071
NO_BP_15	BP	0.0181474	59.8153	11.0256	1.3615e+06	1.3329e-08	0.00353	0.00194	0.00286	0.00072
NO_BP_16	BP	0.017588	60.8019	10.7502	1.41362e+06	1.24418e-08	0.0038	0.00208	0.00305	0.00078
RU_BP_23	BP	0.0172663	51.5	23.91	1.37889e+06	1.25218e-08	0.00383	0.00215	0.00317	0.0008
RU_BP_24	BP	0.0271175	53.92	27.55	1.46237e+06	1.85435e-08	0.00363	0.00202	0.00299	0.00073
RU_BP_25	BP	0.0302481	56.21	87.75	4.64123e+06	6.51725e-09	0.00422	0.00233	0.0034	0.0009
SE_BP_17	BP	0.0230615	64.7582	18.7059	1.65424e+06	1.39408e-08	0.00378	0.00207	0.00305	0.00078
SE_BP_18	BP	0.0206389	63.924	19.8941	1.60015e+06	1.28981e-08	0.00381	0.0021	0.00309	0.00078
AT_FS_13	FS	0.0421989	46.4966	14.0675	661640	6.37792e-08	0.00505	0.00288	0.00381	0.00122
AT_FS_14	FS	0.0402953	46.5837	14.2671	668582	6.02698e-08	0.00503	0.00287	0.0038	0.00121
CH_FS_11	FS	0.0370381	47.2369	7.47256	651588	5.68429e-08	0.00499	0.00282	0.00374	0.00119
CH_FS_12	FS	0.0351228	47.2209	7.40197	653123	5.37767e-08	0.00502	0.00286	0.00379	0.00121
DE_FS_15	FS	0.0357564	47.7755	12.8157	638515	5.59994e-08	0.00513	0.00289	0.00383	0.00122
DE_FS_16	FS	0.0439495	47.7695	12.8291	638646	6.88167e-08	0.00504	0.00286	0.00378	0.00122
DE_FS_17	FS	0.0336796	51.1622	8.90837	738182	4.5625e-08	0.00507	0.0029	0.00384	0.00121
DE_FS_18	FS	0.0335126	51.1301	8.97804	736118	4.55262e-08	0.00507	0.00288	0.00382	0.00121
ES_FS_01	FS	0.0749908	42.6732	-0.122868	1.10801e+06	6.76804e-08	0.00467	0.00261	0.00347	0.00109
ES_FS_02	FS	0.0796183	42.7133	-0.126996	1.10592e+06	7.19926e-08	0.00458	0.00258	0.00342	0.00108
FR_FS_03	FS	0.0509397	44.1846	5.23503	786259	6.47875e-08	0.00491	0.00279	0.00369	0.00117
FR_FS_04	FS	0.0511452	44.1787	5.24318	786258	6.50489e-08	0.00496	0.00279	0.00369	0.00117
FR_FS_05	FS	0.0671651	41.863	9.10468	857122	7.83612e-08	0.00519	0.00291	0.00385	0.00123
FR_FS_06	FS	0.0657766	41.8657	9.13928	856698	7.67792e-08	0.0052	0.00292	0.00386	0.00124
GB_FS_19	FS	0.0515636	51.5257	-1.02795	1.06223e+06	4.85427e-08	0.00475	0.0027	0.00358	0.00114
GB_FS_20	FS	0.0512885	51.6192	-0.985956	1.06333e+06	4.82339e-08	0.00482	0.00272	0.0036	0.00113
IT_FS_07	FS	0.0604222	42.515	13.5492	853036	7.08319e-08	0.00534	0.00302	0.00399	0.00128
IT_FS_08	FS	0.0674726	42.5017	13.5746	854794	7.89343e-08	0.00526	0.00299	0.00395	0.00127
NO_FS_21	FS	0.0830762	59.1956	10.0486	1.35243e+06	6.14272e-08	0.00442	0.00249	0.00329	0.00105
NO_FS_22	FS	0.0862935	59.3865	10.3097	1.372e+06	6.2896e-08	0.00433	0.00247	0.00327	0.00105
SE_FS_23	FS	0.0446153	55.9503	13.7255	1.09652e+06	4.06882e-08	0.00494	0.00279	0.0037	0.00117
SE_FS_24	FS	0.0465248	56.4062	12.9874	1.12015e+06	4.15345e-08	0.00489	0.00277	0.00366	0.00117
SI_FS_25	FS	0.039883	46.3167	13.5667	650295	6.13306e-08	0.005	0.00285	0.00377	0.00119
SI_FS_26	FS	0.044499	46.4333	13.6167	649258	6.85383e-08	0.00499	0.00286	0.00378	0.00121
SI_FS_27	FS	0.0365636	45.7667	14.95	715416	5.11082e-08	0.00508	0.00291	0.00386	0.00123
SI_FS_28	FS	0.0364287	45.7667	14.9833	716999	5.08072e-08	0.00511	0.00292	0.00387	0.00123
AT_PA_05	PA	0.0553236	47.736	15.8076	1.27249e+06	4.34767e-08	0.00452	0.00305	0.00396	0.00167
AT_PA_06	PA	0.0540822	47.7403	15.8185	1.27225e+06	4.25092e-08	0.00448	0.00301	0.0039	0.00165
CH_PA_01	PA	0.0688325	46.26	9.2204	1.50983e+06	4.55897e-08	0.00426	0.00286	0.00371	0.00155
CH_PA_02	PA	0.070194	46.256	9.23632	1.50935e+06	4.65062e-08	0.00426	0.00287	0.00371	0.00156
DE_PA_09	PA	0.0543815	49.0884	13.2292	1.2698e+06	4.28269e-08	0.00464	0.00313	0.00407	0.00169
DE_PA_10	PA	0.0548206	49.0859	13.285	1.26852e+06	4.3216e-08	0.00442	0.00298	0.00388	0.00162
FI_PA_17	PA	0.0686421	66.4337	26.6856	1.78436e+06	3.84687e-08	0.00521	0.00363	0.00475	0.00194
FI_PA_18	PA	0.045024	61.656	29.2913	1.51063e+06	2.98048e-08	0.0052	0.00357	0.00466	0.0019
FR_PA_21	PA	0.102883	44.3338	6.482	1.77107e+06	5.80912e-08	0.00396	0.00265	0.00345	0.00143
GR_PA_07	PA	0.0593403	41.529	24.2834	1.74513e+06	3.40033e-08	0.00455	0.00308	0.00398	0.0017
GR_PA_08	PA	0.0621844	41.4848	24.3338	1.74979e+06	3.55381e-08	0.00459	0.00309	0.00401	0.0017
IT_PA_03	PA	0.0566726	46.5109	12.1344	1.39279e+06	4.06901e-08	0.00442	0.00297	0.00385	0.00162
IT_PA_04	PA	0.0563716	46.4851	12.109	1.39492e+06	4.0412e-08	0.00446	0.003	0.00389	0.00165
LT_PA_11	PA	0.0394718	53.969	24.3324	1.21041e+06	3.26102e-08	0.00489	0.00333	0.00435	0.00179
LT_PA_12	PA	0.0404525	55.3668	26.1967	1.25351e+06	3.22713e-08	0.00501	0.00339	0.00441	0.00184
NO_PA_13	PA	0.0448395	59.8167	11.0261	1.46859e+06	3.05322e-08	0.00508	0.00346	0.00452	0.00185
NO_PA_14	PA	0.0451964	61.4575	12.421	1.50545e+06	3.00218e-08	0.0052	0.00356	0.00466	0.0019
NO_PA_22	PA	0.0690169	66.1072	13.0771	1.7944e+06	3.84623e-08	0.00498	0.00341	0.00445	0.00183
PL_PA_25	PA	0.039941	52.8628	22.7107	1.19362e+06	3.3462e-08	0.00494	0.00335	0.00436	0.00181
RO_PA_24	PA	0.0462514	46.6401	24.6774	1.40756e+06	3.28591e-08	0.00473	0.00319	0.00415	0.00173
RU_OB_01	PA	0.114324	59.1035	61.7015	2.67538e+06	4.27317e-08	0.00534	0.00373	0.00488	0.002
RU_PA_19	PA	0.152775	54.5545	58.8806	2.58969e+06	5.89937e-08	0.00496	0.00347	0.00456	0.00184
RU_PA_20	PA	0.112414	54.7037	58.8179	2.58208e+06	4.35361e-08	0.00528	0.00365	0.00479	0.00194
RU_PA_26	PA	0.0434875	53.3	34.3	1.48976e+06	2.91909e-08	0.00519	0.00352	0.0046	0.0019
SE_PA_15	PA	0.0548087	64.7553	18.2968	1.62438e+06	3.37413e-08	0.00509	0.00351	0.00458	0.00188
SE_PA_16	PA	0.0575012	64.1771	20.0657	1.57611e+06	3.6483e-08	0.00504	0.0035	0.00457	0.00187
BA_PO_24	PO	0.243361	43.9087	18.3245	1.15184e+06	2.11281e-07	0.00262	0.0016	0.00224	0.00069
CH_PO_12	PO	0.162515	46.8996	9.54212	619212	2.62455e-07	0.00289	0.00176	0.00247	0.00076
CH_PO_13	PO	0.133527	46.2843	8.6574	588211	2.27005e-07	0.00306	0.00186	0.00262	0.0008
DE_PO_08	PO	0.139086	51.1556	6.83284	815611	1.70529e-07	0.00309	0.00191	0.00269	0.00081
DE_PO_09	PO	0.149597	49.8242	8.44374	731163	2.04601e-07	0.00301	0.00187	0.00263	0.00081
DE_PO_10	PO	0.147215	48.0482	12.7973	779622	1.88828e-07	0.00305	0.00183	0.00259	0.00077
DE_PO_11	PO	0.164365	48.4391	13.06	807220	2.03619e-07	0.00288	0.00175	0.00247	0.00073
ES_PO_01	PO	0.152048	40.1605	-4.40648	1.17395e+06	1.29518e-07	0.00336	0.00206	0.00287	0.0009
ES_PO_02	PO	0.150814	41.5854	-0.761134	904907	1.66662e-07	0.00362	0.00224	0.00309	0.001
FR_PO_04	PO	0.101639	47.8849	1.84575	684216	1.48548e-07	0.00351	0.00215	0.00299	0.00093
FR_PO_05	PO	0.13214	47.2452	-1.45783	813303	1.62473e-07	0.00325	0.002	0.00278	0.00087
FR_PO_06	PO	0.108324	44.7502	4.90561	587659	1.84331e-07	0.00351	0.00217	0.00303	0.00096
FR_PO_07	PO	0.129173	44.6952	5.39869	585151	2.20751e-07	0.00332	0.00206	0.00287	0.00091
FR_PO_20	PO	0.165004	44.8942	3.91774	602539	2.73848e-07	0.00312	0.00193	0.00268	0.00085
FR_PO_21	PO	0.10939	43.05	1.78333	729937	1.49862e-07	0.00357	0.00218	0.00302	0.00095
FR_PO_22	PO	0.147612	49.3049	1.23986	763817	1.93256e-07	0.00314	0.00193	0.0027	0.00083
GB_PO_19	PO	0.211675	51.5136	0.006	952506	2.22229e-07	0.00267	0.00163	0.00231	0.00067
IT_PO_14	PO	0.118108	45.2122	9.056	600394	1.96717e-07	0.00323	0.00196	0.00277	0.00084
IT_PO_15	PO	0.118985	45.2367	9.01663	598927	1.98664e-07	0.00329	0.00198	0.00279	0.00085
IT_PO_16	PO	0.130483	42.9546	11.3464	769793	1.69504e-07	0.00345	0.00209	0.00293	0.0009
IT_PO_17	PO	0.145741	43.1111	11.3161	759722	1.91835e-07	0.00336	0.00204	0.00285	0.00088
MA_PO_23	PO	0.388602	33.341	-6.42947	1.81912e+06	2.13621e-07	0.00266	0.00172	0.00237	0.00079
ES_PP_01	PP	0.11195	36.8274	-3.94084	892917	1.25375e-07	0.00345	0.00181	0.00225	0.00097
ES_PP_02	PP	0.111018	36.8349	-3.92395	891871	1.24478e-07	0.00339	0.00179	0.00223	0.00096
ES_PP_03	PP	0.103711	40.2452	-5.12166	812059	1.27713e-07	0.00292	0.00158	0.00199	0.00084
ES_PP_04	PP	0.104421	40.1888	-5.10823	812182	1.28569e-07	0.00289	0.00159	0.00199	0.00085
ES_PP_05	PP	0.104728	41.3361	-4.24593	768676	1.36244e-07	0.0029	0.00158	0.00198	0.00084
ES_PP_06	PP	0.104779	41.3413	-4.23514	768272	1.36383e-07	0.00288	0.00156	0.00197	0.00082
ES_PP_07	PP	0.10735	39.9173	-0.394194	679674	1.57944e-07	0.00301	0.00162	0.00203	0.00085
ES_PP_08	PP	0.0990311	39.9124	-0.38906	679740	1.4569e-07	0.00309	0.00166	0.00207	0.00089
FR_PP_09	PP	0.136643	44.9686	-1.16398	791302	1.72681e-07	0.00264	0.00143	0.00179	0.00077
FR_PP_10	PP	0.13471	44.7798	-1.22914	782105	1.7224e-07	0.00267	0.00145	0.00183	0.00076
FR_PP_11	PP	0.130655	43.2332	6.36537	692455	1.88684e-07	0.00234	0.0013	0.00166	0.00066
FR_PP_12	PP	0.131319	43.2174	6.36002	692052	1.89753e-07	0.00241	0.00132	0.00167	0.00067
FR_PP_13	PP	0.107894	41.7549	9.21182	781993	1.37974e-07	0.00273	0.00145	0.00184	0.00074
FR_PP_14	PP	0.116391	41.8162	9.26038	783016	1.48645e-07	0.0026	0.00141	0.00178	0.00071
FR_PP_21	PP	0.139964	43.082	2.878	666487	2.10002e-07	0.00267	0.00146	0.00183	0.00079
IT_PP_15	PP	0.139331	44.0512	9.97057	832451	1.67375e-07	0.00228	0.00124	0.00159	0.00063
IT_PP_16	PP	0.129801	44.0119	10.1839	842459	1.54074e-07	0.00247	0.00132	0.00168	0.00068
IT_PP_17	PP	0.140156	43.1317	11.2434	887744	1.57879e-07	0.00238	0.00128	0.00162	0.00065
IT_PP_18	PP	0.139389	43.1392	11.349	895030	1.55736e-07	0.00236	0.00127	0.00161	0.00067
IT_PP_19	PP	0.135595	44.4175	8.67106	791593	1.71294e-07	0.00238	0.00129	0.00165	0.00065
IT_PP_20	PP	0.106766	44.551	8.64537	797487	1.33878e-07	0.0026	0.00141	0.0018	0.0007
MA_PP_23	PP	0.243848	31.4667	-6.83333	1.44024e+06	1.69311e-07	0.00269	0.00143	0.00176	0.0008
MA_PP_24	PP	0.24829	33.8333	-3.98333	1.11992e+06	2.21704e-07	0.00266	0.00143	0.00177	0.00079
PT_PP_22	PP	0.122705	39.7833	-8.9575	1.07331e+06	1.14324e-07	0.00284	0.00154	0.00192	0.00082
TN_PP_25	PP	0.190677	36.9584	8.70379	988791	1.92839e-07	0.00256	0.00139	0.00175	0.00075
CH_PS_05	PS	0.0101728	46.1327	7.07437	1.45349e+06	6.99889e-09	0.00375	0.00208	0.0021	0.0018
CH_PS_06	PS	0.0108064	46.0928	7.07358	1.45508e+06	7.42667e-09	0.00389	0.0022	0.00222	0.00187
DE_PS_11	PS	0.00882906	53.2632	13.1375	1.3147e+06	6.71566e-09	0.00391	0.00214	0.00217	0.00177
DE_PS_12	PS	0.011551	52.9748	13.666	1.315e+06	8.78408e-09	0.00392	0.00204	0.00206	0.00166
ES_PS_01	PS	0.0216951	41.028	-3.81022	2.15205e+06	1.00811e-08	0.00399	0.00197	0.00192	0.00185
ES_PS_02	PS	0.0207932	40.9964	-3.82205	2.15496e+06	9.64896e-09	0.00381	0.00204	0.00199	0.00188
FI_PS_18	PS	0.0113098	66.4386	26.7848	2.03846e+06	5.5482e-09	0.0041	0.00189	0.00182	0.00184
FI_PS_19	PS	0.00956266	61.656	29.2912	1.81683e+06	5.26339e-09	0.00407	0.00169	0.00156	0.00173
FR_PS_03	PS	0.0111398	45.5681	3.93112	1.55338e+06	7.17133e-09	0.00408	0.00209	0.00209	0.00181
FR_PS_04	PS	0.0111169	45.4035	3.69453	1.56912e+06	7.08479e-09	0.0041	0.002	0.00195	0.00181
GB_PS_13	PS	0.0146386	57.6301	-5.35351	1.83256e+06	7.98808e-09	0.0041	0.00211	0.00209	0.00188
GB_PS_14	PS	0.0119848	57.2081	-3.6142	1.75222e+06	6.8398e-09	0.00418	0.00203	0.00202	0.00179
GR_PS_09	PS	0.0133795	40.1926	22.143	2.01808e+06	6.62982e-09	0.00386	0.00209	0.00209	0.00185
GR_PS_10	PS	0.0134178	40.2701	22.2077	2.01407e+06	6.66206e-09	0.00378	0.00209	0.00212	0.00173
IT_PS_07	PS	0.0345331	44.5358	10.5242	1.51387e+06	2.28112e-08	0.00352	0.00199	0.00204	0.0016
IT_PS_08	PS	0.030464	44.5368	10.5403	1.51385e+06	2.01235e-08	0.00353	0.00194	0.00195	0.00168
LT_PS_20	PS	0.0103292	54.025	24.4382	1.51657e+06	6.81089e-09	0.00394	0.00178	0.00171	0.00166
LT_PS_21	PS	0.0100797	55.5077	23.4594	1.49077e+06	6.7614e-09	0.00416	0.00186	0.0018	0.00173
NO_PS_15	PS	0.00909877	59.8679	11.0547	1.50396e+06	6.04988e-09	0.00415	0.00195	0.00189	0.0018
NO_PS_16	PS	0.010322	61.4575	12.4213	1.58016e+06	6.53224e-09	0.00382	0.00186	0.00181	0.00171
RU_PS_22	PS	0.0132077	60.8551	63.5375	3.22662e+06	4.09335e-09	0.00369	0.00191	0.00187	0.00175
RU_PS_23	PS	0.0157283	60.8525	63.5207	3.22582e+06	4.87575e-09	0.00394	0.00181	0.00172	0.00175
SE_PS_17	PS	0.00977237	63.9627	20.3513	1.76735e+06	5.52938e-09	0.00398	0.00189	0.00182	0.00175
CH_QP_05	QP	0.0267692	47.5558	8.57907	899819	2.97495e-08	0.00706	0.00449	0.00548	0.00182
CH_QP_06	QP	0.0255359	47.5562	8.59093	899836	2.83784e-08	0.00716	0.0045	0.00549	0.00183
DE_QP_17	QP	0.0293061	53.7253	10.9756	981770	2.98503e-08	0.00721	0.00456	0.00558	0.00185
DE_QP_18	QP	0.024317	52.1702	14.4755	1.00113e+06	2.42896e-08	0.00724	0.00459	0.00561	0.00186
ES_QP_01	QP	0.0257934	41.7957	-1.78664	1.38894e+06	1.85706e-08	0.00734	0.00468	0.00571	0.00191
ES_QP_02	QP	0.0273148	41.7968	-1.78208	1.38866e+06	1.96699e-08	0.00739	0.00469	0.00573	0.00192
FR_QP_03	QP	0.0265533	46.6047	0.172683	1.07867e+06	2.46167e-08	0.00698	0.00443	0.00541	0.00182
FR_QP_04	QP	0.0291541	46.6509	0.477271	1.06608e+06	2.73471e-08	0.00682	0.00434	0.0053	0.00175
GB_QP_11	QP	0.032578	54.2333	-3.02858	1.26619e+06	2.57291e-08	0.00725	0.00462	0.00564	0.00188
GB_QP_12	QP	0.035445	55.9471	-2.51644	1.31884e+06	2.68759e-08	0.00753	0.00478	0.00584	0.00195
IT_QP_07	QP	0.0406251	43.349	10.9755	1.08146e+06	3.75651e-08	0.00667	0.00419	0.00511	0.00172
IT_QP_08	QP	0.0443312	43.2431	10.7856	1.085e+06	4.08583e-08	0.00687	0.00434	0.00531	0.00176
IT_QP_09	QP	0.0816067	38.1416	15.9386	1.57889e+06	5.16861e-08	0.00703	0.00449	0.00551	0.00181
IT_QP_10	QP	0.0853544	38.1443	15.9382	1.57864e+06	5.40682e-08	0.00699	0.00447	0.00547	0.00181
LT_QP_20	QP	0.0628516	54.2333	23.7562	1.43188e+06	4.38943e-08	0.00686	0.00438	0.00537	0.00178
NO_QP_13	QP	0.0316486	58.4106	8.48852	1.25248e+06	2.52687e-08	0.00727	0.00463	0.00565	0.00189
NO_QP_14	QP	0.0295002	58.1664	8.12551	1.23302e+06	2.39251e-08	0.00746	0.00475	0.00581	0.00192
PL_QP_19	QP	0.0334632	53.3909	20.4011	1.2431e+06	2.69191e-08	0.00731	0.00465	0.00567	0.0019
SE_QP_16	QP	0.0309589	56.0672	13.274	1.12653e+06	2.74816e-08	0.00743	0.00471	0.00576	0.0019
