# Supplementary material for: Resilience of genetic diversity in forest trees over the Quaternary
Source: Nat Commun. 2024 Oct 14;15:8538. doi: 10.1038/s41467-024-52612-y (PMC11473659; doi:10.1038/s41467-024-52612-y)
Supplement: Supplementary file 7 — Supplementary Dataset 3 [file 41467_2024_52612_MOESM7_ESM.xlsx]

## Sheet: Table_S7_2
Species	Pop1	Pop2	Fst	distance (m)
PS	CH_PS_06	CH_PS_05	0.00267232	4432.86
PS	DE_PS_11	CH_PS_05	0.00607446	904941
PS	DE_PS_12	CH_PS_05	0.0063863	897240
PS	ES_PS_01	CH_PS_05	0.015899	1.04477e+06
PS	ES_PS_02	CH_PS_05	0.0155782	1.04766e+06
PS	FI_PS_18	CH_PS_05	0.00706453	2.54366e+06
PS	FI_PS_19	CH_PS_05	0.00492283	2.23922e+06
PS	FR_PS_03	CH_PS_05	0.00518597	252059
PS	FR_PS_04	CH_PS_05	0.00572745	275090
PS	GB_PS_13	CH_PS_05	0.0105842	1.53381e+06
PS	GB_PS_14	CH_PS_05	0.00711069	1.4333e+06
PS	GR_PS_09	CH_PS_05	0.0100816	1.38863e+06
PS	GR_PS_10	CH_PS_05	0.0100289	1.38854e+06
PS	IT_PS_07	CH_PS_05	0.0307707	323411
PS	IT_PS_08	CH_PS_05	0.0272736	324400
PS	LT_PS_20	CH_PS_05	0.00730997	1.51508e+06
PS	LT_PS_21	CH_PS_05	0.00670011	1.54885e+06
PS	NO_PS_15	CH_PS_05	0.00621195	1.551e+06
PS	NO_PS_16	CH_PS_05	0.00840818	1.74022e+06
PS	RU_PS_22	CH_PS_05	0.00937175	3.93646e+06
PS	RU_PS_23	CH_PS_05	0.0130666	3.93556e+06
PS	SE_PS_17	CH_PS_05	0.00737264	2.14846e+06
PS	DE_PS_11	CH_PS_06	0.00664398	908934
PS	DE_PS_12	CH_PS_06	0.00810349	901127
PS	ES_PS_01	CH_PS_06	0.016992	1.04258e+06
PS	ES_PS_02	CH_PS_06	0.0162403	1.04546e+06
PS	FI_PS_18	CH_PS_06	0.0080796	2.54783e+06
PS	FI_PS_19	CH_PS_06	0.00803316	2.24303e+06
PS	FR_PS_03	CH_PS_06	0.00552143	251018
PS	FR_PS_04	CH_PS_06	0.00650339	273848
PS	GB_PS_13	CH_PS_06	0.0109938	1.53766e+06
PS	GB_PS_14	CH_PS_06	0.00873975	1.43723e+06
PS	GR_PS_09	CH_PS_06	0.0107645	1.38697e+06
PS	GR_PS_10	CH_PS_06	0.0109331	1.3869e+06
PS	IT_PS_07	CH_PS_06	0.0293968	321133
PS	IT_PS_08	CH_PS_06	0.0268341	322132
PS	LT_PS_20	CH_PS_06	0.00776194	1.51808e+06
PS	LT_PS_21	CH_PS_06	0.00785787	1.5522e+06
PS	NO_PS_15	CH_PS_06	0.00631758	1.55539e+06
PS	NO_PS_16	CH_PS_06	0.00850203	1.7446e+06
PS	RU_PS_22	CH_PS_06	0.00880593	3.93966e+06
PS	RU_PS_23	CH_PS_06	0.0139414	3.93876e+06
PS	SE_PS_17	CH_PS_06	0.00810171	2.1527e+06
PS	DE_PS_12	DE_PS_11	0.00256672	47771.8
PS	ES_PS_01	DE_PS_11	0.0190702	1.86223e+06
PS	ES_PS_02	DE_PS_11	0.0192155	1.86562e+06
PS	FI_PS_18	DE_PS_11	0.00205811	1.64683e+06
PS	FI_PS_19	DE_PS_11	0.00207793	1.33985e+06
PS	FR_PS_03	DE_PS_11	0.00764669	1.08385e+06
PS	FR_PS_04	DE_PS_11	0.00859861	1.10941e+06
PS	GB_PS_13	DE_PS_11	0.010499	1.26201e+06
PS	GB_PS_14	DE_PS_11	0.00753613	1.14888e+06
PS	GR_PS_09	DE_PS_11	0.00736659	1.60484e+06
PS	GR_PS_10	DE_PS_11	0.00695719	1.59896e+06
PS	IT_PS_07	DE_PS_11	0.0326205	989107
PS	IT_PS_08	DE_PS_11	0.0288884	988764
PS	LT_PS_20	DE_PS_11	0.00282572	751333
PS	LT_PS_21	DE_PS_11	0.00280946	714787
PS	NO_PS_15	DE_PS_11	0.001027	746409
PS	NO_PS_16	DE_PS_11	0.00231416	913566
PS	RU_PS_22	DE_PS_11	0.00514502	3.08733e+06
PS	RU_PS_23	DE_PS_11	0.00972764	3.08646e+06
PS	SE_PS_17	DE_PS_11	0.0025704	1.26147e+06
PS	ES_PS_01	DE_PS_12	0.0234981	1.86939e+06
PS	ES_PS_02	DE_PS_12	0.0225056	1.87275e+06
PS	FI_PS_18	DE_PS_12	0.00813114	1.66396e+06
PS	FI_PS_19	DE_PS_12	0.00556561	1.34283e+06
PS	FR_PS_03	DE_PS_12	0.0101422	1.08453e+06
PS	FR_PS_04	DE_PS_12	0.0103611	1.11028e+06
PS	GB_PS_13	DE_PS_12	0.0132437	1.30878e+06
PS	GB_PS_14	DE_PS_12	0.0101253	1.19551e+06
PS	GR_PS_09	DE_PS_12	0.0100766	1.55982e+06
PS	GR_PS_10	DE_PS_12	0.00987751	1.55386e+06
PS	IT_PS_07	DE_PS_12	0.0360965	966227
PS	IT_PS_08	DE_PS_12	0.0330546	965831
PS	LT_PS_20	DE_PS_12	0.00615212	723587
PS	LT_PS_21	DE_PS_12	0.00538131	697171
PS	NO_PS_15	DE_PS_12	0.00491456	784113
PS	NO_PS_16	DE_PS_12	0.00519861	947601
PS	RU_PS_22	DE_PS_12	0.00724207	3.07778e+06
PS	RU_PS_23	DE_PS_12	0.0102255	3.0769e+06
PS	SE_PS_17	DE_PS_12	0.00527396	1.28287e+06
PS	ES_PS_02	ES_PS_01	0.00122109	3645.39
PS	FI_PS_18	ES_PS_01	0.0236765	3.40136e+06
PS	FI_PS_19	ES_PS_01	0.0224242	3.18876e+06
PS	FR_PS_03	ES_PS_01	0.0103666	804977
PS	FR_PS_04	ES_PS_01	0.00971386	779259
PS	GB_PS_13	ES_PS_01	0.0183652	1.84969e+06
PS	GB_PS_14	ES_PS_01	0.0168114	1.79947e+06
PS	GR_PS_09	ES_PS_01	0.0246357	2.19025e+06
PS	GR_PS_10	ES_PS_01	0.0240689	2.19404e+06
PS	IT_PS_07	ES_PS_01	0.0433593	1.23403e+06
PS	IT_PS_08	ES_PS_01	0.0392593	1.23531e+06
PS	LT_PS_20	ES_PS_01	0.0219878	2.54443e+06
PS	LT_PS_21	ES_PS_01	0.0216901	2.55795e+06
PS	NO_PS_15	ES_PS_01	0.0200449	2.33414e+06
PS	NO_PS_16	ES_PS_01	0.0231762	2.52338e+06
PS	RU_PS_22	ES_PS_01	0.0281199	4.94656e+06
PS	RU_PS_23	ES_PS_01	0.0306112	4.94568e+06
PS	SE_PS_17	ES_PS_01	0.0223001	2.99325e+06
PS	FI_PS_18	ES_PS_02	0.021031	3.40497e+06
PS	FI_PS_19	ES_PS_02	0.0200862	3.19225e+06
PS	FR_PS_03	ES_PS_02	0.0109951	808044
PS	FR_PS_04	ES_PS_02	0.010347	782317
PS	GB_PS_13	ES_PS_02	0.0161642	1.85314e+06
PS	GB_PS_14	ES_PS_02	0.0155962	1.80298e+06
PS	GR_PS_09	ES_PS_02	0.024932	2.19162e+06
PS	GR_PS_10	ES_PS_02	0.0236499	2.19543e+06
PS	IT_PS_07	ES_PS_02	0.0412383	1.23633e+06
PS	IT_PS_08	ES_PS_02	0.0369255	1.23761e+06
PS	LT_PS_20	ES_PS_02	0.0221717	2.54759e+06
PS	LT_PS_21	ES_PS_02	0.0216596	2.56122e+06
PS	NO_PS_15	ES_PS_02	0.019286	2.33777e+06
PS	NO_PS_16	ES_PS_02	0.0216998	2.52701e+06
PS	RU_PS_22	ES_PS_02	0.026449	4.94989e+06
PS	RU_PS_23	ES_PS_02	0.0295011	4.94901e+06
PS	SE_PS_17	ES_PS_02	0.0209559	2.99686e+06
PS	FI_PS_19	FI_PS_18	0.00252357	546920
PS	FR_PS_03	FI_PS_18	0.0118333	2.69111e+06
PS	FR_PS_04	FI_PS_18	0.0124554	2.71506e+06
PS	GB_PS_13	FI_PS_18	0.012701	1.91605e+06
PS	GB_PS_14	FI_PS_18	0.0109032	1.87486e+06
PS	GR_PS_09	FI_PS_18	0.00990256	2.93531e+06
PS	GR_PS_10	FI_PS_18	0.0091333	2.92633e+06
PS	IT_PS_07	FI_PS_18	0.0381181	2.6272e+06
PS	IT_PS_08	FI_PS_18	0.0330341	2.62673e+06
PS	LT_PS_20	FI_PS_18	0.00437756	1.38891e+06
PS	LT_PS_21	FI_PS_18	0.00538111	1.23081e+06
PS	NO_PS_15	FI_PS_18	0.00481179	1.07389e+06
PS	NO_PS_16	FI_PS_18	0.00417498	893207
PS	RU_PS_22	FI_PS_18	0.00577956	1.89169e+06
PS	RU_PS_23	FI_PS_18	0.010282	1.89111e+06
PS	SE_PS_17	FI_PS_18	0.00336217	408230
PS	FR_PS_03	FI_PS_19	0.00973094	2.42327e+06
PS	FR_PS_04	FI_PS_19	0.00862827	2.44872e+06
PS	GB_PS_13	FI_PS_19	0.0112653	1.97925e+06
PS	GB_PS_14	FI_PS_19	0.00749818	1.90929e+06
PS	GR_PS_09	FI_PS_19	0.00831623	2.43657e+06
PS	GR_PS_10	FI_PS_19	0.00948848	2.4272e+06
PS	IT_PS_07	FI_PS_19	0.0374671	2.26422e+06
PS	IT_PS_08	FI_PS_19	0.0305428	2.26355e+06
PS	LT_PS_20	FI_PS_19	0.00102674	896843
PS	LT_PS_21	FI_PS_19	0.00080517	763562
PS	NO_PS_15	FI_PS_19	0.00205539	1.01033e+06
PS	NO_PS_16	FI_PS_19	0.00205947	894530
PS	RU_PS_22	FI_PS_19	0.00697317	1.81897e+06
PS	RU_PS_23	FI_PS_19	0.00648368	1.81819e+06
PS	SE_PS_17	FI_PS_19	0.00240411	522803
PS	FR_PS_04	FR_PS_03	0.000815934	26015.9
PS	GB_PS_13	FR_PS_03	0.0106532	1.48507e+06
PS	GB_PS_14	FR_PS_03	0.00655295	1.39544e+06
PS	GR_PS_09	FR_PS_03	0.0113157	1.59873e+06
PS	GR_PS_10	FR_PS_03	0.0108317	1.59959e+06
PS	IT_PS_07	FR_PS_03	0.0302027	531722
PS	IT_PS_08	FR_PS_03	0.0278766	532930
PS	LT_PS_20	FR_PS_03	0.0095165	1.74083e+06
PS	LT_PS_21	FR_PS_03	0.00906658	1.76122e+06
PS	NO_PS_15	FR_PS_03	0.00772349	1.66018e+06
PS	NO_PS_16	FR_PS_03	0.00989257	1.85224e+06
PS	RU_PS_22	FR_PS_03	0.013185	4.15199e+06
PS	RU_PS_23	FR_PS_03	0.0167104	4.1511e+06
PS	SE_PS_17	FR_PS_03	0.00931004	2.28844e+06
PS	GB_PS_13	FR_PS_04	0.00990355	1.49524e+06
PS	GB_PS_14	FR_PS_04	0.00688235	1.4068e+06
PS	GR_PS_09	FR_PS_04	0.0120483	1.61187e+06
PS	GR_PS_10	FR_PS_04	0.0118955	1.61287e+06
PS	IT_PS_07	FR_PS_04	0.0308724	547162
PS	IT_PS_08	FR_PS_04	0.0272397	548387
PS	LT_PS_20	FR_PS_04	0.00909473	1.76677e+06
PS	LT_PS_21	FR_PS_04	0.00888595	1.78723e+06
PS	NO_PS_15	FR_PS_04	0.0073583	1.68245e+06
PS	NO_PS_16	FR_PS_04	0.00942252	1.87457e+06
PS	RU_PS_22	FR_PS_04	0.0131142	4.178e+06
PS	RU_PS_23	FR_PS_04	0.0158317	4.17711e+06
PS	SE_PS_17	FR_PS_04	0.00887056	2.31211e+06
PS	GB_PS_14	GB_PS_13	0.00309283	114585
PS	GR_PS_09	GB_PS_13	0.0154663	2.7609e+06
PS	GR_PS_10	GB_PS_13	0.0150679	2.75722e+06
PS	IT_PS_07	GB_PS_13	0.0378169	1.82341e+06
PS	IT_PS_08	GB_PS_13	0.0339724	1.82397e+06
PS	LT_PS_20	GB_PS_13	0.0117864	1.89329e+06
PS	LT_PS_21	GB_PS_13	0.0128606	1.77317e+06
PS	NO_PS_15	GB_PS_13	0.010348	979247
PS	NO_PS_16	GB_PS_13	0.0124417	1.0877e+06
PS	RU_PS_22	GB_PS_13	0.0138484	3.76502e+06
PS	RU_PS_23	GB_PS_13	0.0193171	3.76433e+06
PS	SE_PS_17	GB_PS_13	0.0116584	1.55276e+06
PS	GR_PS_09	GB_PS_14	0.0130377	2.64785e+06
PS	GR_PS_10	GB_PS_14	0.0120154	2.6441e+06
PS	IT_PS_07	GB_PS_14	0.0350383	1.71824e+06
PS	IT_PS_08	GB_PS_14	0.0306396	1.71877e+06
PS	LT_PS_20	GB_PS_14	0.00942797	1.78923e+06
PS	LT_PS_21	GB_PS_14	0.00911942	1.67298e+06
PS	NO_PS_15	GB_PS_14	0.00724881	902011
PS	NO_PS_16	GB_PS_14	0.00819248	1.02446e+06
PS	RU_PS_22	GB_PS_14	0.0128964	3.70643e+06
PS	RU_PS_23	GB_PS_14	0.0159358	3.70572e+06
PS	SE_PS_17	GB_PS_14	0.00926525	1.50069e+06
PS	GR_PS_10	GR_PS_09	0.00222239	10213
PS	IT_PS_07	GR_PS_09	0.0344401	1.07046e+06
PS	IT_PS_08	GR_PS_09	0.0312003	1.06932e+06
PS	LT_PS_20	GR_PS_09	0.00897197	1.5474e+06
PS	LT_PS_21	GR_PS_09	0.00977407	1.70561e+06
PS	NO_PS_15	GR_PS_09	0.00856969	2.32085e+06
PS	NO_PS_16	GR_PS_09	0.00908424	2.4565e+06
PS	RU_PS_22	GR_PS_09	0.0104647	3.62882e+06
PS	RU_PS_23	GR_PS_09	0.0148399	3.62786e+06
PS	SE_PS_17	GR_PS_09	0.00683835	2.64739e+06
PS	IT_PS_07	GR_PS_10	0.0347375	1.07086e+06
PS	IT_PS_08	GR_PS_10	0.0318554	1.06972e+06
PS	LT_PS_20	GR_PS_10	0.00915758	1.5383e+06
PS	LT_PS_21	GR_PS_10	0.00961534	1.69674e+06
PS	NO_PS_15	GR_PS_10	0.00858841	2.31407e+06
PS	NO_PS_16	GR_PS_10	0.00992181	2.44929e+06
PS	RU_PS_22	GR_PS_10	0.0110669	3.61864e+06
PS	RU_PS_23	GR_PS_10	0.0157402	3.61768e+06
PS	SE_PS_17	GR_PS_10	0.0083395	2.63898e+06
PS	IT_PS_08	IT_PS_07	0.00231309	1286.3
PS	LT_PS_20	IT_PS_07	0.037967	1.45736e+06
PS	LT_PS_21	IT_PS_07	0.0355132	1.5273e+06
PS	NO_PS_15	IT_PS_07	0.0353551	1.70637e+06
PS	NO_PS_16	IT_PS_07	0.0362114	1.88722e+06
PS	RU_PS_22	IT_PS_07	0.0414521	3.87694e+06
PS	RU_PS_23	IT_PS_07	0.0431371	3.87601e+06
PS	SE_PS_17	IT_PS_07	0.0356048	2.2491e+06
PS	LT_PS_20	IT_PS_08	0.0322221	1.45647e+06
PS	LT_PS_21	IT_PS_08	0.0303319	1.52651e+06
PS	NO_PS_15	IT_PS_08	0.029684	1.70623e+06
PS	NO_PS_16	IT_PS_08	0.0320259	1.88703e+06
PS	RU_PS_22	IT_PS_08	0.0361519	3.87598e+06
PS	RU_PS_23	IT_PS_08	0.0377117	3.87505e+06
PS	SE_PS_17	IT_PS_08	0.0311703	2.2487e+06
PS	LT_PS_21	LT_PS_20	0.000548914	176666
PS	NO_PS_15	LT_PS_20	0.00163282	1.03924e+06
PS	NO_PS_16	LT_PS_20	0.00346699	1.09086e+06
PS	RU_PS_22	LT_PS_20	0.00839692	2.42607e+06
PS	RU_PS_23	LT_PS_20	0.0086271	2.42515e+06
PS	SE_PS_17	LT_PS_20	0.00281193	1.13108e+06
PS	NO_PS_15	LT_PS_21	0.00220474	882887
PS	NO_PS_16	LT_PS_21	0.00361443	921705
PS	RU_PS_22	LT_PS_21	0.00764064	2.39077e+06
PS	RU_PS_23	LT_PS_21	0.00784447	2.38988e+06
PS	SE_PS_17	LT_PS_21	0.00244847	957744
PS	NO_PS_16	NO_PS_15	0.000421063	192231
PS	RU_PS_22	NO_PS_15	0.00782972	2.82088e+06
PS	RU_PS_23	NO_PS_15	0.00847124	2.82014e+06
PS	SE_PS_17	NO_PS_15	6.84e-05	667296
PS	RU_PS_22	NO_PS_16	0.00747771	2.6821e+06
PS	RU_PS_23	NO_PS_16	0.0082134	2.68139e+06
PS	SE_PS_17	NO_PS_16	0.00116368	492058
PS	RU_PS_23	RU_PS_22	0.0019299	958.034
PS	SE_PS_17	RU_PS_22	0.00722812	2.21471e+06
PS	SE_PS_17	RU_PS_23	0.00787334	2.21404e+06
PP	ES_PP_02	ES_PP_01	0.00402605	1721.05
PP	ES_PP_03	ES_PP_01	0.067098	393103
PP	ES_PP_04	ES_PP_01	0.0656246	386769
PP	ES_PP_05	ES_PP_01	0.0674805	501238
PP	ES_PP_06	ES_PP_01	0.0687144	501761
PP	ES_PP_07	ES_PP_01	0.0547864	462189
PP	ES_PP_08	ES_PP_01	0.0454956	462096
PP	FR_PP_09	ES_PP_01	0.105062	933723
PP	FR_PP_10	ES_PP_01	0.103404	912134
PP	FR_PP_11	ES_PP_01	0.144908	1.12977e+06
PP	FR_PP_12	ES_PP_01	0.148096	1.1284e+06
PP	FR_PP_13	ES_PP_01	0.114076	1.25782e+06
PP	FR_PP_14	ES_PP_01	0.128319	1.26408e+06
PP	FR_PP_21	ES_PP_01	0.110232	905861
PP	IT_PP_15	ES_PP_01	0.161902	1.42401e+06
PP	IT_PP_16	ES_PP_01	0.150867	1.4368e+06
PP	IT_PP_17	ES_PP_01	0.166539	1.47068e+06
PP	IT_PP_18	ES_PP_01	0.166645	1.4789e+06
PP	IT_PP_19	ES_PP_01	0.157573	1.35716e+06
PP	IT_PP_20	ES_PP_01	0.126977	1.36384e+06
PP	MA_PP_23	ES_PP_01	0.147496	651638
PP	MA_PP_24	ES_PP_01	0.14859	332205
PP	PT_PP_22	ES_PP_01	0.0800844	547748
PP	TN_PP_25	ES_PP_01	0.152797	1.12636e+06
PP	ES_PP_03	ES_PP_02	0.0671574	392687
PP	ES_PP_04	ES_PP_02	0.0654949	386355
PP	ES_PP_05	ES_PP_02	0.068039	500486
PP	ES_PP_06	ES_PP_02	0.0694851	501006
PP	ES_PP_07	ES_PP_02	0.0540138	460573
PP	ES_PP_08	ES_PP_02	0.044482	460479
PP	FR_PP_09	ES_PP_02	0.103157	932560
PP	FR_PP_10	ES_PP_02	0.100894	910971
PP	FR_PP_11	ES_PP_02	0.142073	1.1281e+06
PP	FR_PP_12	ES_PP_02	0.145857	1.12672e+06
PP	FR_PP_13	ES_PP_02	0.114301	1.2561e+06
PP	FR_PP_14	ES_PP_02	0.128779	1.26236e+06
PP	FR_PP_21	ES_PP_02	0.109185	904279
PP	IT_PP_15	ES_PP_02	0.159667	1.42231e+06
PP	IT_PP_16	ES_PP_02	0.149606	1.4351e+06
PP	IT_PP_17	ES_PP_02	0.164828	1.46897e+06
PP	IT_PP_18	ES_PP_02	0.164541	1.47719e+06
PP	IT_PP_19	ES_PP_02	0.15563	1.35548e+06
PP	IT_PP_20	ES_PP_02	0.125414	1.36217e+06
PP	MA_PP_23	ES_PP_02	0.145826	653029
PP	MA_PP_24	ES_PP_02	0.147661	333059
PP	PT_PP_22	ES_PP_02	0.0805124	548416
PP	TN_PP_25	ES_PP_02	0.153816	1.1248e+06
PP	ES_PP_04	ES_PP_03	0.00189854	6360.42
PP	ES_PP_05	ES_PP_03	0.0126966	141915
PP	ES_PP_06	ES_PP_03	0.0103259	142876
PP	ES_PP_07	ES_PP_03	0.028236	404809
PP	ES_PP_08	ES_PP_03	0.0199606	405308
PP	FR_PP_09	ES_PP_03	0.0586548	616890
PP	FR_PP_10	ES_PP_03	0.0566511	596549
PP	FR_PP_11	ES_PP_03	0.136015	1.01056e+06
PP	FR_PP_12	ES_PP_03	0.138747	1.00968e+06
PP	FR_PP_13	ES_PP_03	0.110545	1.21609e+06
PP	FR_PP_14	ES_PP_03	0.127759	1.22051e+06
PP	FR_PP_21	ES_PP_03	0.0662535	736579
PP	IT_PP_15	ES_PP_03	0.160391	1.31489e+06
PP	IT_PP_16	ES_PP_03	0.152289	1.33053e+06
PP	IT_PP_17	ES_PP_03	0.163807	1.39719e+06
PP	IT_PP_18	ES_PP_03	0.161133	1.40581e+06
PP	IT_PP_19	ES_PP_03	0.149856	1.22567e+06
PP	IT_PP_20	ES_PP_03	0.11677	1.22825e+06
PP	MA_PP_23	ES_PP_03	0.235657	986168
PP	MA_PP_24	ES_PP_03	0.241999	718726
PP	PT_PP_22	ES_PP_03	0.0342367	331451
PP	TN_PP_25	ES_PP_03	0.170916	1.25683e+06
PP	ES_PP_05	ES_PP_04	0.0117439	146741
PP	ES_PP_06	ES_PP_04	0.0108587	147689
PP	ES_PP_07	ES_PP_04	0.0274485	403318
PP	ES_PP_08	ES_PP_04	0.0206775	403810
PP	FR_PP_09	ES_PP_04	0.0603004	621719
PP	FR_PP_10	ES_PP_04	0.0596744	601329
PP	FR_PP_11	ES_PP_04	0.137717	1.01196e+06
PP	FR_PP_12	ES_PP_04	0.139705	1.01107e+06
PP	FR_PP_13	ES_PP_04	0.111041	1.21635e+06
PP	FR_PP_14	ES_PP_04	0.128166	1.22081e+06
PP	FR_PP_21	ES_PP_04	0.06907	738524
PP	IT_PP_15	ES_PP_04	0.162615	1.31637e+06
PP	IT_PP_16	ES_PP_04	0.153	1.33197e+06
PP	IT_PP_17	ES_PP_04	0.164721	1.39812e+06
PP	IT_PP_18	ES_PP_04	0.162803	1.40674e+06
PP	IT_PP_19	ES_PP_04	0.151705	1.22748e+06
PP	IT_PP_20	ES_PP_04	0.117328	1.23013e+06
PP	MA_PP_23	ES_PP_04	0.236464	980190
PP	MA_PP_24	ES_PP_04	0.24306	712369
PP	PT_PP_22	ES_PP_04	0.0324955	331812
PP	TN_PP_25	ES_PP_04	0.172493	1.25438e+06
PP	ES_PP_06	ES_PP_05	0.00130632	1068.69
PP	ES_PP_07	ES_PP_05	0.0325995	361928
PP	ES_PP_08	ES_PP_05	0.0258021	362565
PP	FR_PP_09	ES_PP_05	0.046852	474988
PP	FR_PP_10	ES_PP_05	0.0453179	454634
PP	FR_PP_11	ES_PP_05	0.139308	899549
PP	FR_PP_12	ES_PP_05	0.140433	898819
PP	FR_PP_13	ES_PP_05	0.112743	1.1227e+06
PP	FR_PP_14	ES_PP_05	0.12751	1.1265e+06
PP	FR_PP_21	ES_PP_05	0.0588457	619190
PP	IT_PP_15	ES_PP_05	0.163341	1.20167e+06
PP	IT_PP_16	ES_PP_05	0.156704	1.21783e+06
PP	IT_PP_17	ES_PP_05	0.167865	1.29213e+06
PP	IT_PP_18	ES_PP_05	0.16554	1.30076e+06
PP	IT_PP_19	ES_PP_05	0.15335	1.10807e+06
PP	IT_PP_20	ES_PP_05	0.118813	1.10965e+06
PP	MA_PP_23	ES_PP_05	0.243814	1.11935e+06
PP	MA_PP_24	ES_PP_05	0.249353	833048
PP	PT_PP_22	ES_PP_05	0.0287474	434616
PP	TN_PP_25	ES_PP_05	0.175264	1.21878e+06
PP	ES_PP_07	ES_PP_06	0.0315233	361345
PP	ES_PP_08	ES_PP_06	0.0235469	361983
PP	FR_PP_09	ES_PP_06	0.0471816	474035
PP	FR_PP_10	ES_PP_06	0.0458726	453673
PP	FR_PP_11	ES_PP_06	0.139515	898518
PP	FR_PP_12	ES_PP_06	0.140255	897789
PP	FR_PP_13	ES_PP_06	0.113049	1.12174e+06
PP	FR_PP_14	ES_PP_06	0.129595	1.12554e+06
PP	FR_PP_21	ES_PP_06	0.0593211	618143
PP	IT_PP_15	ES_PP_06	0.163861	1.20063e+06
PP	IT_PP_16	ES_PP_06	0.156718	1.21679e+06
PP	IT_PP_17	ES_PP_06	0.167746	1.29112e+06
PP	IT_PP_18	ES_PP_06	0.165849	1.29974e+06
PP	IT_PP_19	ES_PP_06	0.152323	1.10702e+06
PP	IT_PP_20	ES_PP_06	0.118422	1.10859e+06
PP	MA_PP_23	ES_PP_06	0.243654	1.12011e+06
PP	MA_PP_24	ES_PP_06	0.248756	833593
PP	PT_PP_22	ES_PP_06	0.0311787	435667
PP	TN_PP_25	ES_PP_06	0.175644	1.21812e+06
PP	ES_PP_08	ES_PP_07	0.0103423	696.437
PP	FR_PP_09	ES_PP_07	0.0754894	564662
PP	FR_PP_10	ES_PP_07	0.0734003	544487
PP	FR_PP_11	ES_PP_07	0.140156	673036
PP	FR_PP_12	ES_PP_07	0.139807	671762
PP	FR_PP_13	ES_PP_07	0.114197	835002
PP	FR_PP_14	ES_PP_07	0.130464	840280
PP	FR_PP_21	ES_PP_07	0.0785771	445102
PP	IT_PP_15	ES_PP_07	0.165817	972939
PP	IT_PP_16	ES_PP_07	0.155814	986750
PP	IT_PP_17	ES_PP_07	0.168581	1.03377e+06
PP	IT_PP_18	ES_PP_07	0.167283	1.04225e+06
PP	IT_PP_19	ES_PP_07	0.153591	899711
PP	IT_PP_20	ES_PP_07	0.119223	905608
PP	MA_PP_23	ES_PP_07	0.20964	1.10324e+06
PP	MA_PP_24	ES_PP_07	0.216663	746983
PP	PT_PP_22	ES_PP_07	0.0534161	732718
PP	TN_PP_25	ES_PP_07	0.175341	859018
PP	FR_PP_09	ES_PP_08	0.0661188	565247
PP	FR_PP_10	ES_PP_08	0.0649122	545078
PP	FR_PP_11	ES_PP_08	0.130816	672991
PP	FR_PP_12	ES_PP_08	0.131737	671716
PP	FR_PP_13	ES_PP_08	0.104244	834744
PP	FR_PP_14	ES_PP_08	0.120055	840026
PP	FR_PP_21	ES_PP_08	0.0720944	445272
PP	IT_PP_15	ES_PP_08	0.154964	972848
PP	IT_PP_16	ES_PP_08	0.146292	986651
PP	IT_PP_17	ES_PP_08	0.158776	1.03359e+06
PP	IT_PP_18	ES_PP_08	0.157251	1.04207e+06
PP	IT_PP_19	ES_PP_08	0.144474	899682
PP	IT_PP_20	ES_PP_08	0.111457	905590
PP	MA_PP_23	ES_PP_08	0.202409	1.10304e+06
PP	MA_PP_24	ES_PP_08	0.209086	746694
PP	PT_PP_22	ES_PP_08	0.0468575	733172
PP	TN_PP_25	ES_PP_08	0.164897	858424
PP	FR_PP_10	FR_PP_09	-0.000513697	21597.5
PP	FR_PP_11	FR_PP_09	0.183251	632678
PP	FR_PP_12	FR_PP_09	0.181823	632884
PP	FR_PP_13	FR_PP_09	0.155407	912846
PP	FR_PP_14	FR_PP_09	0.171086	913449
PP	FR_PP_21	FR_PP_09	0.0219769	385871
PP	IT_PP_15	FR_PP_09	0.205534	890507
PP	IT_PP_16	FR_PP_09	0.199052	908120
PP	IT_PP_17	FR_PP_09	0.206367	1.01396e+06
PP	IT_PP_18	FR_PP_09	0.205815	1.022e+06
PP	IT_PP_19	FR_PP_09	0.194571	781508
PP	IT_PP_20	FR_PP_09	0.155083	777570
PP	MA_PP_23	FR_PP_09	0.271783	1.57777e+06
PP	MA_PP_24	FR_PP_09	0.278226	1.25968e+06
PP	PT_PP_22	FR_PP_09	0.0727879	861682
PP	TN_PP_25	FR_PP_09	0.214365	1.2153e+06
PP	FR_PP_11	FR_PP_10	0.180871	632565
PP	FR_PP_12	FR_PP_10	0.18001	632709
PP	FR_PP_13	FR_PP_10	0.152518	911006
PP	FR_PP_14	FR_PP_10	0.16869	911795
PP	FR_PP_21	FR_PP_10	0.0202117	379874
PP	IT_PP_15	FR_PP_10	0.204092	894943
PP	IT_PP_16	FR_PP_10	0.196519	912524
PP	IT_PP_17	FR_PP_10	0.204767	1.01666e+06
PP	IT_PP_18	FR_PP_10	0.20385	1.02476e+06
PP	IT_PP_19	FR_PP_10	0.19199	786572
PP	IT_PP_20	FR_PP_10	0.153036	783023
PP	MA_PP_23	FR_PP_10	0.268352	1.5563e+06
PP	MA_PP_24	FR_PP_10	0.275444	1.23809e+06
PP	PT_PP_22	FR_PP_10	0.072779	844526
PP	TN_PP_25	FR_PP_10	0.210288	1.20471e+06
PP	FR_PP_12	FR_PP_11	0.00236796	1811.66
PP	FR_PP_13	FR_PP_11	0.065591	285844
PP	FR_PP_14	FR_PP_11	0.0675932	285209
PP	FR_PP_21	FR_PP_11	0.180979	284112
PP	IT_PP_15	FR_PP_11	0.095881	304728
PP	IT_PP_16	FR_PP_11	0.0863508	320084
PP	IT_PP_17	FR_PP_11	0.0992593	396687
PP	IT_PP_18	FR_PP_11	0.0973114	405215
PP	IT_PP_19	FR_PP_11	0.0333416	227395
PP	IT_PP_20	FR_PP_11	0.0255981	234506
PP	MA_PP_23	FR_PP_11	0.273358	1.74857e+06
PP	MA_PP_24	FR_PP_11	0.278365	1.37725e+06
PP	PT_PP_22	FR_PP_11	0.15923	1.33316e+06
PP	TN_PP_25	FR_PP_11	0.195874	724621
PP	FR_PP_13	FR_PP_12	0.0671161	285223
PP	FR_PP_14	FR_PP_12	0.0670761	284636
PP	FR_PP_21	FR_PP_12	0.182373	283615
PP	IT_PP_15	FR_PP_12	0.09575	305704
PP	IT_PP_16	FR_PP_12	0.0867184	321017
PP	IT_PP_17	FR_PP_12	0.0984771	397127
PP	IT_PP_18	FR_PP_12	0.096794	405660
PP	IT_PP_19	FR_PP_12	0.0310888	228786
PP	IT_PP_20	FR_PP_12	0.0246848	235961
PP	MA_PP_23	FR_PP_12	0.275685	1.74703e+06
PP	MA_PP_24	FR_PP_12	0.280189	1.37569e+06
PP	PT_PP_22	FR_PP_12	0.159684	1.33238e+06
PP	TN_PP_25	FR_PP_12	0.197187	723062
PP	FR_PP_14	FR_PP_13	0.00372532	7920.03
PP	FR_PP_21	FR_PP_13	0.155135	541597
PP	IT_PP_15	FR_PP_13	0.0541052	262517
PP	IT_PP_16	FR_PP_13	0.0422822	263006
PP	IT_PP_17	FR_PP_13	0.0512301	226546
PP	IT_PP_18	FR_PP_13	0.0521786	233564
PP	IT_PP_19	FR_PP_13	0.068351	299063
PP	IT_PP_20	FR_PP_13	0.0375161	314032
PP	MA_PP_23	FR_PP_13	0.250476	1.82878e+06
PP	MA_PP_24	FR_PP_13	0.254805	1.45446e+06
PP	PT_PP_22	FR_PP_13	0.129611	1.54658e+06
PP	TN_PP_25	FR_PP_13	0.155223	534309
PP	FR_PP_21	FR_PP_14	0.171382	543396
PP	IT_PP_15	FR_PP_14	0.0502382	254964
PP	IT_PP_16	FR_PP_14	0.0413647	255307
PP	IT_PP_17	FR_PP_14	0.0480195	218952
PP	IT_PP_18	FR_PP_14	0.051342	226022
PP	IT_PP_19	FR_PP_14	0.0658016	292943
PP	IT_PP_20	FR_PP_14	0.0385672	307906
PP	MA_PP_23	FR_PP_14	0.25967	1.8359e+06
PP	MA_PP_24	FR_PP_14	0.263063	1.46155e+06
PP	PT_PP_22	FR_PP_14	0.14412	1.55087e+06
PP	TN_PP_25	FR_PP_14	0.161005	541453
PP	IT_PP_15	FR_PP_21	0.20462	582827
PP	IT_PP_16	FR_PP_21	0.197677	599180
PP	IT_PP_17	FR_PP_21	0.204995	680681
PP	IT_PP_18	FR_PP_21	0.204948	689228
PP	IT_PP_19	FR_PP_21	0.193631	489486
PP	IT_PP_20	FR_PP_21	0.156079	491737
PP	MA_PP_23	FR_PP_21	0.26779	1.54791e+06
PP	MA_PP_24	FR_PP_21	0.273585	1.18754e+06
PP	PT_PP_22	FR_PP_21	0.0873763	1.05375e+06
PP	TN_PP_25	FR_PP_21	0.212793	841924
PP	IT_PP_16	IT_PP_15	0.00888459	17650.9
PP	IT_PP_17	IT_PP_15	0.0187448	144919
PP	IT_PP_18	IT_PP_15	0.0190209	150518
PP	IT_PP_19	IT_PP_15	0.081689	111510
PP	IT_PP_20	IT_PP_15	0.0472341	119442
PP	MA_PP_23	IT_PP_15	0.290694	2.02804e+06
PP	MA_PP_24	IT_PP_15	0.295373	1.65404e+06
PP	PT_PP_22	IT_PP_15	0.178537	1.63597e+06
PP	TN_PP_25	IT_PP_15	0.201001	794874
PP	IT_PP_17	IT_PP_16	0.00591508	129956
PP	IT_PP_18	IT_PP_16	0.00391076	135121
PP	IT_PP_19	IT_PP_16	0.0700462	129027
PP	IT_PP_20	IT_PP_16	0.0381773	136641
PP	MA_PP_23	IT_PP_16	0.278291	2.03892e+06
PP	MA_PP_24	IT_PP_16	0.282853	1.66477e+06
PP	PT_PP_22	IT_PP_16	0.172354	1.65204e+06
PP	TN_PP_25	IT_PP_16	0.183539	793200
PP	IT_PP_18	IT_PP_17	0.00974949	8628.61
PP	IT_PP_19	IT_PP_17	0.0825558	251576
PP	IT_PP_20	IT_PP_17	0.0496495	261743
PP	MA_PP_23	IT_PP_17	0.289111	2.05244e+06
PP	MA_PP_24	IT_PP_17	0.293603	1.67787e+06
PP	PT_PP_22	IT_PP_17	0.182746	1.72373e+06
PP	TN_PP_25	IT_PP_17	0.19569	718801
PP	IT_PP_19	IT_PP_18	0.0782517	258145
PP	IT_PP_20	IT_PP_18	0.0465718	268067
PP	MA_PP_23	IT_PP_18	0.290722	2.06009e+06
PP	MA_PP_24	IT_PP_18	0.29406	1.68554e+06
PP	PT_PP_22	IT_PP_18	0.181846	1.73236e+06
PP	TN_PP_25	IT_PP_18	0.19791	722346
PP	IT_PP_20	IT_PP_19	0.00964182	14969.6
PP	MA_PP_23	IT_PP_19	0.281205	1.9741e+06
PP	MA_PP_24	IT_PP_19	0.284576	1.60187e+06
PP	PT_PP_22	IT_PP_19	0.170836	1.54268e+06
PP	TN_PP_25	IT_PP_19	0.198202	828326
PP	MA_PP_23	IT_PP_20	0.257886	1.98243e+06
PP	MA_PP_24	IT_PP_20	0.262006	1.61051e+06
PP	PT_PP_22	IT_PP_20	0.13678	1.54419e+06
PP	TN_PP_25	IT_PP_20	0.169473	843165
PP	MA_PP_24	MA_PP_23	0.0957331	374639
PP	PT_PP_22	MA_PP_23	0.258433	942518
PP	TN_PP_25	MA_PP_23	0.278191	1.55352e+06
PP	PT_PP_22	MA_PP_24	0.263926	795293
PP	TN_PP_25	MA_PP_24	0.277994	1.2025e+06
PP	TN_PP_25	PT_PP_22	0.186347	1.57216e+06
PO	CH_PO_12	BA_PO_24	0.25231	763116
PO	CH_PO_13	BA_PO_24	0.211397	804802
PO	DE_PO_08	BA_PO_24	0.231173	1.17982e+06
PO	DE_PO_09	BA_PO_24	0.243374	998517
PO	DE_PO_10	BA_PO_24	0.230191	628288
PO	DE_PO_11	BA_PO_24	0.247671	646859
PO	ES_PO_01	BA_PO_24	0.258876	1.92118e+06
PO	ES_PO_02	BA_PO_24	0.260309	1.58012e+06
PO	FR_PO_04	BA_PO_24	0.195499	1.34991e+06
PO	FR_PO_05	BA_PO_24	0.229831	1.58325e+06
PO	FR_PO_06	BA_PO_24	0.212525	1.07315e+06
PO	FR_PO_07	BA_PO_24	0.233932	1.03406e+06
PO	FR_PO_20	BA_PO_24	0.260265	1.15137e+06
PO	FR_PO_21	BA_PO_24	0.203771	1.3394e+06
PO	FR_PO_22	BA_PO_24	0.251103	1.43554e+06
PO	GB_PO_19	BA_PO_24	0.310475	1.60714e+06
PO	IT_PO_14	BA_PO_24	0.205544	750020
PO	IT_PO_15	BA_PO_24	0.208804	753457
PO	IT_PO_16	BA_PO_24	0.181211	574671
PO	IT_PO_17	BA_PO_24	0.208197	573423
PO	MA_PO_23	BA_PO_24	0.474114	2.44048e+06
PO	CH_PO_13	CH_PO_12	0.102488	96303.8
PO	DE_PO_08	CH_PO_12	0.13193	513024
PO	DE_PO_09	CH_PO_12	0.139147	335238
PO	DE_PO_10	CH_PO_12	0.12316	276588
PO	DE_PO_11	CH_PO_12	0.140286	314748
PO	ES_PO_01	CH_PO_12	0.156975	1.35039e+06
PO	ES_PO_02	CH_PO_12	0.190176	1.01157e+06
PO	FR_PO_04	CH_PO_12	0.1248	591029
PO	FR_PO_05	CH_PO_12	0.160027	835671
PO	FR_PO_06	CH_PO_12	0.131357	432178
PO	FR_PO_07	CH_PO_12	0.151932	404628
PO	FR_PO_20	CH_PO_12	0.191633	489944
PO	FR_PO_21	CH_PO_12	0.135787	746151
PO	FR_PO_22	CH_PO_12	0.168283	673228
PO	GB_PO_19	CH_PO_12	0.225579	862690
PO	IT_PO_14	CH_PO_12	0.079865	191287
PO	IT_PO_15	CH_PO_12	0.0841469	189252
PO	IT_PO_16	CH_PO_12	0.148174	460932
PO	IT_PO_17	CH_PO_12	0.164845	443605
PO	MA_PO_23	CH_PO_12	0.40992	2.02187e+06
PO	DE_PO_08	CH_PO_13	0.110748	558055
PO	DE_PO_09	CH_PO_13	0.119969	393936
PO	DE_PO_10	CH_PO_13	0.0942887	370030
PO	DE_PO_11	CH_PO_13	0.111856	409768
PO	ES_PO_01	CH_PO_13	0.12182	1.25825e+06
PO	ES_PO_02	CH_PO_13	0.173103	917967
PO	FR_PO_04	CH_PO_13	0.099935	546775
PO	FR_PO_05	CH_PO_13	0.135275	779476
PO	FR_PO_06	CH_PO_13	0.110667	339064
PO	FR_PO_07	CH_PO_13	0.133852	309935
PO	FR_PO_20	CH_PO_13	0.169279	400744
PO	FR_PO_21	CH_PO_13	0.113446	652574
PO	FR_PO_22	CH_PO_13	0.139713	648896
PO	GB_PO_19	CH_PO_13	0.199813	859498
PO	IT_PO_14	CH_PO_13	0.0240824	123127
PO	IT_PO_15	CH_PO_13	0.0226937	119746
PO	IT_PO_16	CH_PO_13	0.102151	427086
PO	IT_PO_17	CH_PO_13	0.116392	410730
PO	MA_PO_23	CH_PO_13	0.391099	1.92567e+06
PO	DE_PO_09	DE_PO_08	0.0777522	187079
PO	DE_PO_10	DE_PO_08	0.0807932	552274
PO	DE_PO_11	DE_PO_08	0.0968404	540354
PO	ES_PO_01	DE_PO_08	0.143038	1.4999e+06
PO	ES_PO_02	DE_PO_08	0.153463	1.2122e+06
PO	FR_PO_04	DE_PO_08	0.102042	512340
PO	FR_PO_05	DE_PO_08	0.135043	743718
PO	FR_PO_06	DE_PO_08	0.10506	726542
PO	FR_PO_07	DE_PO_08	0.124197	726243
PO	FR_PO_20	DE_PO_08	0.163621	729219
PO	FR_PO_21	DE_PO_08	0.1114	978673
PO	FR_PO_22	DE_PO_08	0.141687	448876
PO	GB_PO_19	DE_PO_08	0.167706	477262
PO	IT_PO_14	DE_PO_08	0.0910166	681148
PO	IT_PO_15	DE_PO_08	0.0900569	677798
PO	IT_PO_16	DE_PO_08	0.132846	973610
PO	IT_PO_17	DE_PO_08	0.144946	956366
PO	MA_PO_23	DE_PO_08	0.385438	2.25333e+06
PO	DE_PO_10	DE_PO_09	0.0959018	375077
PO	DE_PO_11	DE_PO_09	0.110868	370350
PO	ES_PO_01	DE_PO_09	0.157559	1.47252e+06
PO	ES_PO_02	DE_PO_09	0.160385	1.16108e+06
PO	FR_PO_04	DE_PO_09	0.110654	529808
PO	FR_PO_05	DE_PO_09	0.143755	784714
PO	FR_PO_06	DE_PO_09	0.111574	624205
PO	FR_PO_07	DE_PO_09	0.131775	614907
PO	FR_PO_20	DE_PO_09	0.171554	645732
PO	FR_PO_21	DE_PO_09	0.118396	909708
PO	FR_PO_22	DE_PO_09	0.15502	524121
PO	GB_PO_19	DE_PO_09	0.194615	624998
PO	IT_PO_14	DE_PO_09	0.102	514835
PO	IT_PO_15	DE_PO_09	0.102795	511870
PO	IT_PO_16	DE_PO_09	0.143671	795431
PO	IT_PO_17	DE_PO_09	0.160269	778004
PO	MA_PO_23	DE_PO_09	0.3905	2.2023e+06
PO	DE_PO_11	DE_PO_10	0.0402939	47645.2
PO	ES_PO_01	DE_PO_10	0.14495	1.62698e+06
PO	ES_PO_02	DE_PO_10	0.187153	1.2878e+06
PO	FR_PO_04	DE_PO_10	0.124095	817305
PO	FR_PO_05	DE_PO_10	0.160355	1.07321e+06
PO	FR_PO_06	DE_PO_10	0.133135	708506
PO	FR_PO_07	DE_PO_10	0.156513	679965
PO	FR_PO_20	DE_PO_10	0.189094	766168
PO	FR_PO_21	DE_PO_10	0.135688	1.02237e+06
PO	FR_PO_22	DE_PO_10	0.16204	861653
PO	GB_PO_19	DE_PO_10	0.2019	996923
PO	IT_PO_14	DE_PO_10	0.0721423	425892
PO	IT_PO_15	DE_PO_10	0.0715833	425882
PO	IT_PO_16	DE_PO_10	0.131485	577325
PO	IT_PO_17	DE_PO_10	0.146127	560731
PO	MA_PO_23	DE_PO_10	0.410621	2.29146e+06
PO	ES_PO_01	DE_PO_11	0.168107	1.66391e+06
PO	ES_PO_02	DE_PO_11	0.205932	1.32613e+06
PO	FR_PO_04	DE_PO_11	0.141263	835760
PO	FR_PO_05	DE_PO_11	0.177605	1.09309e+06
PO	FR_PO_06	DE_PO_11	0.151374	746771
PO	FR_PO_07	DE_PO_11	0.173004	719313
PO	FR_PO_20	DE_PO_11	0.206889	802209
PO	FR_PO_21	DE_PO_11	0.154589	1.06075e+06
PO	FR_PO_22	DE_PO_11	0.180758	871532
PO	GB_PO_19	DE_PO_11	0.214002	995192
PO	IT_PO_14	DE_PO_11	0.0930991	471055
PO	IT_PO_15	DE_PO_11	0.0949875	470904
PO	IT_PO_16	DE_PO_11	0.152109	623971
PO	IT_PO_17	DE_PO_11	0.169246	607472
PO	MA_PO_23	DE_PO_11	0.420888	2.33383e+06
PO	ES_PO_02	ES_PO_01	0.119562	345598
PO	FR_PO_04	ES_PO_01	0.0744137	993155
PO	FR_PO_05	ES_PO_01	0.128112	822094
PO	FR_PO_06	ES_PO_01	0.0892375	919232
PO	FR_PO_07	ES_PO_01	0.121519	950216
PO	FR_PO_20	ES_PO_01	0.175926	861960
PO	FR_PO_21	ES_PO_01	0.0888988	607400
PO	FR_PO_22	ES_PO_01	0.131505	1.10948e+06
PO	GB_PO_19	ES_PO_01	0.23978	1.30699e+06
PO	IT_PO_14	ES_PO_01	0.105196	1.23565e+06
PO	IT_PO_15	ES_PO_01	0.104014	1.23383e+06
PO	IT_PO_16	ES_PO_01	0.106656	1.34808e+06
PO	IT_PO_17	ES_PO_01	0.125986	1.34816e+06
PO	MA_PO_23	ES_PO_01	0.430874	777972
PO	FR_PO_04	ES_PO_02	0.0705969	729741
PO	FR_PO_05	ES_PO_02	0.0989647	631356
PO	FR_PO_06	ES_PO_02	0.0462911	579391
PO	FR_PO_07	ES_PO_02	0.0644494	608404
PO	FR_PO_20	ES_PO_02	0.121378	528555
PO	FR_PO_21	ES_PO_02	0.0509735	265432
PO	FR_PO_22	ES_PO_02	0.128979	872031
PO	GB_PO_19	ES_PO_02	0.21532	1.10519e+06
PO	IT_PO_14	ES_PO_02	0.156168	890705
PO	IT_PO_15	ES_PO_02	0.154873	888957
PO	IT_PO_16	ES_PO_02	0.142922	1.00947e+06
PO	IT_PO_17	ES_PO_02	0.153804	1.00854e+06
PO	MA_PO_23	ES_PO_02	0.312288	1.04281e+06
PO	FR_PO_05	FR_PO_04	0.0383868	258546
PO	FR_PO_06	FR_PO_04	0.0296174	420574
PO	FR_PO_07	FR_PO_04	0.0507981	447854
PO	FR_PO_20	FR_PO_04	0.0752592	368632
PO	FR_PO_21	FR_PO_04	0.0315538	537376
PO	FR_PO_22	FR_PO_04	0.0610185	164114
PO	GB_PO_19	FR_PO_04	0.158109	424827
PO	IT_PO_14	FR_PO_04	0.0799078	627381
PO	IT_PO_15	FR_PO_04	0.0797179	623334
PO	IT_PO_16	FR_PO_04	0.0725453	922589
PO	IT_PO_17	FR_PO_04	0.0831569	909656
PO	MA_PO_23	FR_PO_04	0.331049	1.75783e+06
PO	FR_PO_06	FR_PO_05	0.0608915	565348
PO	FR_PO_07	FR_PO_05	0.0807531	601970
PO	FR_PO_20	FR_PO_05	0.104797	491000
PO	FR_PO_21	FR_PO_05	0.0614162	531245
PO	FR_PO_22	FR_PO_05	0.0839245	304186
PO	GB_PO_19	FR_PO_05	0.16143	486449
PO	IT_PO_14	FR_PO_05	0.117047	841220
PO	IT_PO_15	FR_PO_05	0.119155	837404
PO	IT_PO_16	FR_PO_05	0.102363	1.11312e+06
PO	IT_PO_17	FR_PO_05	0.116767	1.10243e+06
PO	MA_PO_23	FR_PO_05	0.359031	1.59988e+06
PO	FR_PO_07	FR_PO_06	0.0207068	39541.4
PO	FR_PO_20	FR_PO_06	0.0878535	79751.9
PO	FR_PO_21	FR_PO_06	0.0237391	313986
PO	FR_PO_22	FR_PO_06	0.0843946	577795
PO	GB_PO_19	FR_PO_06	0.169441	835341
PO	IT_PO_14	FR_PO_06	0.0913561	331314
PO	IT_PO_15	FR_PO_06	0.0908819	328616
PO	IT_PO_16	FR_PO_06	0.0925447	554780
PO	IT_PO_17	FR_PO_06	0.102725	545846
PO	MA_PO_23	FR_PO_06	0.329421	1.59891e+06
PO	FR_PO_20	FR_PO_07	0.106649	119252
PO	FR_PO_21	FR_PO_07	0.0429787	343254
PO	FR_PO_22	FR_PO_07	0.108789	602007
PO	GB_PO_19	FR_PO_07	0.188303	857402
PO	IT_PO_14	FR_PO_07	0.116433	294236
PO	IT_PO_15	FR_PO_07	0.115998	291679
PO	IT_PO_16	FR_PO_07	0.119653	515896
PO	IT_PO_17	FR_PO_07	0.131237	506774
PO	MA_PO_23	FR_PO_07	0.339153	1.62064e+06
PO	FR_PO_21	FR_PO_20	0.0841737	267045
PO	FR_PO_22	FR_PO_20	0.139555	530733
PO	GB_PO_19	FR_PO_20	0.226371	791096
PO	IT_PO_14	FR_PO_20	0.153787	406230
PO	IT_PO_15	FR_PO_20	0.153423	403304
PO	IT_PO_16	FR_PO_20	0.13609	634027
PO	IT_PO_17	FR_PO_20	0.154411	625298
PO	MA_PO_23	FR_PO_20	0.393085	1.56105e+06
PO	FR_PO_22	FR_PO_21	0.0865898	696527
PO	GB_PO_19	FR_PO_21	0.168083	950435
PO	IT_PO_14	FR_PO_21	0.0948101	629366
PO	IT_PO_15	FR_PO_21	0.0940276	627393
PO	IT_PO_16	FR_PO_21	0.0805187	779406
PO	IT_PO_17	FR_PO_21	0.0907214	775910
PO	MA_PO_23	FR_PO_21	0.32563	1.29427e+06
PO	GB_PO_19	FR_PO_22	0.154165	260865
PO	IT_PO_14	FR_PO_22	0.122631	745688
PO	IT_PO_15	FR_PO_22	0.124623	741572
PO	IT_PO_16	FR_PO_22	0.123552	1.0511e+06
PO	IT_PO_17	FR_PO_22	0.14276	1.03699e+06
PO	MA_PO_23	FR_PO_22	0.408763	1.88323e+06
PO	IT_PO_14	GB_PO_19	0.189475	968504
PO	IT_PO_15	GB_PO_19	0.194086	964430
PO	IT_PO_16	GB_PO_19	0.200181	1.27882e+06
PO	IT_PO_17	GB_PO_19	0.222928	1.26363e+06
PO	MA_PO_23	GB_PO_19	0.443407	2.08495e+06
PO	IT_PO_15	IT_PO_14	-0.000983672	4116.7
PO	IT_PO_16	IT_PO_14	0.0854267	310746
PO	IT_PO_17	IT_PO_14	0.0968992	295247
PO	MA_PO_23	IT_PO_14	0.40436	1.87051e+06
PO	IT_PO_16	IT_PO_15	0.084644	314778
PO	IT_PO_17	IT_PO_15	0.0969572	299301
PO	MA_PO_23	IT_PO_15	0.412207	1.86986e+06
PO	IT_PO_17	IT_PO_16	0.022402	17567.6
PO	MA_PO_23	IT_PO_16	0.378996	1.88224e+06
PO	MA_PO_23	IT_PO_17	0.409793	1.88848e+06
PA	AT_PA_06	AT_PA_05	0.00304399	948.582
PA	CH_PA_01	AT_PA_05	0.0252003	526998
PA	CH_PA_02	AT_PA_05	0.0247498	526006
PA	DE_PA_09	AT_PA_05	0.00412437	242976
PA	DE_PA_10	AT_PA_05	0.00419555	239576
PA	FI_PA_17	AT_PA_05	0.0996871	2.17661e+06
PA	FI_PA_18	AT_PA_05	0.058005	1.76875e+06
PA	FR_PA_21	AT_PA_05	0.0584316	814215
PA	GR_PA_07	AT_PA_05	0.0312065	962251
PA	GR_PA_08	AT_PA_05	0.0342452	968717
PA	IT_PA_03	AT_PA_05	0.0102888	310172
PA	IT_PA_04	AT_PA_05	0.00930858	313226
PA	LT_PA_11	AT_PA_05	0.0269748	915868
PA	LT_PA_12	AT_PA_05	0.0335719	1.1112e+06
PA	NO_PA_13	AT_PA_05	0.0515736	1.38014e+06
PA	NO_PA_14	AT_PA_05	0.0552758	1.54248e+06
PA	NO_PA_22	AT_PA_05	0.0876831	2.052e+06
PA	PL_PA_25	AT_PA_05	0.0288914	752394
PA	RO_PA_24	AT_PA_05	0.0272265	682782
OB	RU_OB_01	AT_PA_05	0.15719	3.22379e+06
PA	RU_PA_19	AT_PA_05	0.197394	3.05595e+06
PA	RU_PA_20	AT_PA_05	0.15595	3.0509e+06
PA	RU_PA_26	AT_PA_05	0.0468936	1.44463e+06
PA	SE_PA_15	AT_PA_05	0.0741114	1.9009e+06
PA	SE_PA_16	AT_PA_05	0.077867	1.84874e+06
PA	CH_PA_01	AT_PA_06	0.0237534	527916
PA	CH_PA_02	AT_PA_06	0.0237455	526924
PA	DE_PA_09	AT_PA_06	0.00329903	243310
PA	DE_PA_10	AT_PA_06	0.00326215	239901
PA	FI_PA_17	AT_PA_06	0.0984924	2.17595e+06
PA	FI_PA_18	AT_PA_06	0.0564545	1.76798e+06
PA	FR_PA_21	AT_PA_06	0.0591032	815158
PA	GR_PA_07	AT_PA_06	0.0297107	961974
PA	GR_PA_08	AT_PA_06	0.0330493	968440
PA	IT_PA_03	AT_PA_06	0.00926728	311117
PA	IT_PA_04	AT_PA_06	0.00859484	314171
PA	LT_PA_11	AT_PA_06	0.0252754	914988
PA	LT_PA_12	AT_PA_06	0.0320931	1.11033e+06
PA	NO_PA_13	AT_PA_06	0.0498612	1.37983e+06
PA	NO_PA_14	AT_PA_06	0.0540661	1.5421e+06
PA	NO_PA_22	AT_PA_06	0.0870186	2.05157e+06
PA	PL_PA_25	AT_PA_06	0.0269011	751512
PA	RO_PA_24	AT_PA_06	0.02548	682028
OB	RU_OB_01	AT_PA_06	0.155906	3.22285e+06
PA	RU_PA_19	AT_PA_06	0.196311	3.055e+06
PA	RU_PA_20	AT_PA_06	0.154777	3.04995e+06
PA	RU_PA_26	AT_PA_06	0.0436372	1.44368e+06
PA	SE_PA_15	AT_PA_06	0.0727019	1.90037e+06
PA	SE_PA_16	AT_PA_06	0.0762518	1.84817e+06
PA	CH_PA_02	CH_PA_01	0.00376112	1306.69
PA	DE_PA_09	CH_PA_01	0.024455	435215
PA	DE_PA_10	CH_PA_01	0.0242292	437926
PA	FI_PA_17	CH_PA_01	0.113987	2.47207e+06
PA	FI_PA_18	CH_PA_01	0.0718861	2.14261e+06
PA	FR_PA_21	CH_PA_01	0.0696824	303218
PA	GR_PA_07	CH_PA_01	0.0477122	1.31677e+06
PA	GR_PA_08	CH_PA_01	0.0504298	1.32282e+06
PA	IT_PA_03	CH_PA_01	0.0223167	225873
PA	IT_PA_04	CH_PA_01	0.0217973	223649
PA	LT_PA_11	CH_PA_01	0.0416226	1.37487e+06
PA	LT_PA_12	CH_PA_01	0.0488554	1.56042e+06
PA	NO_PA_13	CH_PA_01	0.0668305	1.51338e+06
PA	NO_PA_14	CH_PA_01	0.0699894	1.70403e+06
PA	NO_PA_22	CH_PA_01	0.104961	2.22174e+06
PA	PL_PA_25	CH_PA_01	0.0449172	1.21813e+06
PA	RO_PA_24	CH_PA_01	0.0445427	1.18645e+06
OB	RU_OB_01	CH_PA_01	0.171576	3.70906e+06
PA	RU_PA_19	CH_PA_01	0.211134	3.56764e+06
PA	RU_PA_20	CH_PA_01	0.169008	3.56194e+06
PA	RU_PA_26	CH_PA_01	0.0664996	1.95551e+06
PA	SE_PA_15	CH_PA_01	0.0890659	2.13237e+06
PA	SE_PA_16	CH_PA_01	0.0925994	2.10374e+06
PA	DE_PA_09	CH_PA_02	0.0245724	434722
PA	DE_PA_10	CH_PA_02	0.0242371	437425
PA	FI_PA_17	CH_PA_02	0.117337	2.47211e+06
PA	FI_PA_18	CH_PA_02	0.0756138	2.14239e+06
PA	FR_PA_21	CH_PA_02	0.0660968	303794
PA	GR_PA_07	CH_PA_02	0.0480594	1.31547e+06
PA	GR_PA_08	CH_PA_02	0.0507012	1.32152e+06
PA	IT_PA_03	CH_PA_02	0.0210025	224722
PA	IT_PA_04	CH_PA_02	0.0203687	222491
PA	LT_PA_11	CH_PA_02	0.0443588	1.3743e+06
PA	LT_PA_12	CH_PA_02	0.050783	1.55991e+06
PA	NO_PA_13	CH_PA_02	0.0690027	1.51374e+06
PA	NO_PA_14	CH_PA_02	0.0725311	1.70435e+06
PA	NO_PA_22	CH_PA_02	0.107067	2.22209e+06
PA	PL_PA_25	CH_PA_02	0.0468125	1.21752e+06
PA	RO_PA_24	CH_PA_02	0.0461193	1.18529e+06
OB	RU_OB_01	CH_PA_02	0.178331	3.70845e+06
PA	RU_PA_19	CH_PA_02	0.214053	3.56686e+06
PA	RU_PA_20	CH_PA_02	0.172978	3.56117e+06
PA	RU_PA_26	CH_PA_02	0.0658604	1.95472e+06
PA	SE_PA_15	CH_PA_02	0.0914025	2.13255e+06
PA	SE_PA_16	CH_PA_02	0.0953042	2.10386e+06
PA	DE_PA_10	DE_PA_09	0.00206128	4085.78
PA	FI_PA_17	DE_PA_09	0.0985053	2.08062e+06
PA	FI_PA_18	DE_PA_09	0.0569371	1.72035e+06
PA	FR_PA_21	DE_PA_09	0.0572995	738041
PA	GR_PA_07	DE_PA_09	0.0306683	1.20487e+06
PA	GR_PA_08	DE_PA_09	0.0334632	1.21133e+06
PA	IT_PA_03	DE_PA_09	0.0103669	298083
PA	IT_PA_04	DE_PA_09	0.0105255	301371
PA	LT_PA_11	DE_PA_09	0.0260641	940937
PA	LT_PA_12	DE_PA_09	0.0326944	1.12532e+06
PA	NO_PA_13	DE_PA_09	0.0499793	1.20254e+06
PA	NO_PA_14	DE_PA_09	0.0542596	1.37794e+06
PA	NO_PA_22	DE_PA_09	0.0858527	1.89535e+06
PA	PL_PA_25	DE_PA_09	0.0275409	786300
PA	RO_PA_24	DE_PA_09	0.0265174	897742
OB	RU_OB_01	DE_PA_09	0.156381	3.27627e+06
PA	RU_PA_19	DE_PA_09	0.195141	3.14756e+06
PA	RU_PA_20	DE_PA_09	0.154441	3.14129e+06
PA	RU_PA_26	DE_PA_09	0.04496	1.53905e+06
PA	SE_PA_15	DE_PA_09	0.0728261	1.77031e+06
PA	SE_PA_16	DE_PA_09	0.0766025	1.72934e+06
PA	FI_PA_17	DE_PA_10	0.098617	2.0797e+06
PA	FI_PA_18	DE_PA_10	0.0569328	1.71858e+06
PA	FR_PA_21	DE_PA_10	0.0600611	740830
PA	GR_PA_07	DE_PA_10	0.031038	1.20157e+06
PA	GR_PA_08	DE_PA_10	0.033714	1.20804e+06
PA	IT_PA_03	DE_PA_10	0.0106348	298994
PA	IT_PA_04	DE_PA_10	0.0108275	302297
PA	LT_PA_11	DE_PA_10	0.025474	937968
PA	LT_PA_12	DE_PA_10	0.0327274	1.12254e+06
PA	NO_PA_13	DE_PA_10	0.0499397	1.20324e+06
PA	NO_PA_14	DE_PA_10	0.0536513	1.37835e+06
PA	NO_PA_22	DE_PA_10	0.087485	1.89565e+06
PA	PL_PA_25	DE_PA_10	0.0272047	783162
PA	RO_PA_24	DE_PA_10	0.0261191	893712
OB	RU_OB_01	DE_PA_10	0.158833	3.27324e+06
PA	RU_PA_19	DE_PA_10	0.197723	3.14412e+06
PA	RU_PA_20	DE_PA_10	0.155916	3.13786e+06
PA	RU_PA_26	DE_PA_10	0.0460461	1.5355e+06
PA	SE_PA_15	DE_PA_10	0.0727519	1.77002e+06
PA	SE_PA_16	DE_PA_10	0.0768352	1.72883e+06
PA	FI_PA_18	FI_PA_17	0.0159401	547488
PA	FR_PA_21	FI_PA_17	0.147002	2.74439e+06
PA	GR_PA_07	FI_PA_17	0.0938858	2.77587e+06
PA	GR_PA_08	FI_PA_17	0.0967515	2.78061e+06
PA	IT_PA_03	FI_PA_17	0.102177	2.37869e+06
PA	IT_PA_04	FI_PA_17	0.101866	2.38199e+06
PA	LT_PA_11	FI_PA_17	0.0532192	1.3946e+06
PA	LT_PA_12	FI_PA_17	0.0461262	1.23341e+06
PA	NO_PA_13	FI_PA_17	0.030402	1.07535e+06
PA	NO_PA_14	FI_PA_17	0.0253229	889166
PA	NO_PA_22	FI_PA_17	0.0361569	611208
PA	PL_PA_25	FI_PA_17	0.0516056	1.52761e+06
PA	RO_PA_24	FI_PA_17	0.0701269	2.20715e+06
OB	RU_OB_01	FI_PA_17	0.0343871	1.93246e+06
PA	RU_PA_19	FI_PA_17	0.0783887	2.1693e+06
PA	RU_PA_20	FI_PA_17	0.0347566	2.15397e+06
PA	RU_PA_26	FI_PA_17	0.0345705	1.52144e+06
PA	SE_PA_15	FI_PA_17	0.0168488	429357
PA	SE_PA_16	FI_PA_17	0.0198935	397921
PA	FR_PA_21	FI_PA_18	0.108442	2.43497e+06
PA	GR_PA_07	FI_PA_18	0.0546653	2.26439e+06
PA	GR_PA_08	FI_PA_18	0.0576294	2.26877e+06
PA	IT_PA_03	FI_PA_18	0.060062	2.01164e+06
PA	IT_PA_04	FI_PA_18	0.0606468	2.01508e+06
PA	LT_PA_11	FI_PA_18	0.0176002	904808
PA	LT_PA_12	FI_PA_18	0.014307	723167
PA	NO_PA_13	FI_PA_18	0.009211	1.01373e+06
PA	NO_PA_14	FI_PA_18	0.00959949	894553
PA	NO_PA_22	FI_PA_18	0.0285368	934513
PA	PL_PA_25	FI_PA_18	0.0166867	1.05543e+06
PA	RO_PA_24	FI_PA_18	0.0292463	1.69729e+06
OB	RU_OB_01	FI_PA_18	0.0628525	1.79083e+06
PA	RU_PA_19	FI_PA_18	0.108751	1.8938e+06
PA	RU_PA_20	FI_PA_18	0.0634393	1.8807e+06
PA	RU_PA_26	FI_PA_18	0.00676297	977185
PA	SE_PA_15	FI_PA_18	0.0108356	650903
PA	SE_PA_16	FI_PA_18	0.0145559	545835
PA	GR_PA_07	FR_PA_21	0.0812634	1.48301e+06
PA	GR_PA_08	FR_PA_21	0.0838535	1.48854e+06
PA	IT_PA_03	FR_PA_21	0.0543653	504058
PA	IT_PA_04	FR_PA_21	0.0530636	501033
PA	LT_PA_11	FR_PA_21	0.0758318	1.67808e+06
PA	LT_PA_12	FR_PA_21	0.0828413	1.86336e+06
PA	NO_PA_13	FR_PA_21	0.100853	1.74966e+06
PA	NO_PA_14	FR_PA_21	0.103067	1.94507e+06
PA	NO_PA_22	FR_PA_21	0.138201	2.45677e+06
PA	PL_PA_25	FR_PA_21	0.0807698	1.52121e+06
PA	RO_PA_24	FR_PA_21	0.0816816	1.44196e+06
OB	RU_OB_01	FR_PA_21	0.213679	4.01212e+06
PA	RU_PA_19	FR_PA_21	0.241455	3.86613e+06
PA	RU_PA_20	FR_PA_21	0.200723	3.86067e+06
PA	RU_PA_26	FR_PA_21	0.106502	2.25372e+06
PA	SE_PA_15	FR_PA_21	0.122095	2.38898e+06
PA	SE_PA_16	FR_PA_21	0.125719	2.36769e+06
PA	GR_PA_08	GR_PA_07	0.00446901	6467.09
PA	IT_PA_03	GR_PA_07	0.0325369	1.11861e+06
PA	IT_PA_04	GR_PA_07	0.032314	1.11915e+06
PA	LT_PA_11	GR_PA_07	0.026974	1.38315e+06
PA	LT_PA_12	GR_PA_07	0.0316224	1.54508e+06
PA	NO_PA_13	GR_PA_07	0.0481708	2.23009e+06
PA	NO_PA_14	GR_PA_07	0.0520865	2.35655e+06
PA	NO_PA_22	GR_PA_07	0.0834236	2.82319e+06
PA	PL_PA_25	GR_PA_07	0.028737	1.26557e+06
PA	RO_PA_24	GR_PA_07	0.0240206	568779
OB	RU_OB_01	GR_PA_07	0.149765	3.23657e+06
PA	RU_PA_19	GR_PA_07	0.188975	2.91631e+06
PA	RU_PA_20	GR_PA_07	0.148474	2.91687e+06
PA	RU_PA_26	GR_PA_07	0.0417074	1.508e+06
PA	SE_PA_15	GR_PA_07	0.0693848	2.61287e+06
PA	SE_PA_16	GR_PA_07	0.0726379	2.53492e+06
PA	IT_PA_03	GR_PA_08	0.0355567	1.12484e+06
PA	IT_PA_04	GR_PA_08	0.0349401	1.12537e+06
PA	LT_PA_11	GR_PA_08	0.0302918	1.38805e+06
PA	LT_PA_12	GR_PA_08	0.0354942	1.54965e+06
PA	NO_PA_13	GR_PA_08	0.0516471	2.23613e+06
PA	NO_PA_14	GR_PA_08	0.0555172	2.36242e+06
PA	NO_PA_22	GR_PA_08	0.0867352	2.82879e+06
PA	PL_PA_25	GR_PA_08	0.0319259	1.27082e+06
PA	RO_PA_24	GR_PA_08	0.0272699	573475
OB	RU_OB_01	GR_PA_08	0.152772	3.23762e+06
PA	RU_PA_19	GR_PA_08	0.191055	2.91643e+06
PA	RU_PA_20	GR_PA_08	0.150735	2.91703e+06
PA	RU_PA_26	GR_PA_08	0.0450346	1.51054e+06
PA	SE_PA_15	GR_PA_08	0.0718633	2.61822e+06
PA	SE_PA_16	GR_PA_08	0.0754652	2.54016e+06
PA	IT_PA_04	IT_PA_03	0.00075272	3467.79
PA	LT_PA_11	IT_PA_03	0.0284821	1.19918e+06
PA	LT_PA_12	IT_PA_03	0.0358855	1.39062e+06
PA	NO_PA_13	IT_PA_03	0.0530445	1.48258e+06
PA	NO_PA_14	IT_PA_03	0.0572825	1.6637e+06
PA	NO_PA_22	IT_PA_03	0.0889923	2.18264e+06
PA	PL_PA_25	IT_PA_03	0.0298343	1.03804e+06
PA	RO_PA_24	IT_PA_03	0.0292893	960586
OB	RU_OB_01	IT_PA_03	0.162134	3.52349e+06
PA	RU_PA_19	IT_PA_03	0.200688	3.36462e+06
PA	RU_PA_20	IT_PA_03	0.159083	3.35941e+06
PA	RU_PA_26	IT_PA_03	0.0478317	1.75258e+06
PA	SE_PA_15	IT_PA_03	0.075768	2.0656e+06
PA	SE_PA_16	IT_PA_03	0.0791732	2.02638e+06
PA	LT_PA_11	IT_PA_04	0.028011	1.20262e+06
PA	LT_PA_12	IT_PA_04	0.0354148	1.39407e+06
PA	NO_PA_13	IT_PA_04	0.0534836	1.48537e+06
PA	NO_PA_14	IT_PA_04	0.0574906	1.66658e+06
PA	NO_PA_22	IT_PA_04	0.0889534	2.18555e+06
PA	PL_PA_25	IT_PA_04	0.0307853	1.04146e+06
PA	RO_PA_24	IT_PA_04	0.0295806	962800
OB	RU_OB_01	IT_PA_04	0.160072	3.52685e+06
PA	RU_PA_19	IT_PA_04	0.199116	3.36781e+06
PA	RU_PA_20	IT_PA_04	0.157938	3.36261e+06
PA	RU_PA_26	IT_PA_04	0.0485063	1.75579e+06
PA	SE_PA_15	IT_PA_04	0.0755848	2.06872e+06
PA	SE_PA_16	IT_PA_04	0.0793486	2.02957e+06
PA	LT_PA_12	LT_PA_11	0.00336535	196658
PA	NO_PA_13	LT_PA_11	0.0154854	1.03684e+06
PA	NO_PA_14	LT_PA_11	0.0193784	1.09188e+06
PA	NO_PA_22	LT_PA_11	0.0473758	1.48545e+06
PA	PL_PA_25	LT_PA_11	0.00220731	163648
PA	RO_PA_24	LT_PA_11	0.00583495	815603
OB	RU_OB_01	LT_PA_11	0.108266	2.33556e+06
PA	RU_PA_19	LT_PA_11	0.150741	2.22949e+06
PA	RU_PA_20	LT_PA_11	0.10802	2.22199e+06
PA	RU_PA_26	LT_PA_11	0.0068091	662975
PA	SE_PA_15	LT_PA_11	0.0330262	1.24828e+06
PA	SE_PA_16	LT_PA_11	0.0361053	1.16251e+06
PA	NO_PA_13	LT_PA_12	0.0139448	1.03044e+06
PA	NO_PA_14	LT_PA_12	0.0172273	1.04923e+06
PA	NO_PA_22	LT_PA_12	0.0434937	1.38811e+06
PA	PL_PA_25	LT_PA_12	0.0047917	359977
PA	RO_PA_24	LT_PA_12	0.00979122	976613
OB	RU_OB_01	LT_PA_12	0.0989893	2.15702e+06
PA	RU_PA_19	LT_PA_12	0.141867	2.07629e+06
PA	RU_PA_20	LT_PA_12	0.0983896	2.0679e+06
PA	RU_PA_26	LT_PA_12	0.00592235	574699
PA	SE_PA_15	LT_PA_12	0.0289765	1.13274e+06
PA	SE_PA_16	LT_PA_12	0.0321364	1.03906e+06
PA	NO_PA_14	NO_PA_13	0.00379645	198100
PA	NO_PA_22	NO_PA_13	0.0310265	708722
PA	PL_PA_25	NO_PA_13	0.0139056	1.05617e+06
PA	RO_PA_24	NO_PA_13	0.0255712	1.71917e+06
OB	RU_OB_01	NO_PA_13	0.0820088	2.80422e+06
PA	RU_PA_19	NO_PA_13	0.125214	2.88528e+06
PA	RU_PA_20	NO_PA_13	0.0809114	2.87324e+06
PA	RU_PA_26	NO_PA_13	0.00999484	1.59301e+06
PA	SE_PA_15	NO_PA_13	0.0164849	666461
PA	SE_PA_16	NO_PA_13	0.0186441	677434
PA	NO_PA_22	NO_PA_14	0.0203624	519325
PA	PL_PA_25	NO_PA_14	0.0177571	1.13888e+06
PA	RO_PA_24	NO_PA_14	0.0298732	1.82719e+06
OB	RU_OB_01	NO_PA_14	0.0745832	2.67342e+06
PA	RU_PA_19	NO_PA_14	0.118236	2.78582e+06
PA	RU_PA_20	NO_PA_14	0.0739002	2.77304e+06
PA	RU_PA_26	NO_PA_14	0.012758	1.58688e+06
PA	SE_PA_15	NO_PA_14	0.0108904	471972
PA	SE_PA_16	NO_PA_14	0.0110074	493253
PA	PL_PA_25	NO_PA_22	0.046195	1.56893e+06
PA	RO_PA_24	NO_PA_22	0.0610272	2.27422e+06
OB	RU_OB_01	NO_PA_22	0.084687	2.54165e+06
PA	RU_PA_19	NO_PA_22	0.127202	2.75412e+06
PA	RU_PA_20	NO_PA_22	0.0823933	2.7394e+06
PA	RU_PA_26	NO_PA_22	0.0419365	1.84201e+06
PA	SE_PA_15	NO_PA_22	0.0170083	285201
PA	SE_PA_16	NO_PA_22	0.0116482	391911
PA	RO_PA_24	PL_PA_25	0.00650253	706410
OB	RU_OB_01	PL_PA_25	0.103742	2.49093e+06
PA	RU_PA_19	PL_PA_25	0.150945	2.36928e+06
PA	RU_PA_20	PL_PA_25	0.106815	2.36236e+06
PA	RU_PA_26	PL_PA_25	0.00609584	777273
PA	SE_PA_15	PL_PA_25	0.0316571	1.34823e+06
PA	SE_PA_16	PL_PA_25	0.0352991	1.26935e+06
OB	RU_OB_01	RO_PA_24	0.122871	2.80159e+06
PA	RU_PA_19	RO_PA_24	0.169873	2.54648e+06
PA	RU_PA_20	RO_PA_24	0.126647	2.54425e+06
PA	RU_PA_26	RO_PA_24	0.0161185	1.01085e+06
PA	SE_PA_15	RO_PA_24	0.0454169	2.05386e+06
PA	SE_PA_16	RO_PA_24	0.0495369	1.97284e+06
PA	RU_PA_19	RU_OB_01	0.0384587	534913
PA	RU_PA_20	RU_OB_01	0.0149419	520384
PA	RU_PA_26	RU_OB_01	0.0764932	1.80361e+06
PA	SE_PA_15	RU_OB_01	0.0686757	2.31362e+06
PA	SE_PA_16	RU_OB_01	0.0705014	2.23408e+06
PA	RU_PA_20	RU_PA_19	0.0203812	17088.4
PA	RU_PA_26	RU_PA_19	0.131608	1.61241e+06
PA	SE_PA_15	RU_PA_19	0.111785	2.49629e+06
PA	SE_PA_16	RU_PA_19	0.11288	2.40316e+06
PA	RU_PA_26	RU_PA_20	0.084982	1.60699e+06
PA	SE_PA_15	RU_PA_20	0.0665303	2.482e+06
PA	SE_PA_16	RU_PA_20	0.0682121	2.38908e+06
PA	SE_PA_15	RU_PA_26	0.0224392	1.5629e+06
PA	SE_PA_16	RU_PA_26	0.0272181	1.45815e+06
PA	SE_PA_16	SE_PA_15	0.00208852	106761
FS	AT_FS_14	AT_FS_13	0.0200798	18109
FS	CH_FS_11	AT_FS_13	0.0342145	509361
FS	CH_FS_12	AT_FS_13	0.0301075	514462
FS	DE_FS_15	AT_FS_13	0.0165927	170972
FS	DE_FS_16	AT_FS_13	0.0191005	169858
FS	DE_FS_17	AT_FS_13	0.0231826	642059
FS	DE_FS_18	AT_FS_13	0.0239302	636245
FS	ES_FS_01	AT_FS_13	0.0817706	1.20225e+06
FS	ES_FS_02	AT_FS_13	0.0841186	1.20064e+06
FS	FR_FS_03	AT_FS_13	0.0542725	737919
FS	FR_FS_04	AT_FS_13	0.0532739	737583
FS	FR_FS_05	AT_FS_13	0.0572342	649765
FS	FR_FS_06	AT_FS_13	0.054585	647845
FS	GB_FS_19	AT_FS_13	0.0515204	1.23466e+06
FS	GB_FS_20	AT_FS_13	0.0519316	1.23572e+06
FS	IT_FS_07	AT_FS_13	0.0505122	444354
FS	IT_FS_08	AT_FS_13	0.055122	445647
FS	NO_FS_21	AT_FS_13	0.0788804	1.43822e+06
FS	NO_FS_22	AT_FS_13	0.0828804	1.45593e+06
FS	SE_FS_23	AT_FS_13	0.03592	1.05201e+06
FS	SE_FS_24	AT_FS_13	0.0380856	1.10502e+06
FS	SI_FS_25	AT_FS_13	0.0191809	43396.9
FS	SI_FS_26	AT_FS_13	0.00933301	35337.9
FS	SI_FS_27	AT_FS_13	0.0179235	105989
FS	SI_FS_28	AT_FS_13	0.0112199	107664
FS	CH_FS_11	AT_FS_14	0.029142	522524
FS	CH_FS_12	AT_FS_14	0.0278156	527681
FS	DE_FS_15	AT_FS_14	0.013414	172213
FS	DE_FS_16	AT_FS_14	0.0225463	171057
FS	DE_FS_17	AT_FS_14	0.0147046	642893
FS	DE_FS_18	AT_FS_14	0.0164975	637035
FS	ES_FS_01	AT_FS_14	0.0816442	1.2196e+06
FS	ES_FS_02	AT_FS_14	0.0863041	1.21797e+06
FS	FR_FS_03	AT_FS_14	0.0516943	755410
FS	FR_FS_04	AT_FS_14	0.05201	755079
FS	FR_FS_05	AT_FS_14	0.0602301	666987
FS	FR_FS_06	AT_FS_14	0.0585101	665050
FS	GB_FS_19	AT_FS_14	0.0443465	1.24248e+06
FS	GB_FS_20	AT_FS_14	0.0450976	1.24339e+06
FS	IT_FS_07	AT_FS_14	0.0553942	455697
FS	IT_FS_08	AT_FS_14	0.0637566	456920
FS	NO_FS_21	AT_FS_14	0.0735016	1.4312e+06
FS	NO_FS_22	AT_FS_14	0.0775356	1.4487e+06
FS	SE_FS_23	AT_FS_14	0.0272426	1.04274e+06
FS	SE_FS_24	AT_FS_14	0.0297988	1.09638e+06
FS	SI_FS_25	AT_FS_14	0.0100379	61455
FS	SI_FS_26	AT_FS_14	0.0218235	52641.1
FS	SI_FS_27	AT_FS_14	0.0111578	105014
FS	SI_FS_28	AT_FS_14	0.0130976	106329
FS	CH_FS_12	CH_FS_11	0.00146473	5632.41
FS	DE_FS_15	CH_FS_11	0.0212824	406867
FS	DE_FS_16	CH_FS_11	0.0325181	407796
FS	DE_FS_17	CH_FS_11	0.0153211	448895
FS	DE_FS_18	CH_FS_11	0.0140317	446651
FS	ES_FS_01	CH_FS_11	0.0479909	784481
FS	ES_FS_02	CH_FS_11	0.0544302	781703
FS	FR_FS_03	CH_FS_11	0.0188638	381330
FS	FR_FS_04	CH_FS_11	0.0226861	381628
FS	FR_FS_05	CH_FS_11	0.0652736	611038
FS	FR_FS_06	CH_FS_11	0.0640728	611340
FS	GB_FS_19	CH_FS_11	0.0242304	779226
FS	GB_FS_20	CH_FS_11	0.0243789	782770
FS	IT_FS_07	CH_FS_11	0.057454	710821
FS	IT_FS_08	CH_FS_11	0.0646014	713306
FS	NO_FS_21	CH_FS_11	0.0744417	1.34169e+06
FS	NO_FS_22	CH_FS_11	0.078527	1.36499e+06
FS	SE_FS_23	CH_FS_11	0.0309176	1.06084e+06
FS	SE_FS_24	CH_FS_11	0.0331914	1.0879e+06
FS	SI_FS_25	CH_FS_11	0.0284687	476395
FS	SI_FS_26	CH_FS_11	0.0364474	477034
FS	SI_FS_27	CH_FS_11	0.0251397	596511
FS	SI_FS_28	CH_FS_11	0.0268635	598969
FS	DE_FS_15	CH_FS_12	0.0194894	412447
FS	DE_FS_16	CH_FS_12	0.0294649	413374
FS	DE_FS_17	CH_FS_12	0.0140013	451844
FS	DE_FS_18	CH_FS_12	0.0137304	449660
FS	ES_FS_01	CH_FS_12	0.0454141	779163
FS	ES_FS_02	CH_FS_12	0.0519378	776377
FS	FR_FS_03	CH_FS_12	0.0198157	377276
FS	FR_FS_04	CH_FS_12	0.021886	377583
FS	FR_FS_05	CH_FS_12	0.061538	610524
FS	FR_FS_06	CH_FS_12	0.0605721	610852
FS	GB_FS_19	CH_FS_12	0.0247075	776357
FS	GB_FS_20	CH_FS_12	0.025426	779965
FS	IT_FS_07	CH_FS_12	0.0523584	713335
FS	IT_FS_08	CH_FS_12	0.0600326	715825
FS	NO_FS_21	CH_FS_12	0.0737432	1.34406e+06
FS	NO_FS_22	CH_FS_12	0.0768908	1.3674e+06
FS	SE_FS_23	CH_FS_12	0.0299933	1.06447e+06
FS	SE_FS_24	CH_FS_12	0.0315779	1.09127e+06
FS	SI_FS_25	CH_FS_12	0.0272276	481352
FS	SI_FS_26	CH_FS_12	0.0321403	482065
FS	SI_FS_27	CH_FS_12	0.0230715	601321
FS	SI_FS_28	CH_FS_12	0.0236626	603783
FS	DE_FS_16	DE_FS_15	0.0114749	1206.68
FS	DE_FS_17	DE_FS_15	0.0105429	471118
FS	DE_FS_18	DE_FS_15	0.00978423	465295
FS	ES_FS_01	DE_FS_15	0.0741806	1.16154e+06
FS	ES_FS_02	DE_FS_15	0.0786356	1.15936e+06
FS	FR_FS_03	DE_FS_15	0.0459994	709680
FS	FR_FS_04	DE_FS_15	0.0468185	709552
FS	FR_FS_05	DE_FS_15	0.0595489	719400
FS	FR_FS_06	DE_FS_15	0.0567182	718022
FS	GB_FS_19	DE_FS_15	0.0372334	1.08107e+06
FS	GB_FS_20	DE_FS_15	0.0366329	1.08143e+06
FS	IT_FS_07	DE_FS_15	0.0531264	587448
FS	IT_FS_08	DE_FS_15	0.0600436	589122
FS	NO_FS_21	DE_FS_15	0.0674928	1.28391e+06
FS	NO_FS_22	DE_FS_15	0.0715599	1.30264e+06
FS	SE_FS_23	DE_FS_15	0.0243905	911699
FS	SE_FS_24	DE_FS_15	0.026223	960395
FS	SI_FS_25	DE_FS_15	0.0123331	171924
FS	SI_FS_26	DE_FS_15	0.0191803	161120
FS	SI_FS_27	DE_FS_15	0.0105198	276461
FS	SI_FS_28	DE_FS_15	0.0106931	277969
FS	DE_FS_17	DE_FS_16	0.0212557	472242
FS	DE_FS_18	DE_FS_16	0.0212332	466417
FS	ES_FS_01	DE_FS_16	0.0840171	1.16219e+06
FS	ES_FS_02	DE_FS_16	0.0884003	1.16001e+06
FS	FR_FS_03	DE_FS_16	0.055611	710198
FS	FR_FS_04	DE_FS_16	0.05518	710068
FS	FR_FS_05	DE_FS_16	0.062718	719237
FS	FR_FS_06	DE_FS_16	0.060447	717855
FS	GB_FS_19	DE_FS_16	0.0492004	1.08227e+06
FS	GB_FS_20	DE_FS_16	0.0487974	1.08264e+06
FS	IT_FS_07	DE_FS_16	0.0557978	586688
FS	IT_FS_08	DE_FS_16	0.061516	588359
FS	NO_FS_21	DE_FS_16	0.0810852	1.28469e+06
FS	NO_FS_22	DE_FS_16	0.0849753	1.30341e+06
FS	SE_FS_23	DE_FS_16	0.0353645	912296
FS	SE_FS_24	DE_FS_16	0.0378864	961045
FS	SI_FS_25	DE_FS_16	0.0202715	170964
FS	SI_FS_26	DE_FS_16	0.0232788	160125
FS	SI_FS_27	DE_FS_16	0.018891	275326
FS	SI_FS_28	DE_FS_16	0.017706	276831
FS	DE_FS_18	DE_FS_17	0.00271748	6042.04
FS	ES_FS_01	DE_FS_17	0.0661907	1.16597e+06
FS	ES_FS_02	DE_FS_17	0.0712613	1.16242e+06
FS	FR_FS_03	DE_FS_17	0.0367459	823110
FS	FR_FS_04	DE_FS_17	0.0393686	823529
FS	FR_FS_05	DE_FS_17	0.0576869	1.03382e+06
FS	FR_FS_06	DE_FS_17	0.0563754	1.03357e+06
FS	GB_FS_19	DE_FS_17	0.0281339	692981
FS	GB_FS_20	DE_FS_17	0.0285324	690051
FS	IT_FS_07	DE_FS_17	0.0530473	1.02387e+06
FS	IT_FS_08	DE_FS_17	0.0612448	1.02594e+06
FS	NO_FS_21	DE_FS_17	0.064647	897230
FS	NO_FS_22	DE_FS_17	0.0681423	919864
FS	SE_FS_23	DE_FS_17	0.0195454	620857
FS	SE_FS_24	DE_FS_17	0.0218033	642329
FS	SI_FS_25	DE_FS_17	0.0153595	638259
FS	SI_FS_26	DE_FS_17	0.0254626	629150
FS	SI_FS_27	DE_FS_17	0.0122095	747523
FS	SI_FS_28	DE_FS_17	0.0145075	748992
FS	ES_FS_01	DE_FS_18	0.0650249	1.16634e+06
FS	ES_FS_02	DE_FS_18	0.0703929	1.16279e+06
FS	FR_FS_03	DE_FS_18	0.0367017	821543
FS	FR_FS_04	DE_FS_18	0.0388996	821956
FS	FR_FS_05	DE_FS_18	0.0583223	1.03019e+06
FS	FR_FS_06	DE_FS_18	0.0573524	1.02992e+06
FS	GB_FS_19	DE_FS_18	0.0270435	698274
FS	GB_FS_20	DE_FS_18	0.0273937	695386
FS	IT_FS_07	DE_FS_18	0.0536011	1.01875e+06
FS	IT_FS_08	DE_FS_18	0.0620137	1.02081e+06
FS	NO_FS_21	DE_FS_18	0.0621938	900447
FS	NO_FS_22	DE_FS_18	0.0668296	923008
FS	SE_FS_23	DE_FS_18	0.0197003	621640
FS	SE_FS_24	DE_FS_18	0.0214251	643723
FS	SI_FS_25	DE_FS_18	0.016046	632570
FS	SI_FS_26	DE_FS_18	0.0252767	623429
FS	SI_FS_27	DE_FS_18	0.0129561	741684
FS	SI_FS_28	DE_FS_18	0.014718	743149
FS	ES_FS_02	ES_FS_01	0.0117406	4470.68
FS	FR_FS_03	ES_FS_01	0.0425286	465088
FS	FR_FS_04	ES_FS_01	0.036073	465488
FS	FR_FS_05	ES_FS_01	0.0969883	766200
FS	FR_FS_06	ES_FS_01	0.0987152	768981
FS	GB_FS_19	ES_FS_01	0.0681705	986534
FS	GB_FS_20	ES_FS_01	0.0672937	996692
FS	IT_FS_07	ES_FS_01	0.0851391	1.12105e+06
FS	IT_FS_08	ES_FS_01	0.0921204	1.12328e+06
FS	NO_FS_21	ES_FS_01	0.122195	1.96698e+06
FS	NO_FS_22	ES_FS_01	0.125057	1.9926e+06
FS	SE_FS_23	ES_FS_01	0.081056	1.78003e+06
FS	SE_FS_24	ES_FS_01	0.0833242	1.79131e+06
FS	SI_FS_25	ES_FS_01	0.0822129	1.15979e+06
FS	SI_FS_26	ES_FS_01	0.0837855	1.16701e+06
FS	SI_FS_27	ES_FS_01	0.0764824	1.25038e+06
FS	SI_FS_28	ES_FS_01	0.075655	1.25293e+06
FS	FR_FS_03	ES_FS_02	0.0489054	463678
FS	FR_FS_04	ES_FS_02	0.0414324	464085
FS	FR_FS_05	ES_FS_02	0.100651	766831
FS	FR_FS_06	ES_FS_02	0.100943	769608
FS	GB_FS_19	ES_FS_02	0.0744694	982064
FS	GB_FS_20	ES_FS_02	0.0737078	992222
FS	IT_FS_07	ES_FS_02	0.084595	1.12111e+06
FS	IT_FS_08	ES_FS_02	0.0915269	1.12334e+06
FS	NO_FS_21	ES_FS_02	0.130171	1.96283e+06
FS	NO_FS_22	ES_FS_02	0.133444	1.98845e+06
FS	SE_FS_23	ES_FS_02	0.0886806	1.7763e+06
FS	SE_FS_24	ES_FS_02	0.0899388	1.7875e+06
FS	SI_FS_25	ES_FS_02	0.0865646	1.15821e+06
FS	SI_FS_26	ES_FS_02	0.0869676	1.16539e+06
FS	SI_FS_27	ES_FS_02	0.0814472	1.2491e+06
FS	SI_FS_28	ES_FS_02	0.0797912	1.25165e+06
FS	FR_FS_04	FR_FS_03	0.0140872	924.35
FS	FR_FS_05	FR_FS_03	0.069015	407353
FS	FR_FS_06	FR_FS_03	0.0694252	409349
FS	GB_FS_19	FR_FS_03	0.0421187	940418
FS	GB_FS_20	FR_FS_03	0.041926	947698
FS	IT_FS_07	FR_FS_03	0.0591645	698784
FS	IT_FS_08	FR_FS_03	0.0673807	701237
FS	NO_FS_21	FR_FS_03	0.0937484	1.70187e+06
FS	NO_FS_22	FR_FS_03	0.0969484	1.72603e+06
FS	SE_FS_23	FR_FS_03	0.051595	1.44046e+06
FS	SE_FS_24	FR_FS_03	0.0534047	1.46518e+06
FS	SI_FS_25	FR_FS_03	0.0519673	695234
FS	SI_FS_26	FR_FS_03	0.0567592	702776
FS	SI_FS_27	FR_FS_03	0.0471692	785687
FS	SI_FS_28	FR_FS_03	0.0476458	788245
FS	FR_FS_05	FR_FS_04	0.0681994	406435
FS	FR_FS_06	FR_FS_04	0.068963	408433
FS	GB_FS_19	FR_FS_04	0.0456947	941300
FS	GB_FS_20	FR_FS_04	0.0453621	948578
FS	IT_FS_07	FR_FS_04	0.056662	698006
FS	IT_FS_08	FR_FS_04	0.0641857	700459
FS	NO_FS_21	FR_FS_04	0.0954021	1.70241e+06
FS	NO_FS_22	FR_FS_04	0.098752	1.72656e+06
FS	SE_FS_23	FR_FS_04	0.0539139	1.44082e+06
FS	SE_FS_24	FR_FS_04	0.0549721	1.46559e+06
FS	SI_FS_25	FR_FS_04	0.0527603	694888
FS	SI_FS_26	FR_FS_04	0.0553166	702443
FS	SI_FS_27	FR_FS_04	0.04826	785246
FS	SI_FS_28	FR_FS_04	0.0484714	787804
FS	FR_FS_06	FR_FS_05	0.0123191	2887.91
FS	GB_FS_19	FR_FS_05	0.0795531	1.32189e+06
FS	GB_FS_20	FR_FS_05	0.0788483	1.32807e+06
FS	IT_FS_07	FR_FS_05	0.0401267	374164
FS	IT_FS_08	FR_FS_05	0.0463735	375985
FS	NO_FS_21	FR_FS_05	0.113268	1.92914e+06
FS	NO_FS_22	FR_FS_05	0.11567	1.95109e+06
FS	SE_FS_23	FR_FS_05	0.071062	1.6019e+06
FS	SE_FS_24	FR_FS_05	0.0736432	1.64133e+06
FS	SI_FS_25	FR_FS_05	0.0613292	610165
FS	SI_FS_26	FR_FS_05	0.060236	622821
FS	SI_FS_27	FR_FS_05	0.0559895	639433
FS	SI_FS_28	FR_FS_05	0.0533042	641404
FS	GB_FS_19	FR_FS_06	0.0786392	1.32317e+06
FS	GB_FS_20	FR_FS_06	0.0785318	1.32934e+06
FS	IT_FS_07	FR_FS_06	0.0383222	371296
FS	IT_FS_08	FR_FS_06	0.0446429	373116
FS	NO_FS_21	FR_FS_06	0.111213	1.92877e+06
FS	NO_FS_22	FR_FS_06	0.112798	1.9507e+06
FS	SE_FS_23	FR_FS_06	0.0688123	1.60109e+06
FS	SE_FS_24	FR_FS_06	0.0711894	1.64062e+06
FS	SI_FS_25	FR_FS_06	0.0589729	608308
FS	SI_FS_26	FR_FS_06	0.0573596	620980
FS	SI_FS_27	FR_FS_06	0.0538041	637187
FS	SI_FS_28	FR_FS_06	0.05113	639152
FS	GB_FS_20	GB_FS_19	0.00349174	10799.5
FS	IT_FS_07	GB_FS_19	0.0730936	1.4889e+06
FS	IT_FS_08	GB_FS_19	0.081193	1.49141e+06
FS	NO_FS_21	GB_FS_19	0.0892308	1.10279e+06
FS	NO_FS_22	GB_FS_19	0.0922717	1.12842e+06
FS	SE_FS_23	GB_FS_19	0.0438487	1.08801e+06
FS	SE_FS_24	GB_FS_19	0.0461244	1.06535e+06
FS	SI_FS_25	GB_FS_19	0.0453319	1.21334e+06
FS	SI_FS_26	GB_FS_19	0.0533504	1.20938e+06
FS	SI_FS_27	GB_FS_19	0.0416083	1.33628e+06
FS	SI_FS_28	GB_FS_19	0.0444848	1.33842e+06
FS	IT_FS_07	GB_FS_20	0.0729577	1.49279e+06
FS	IT_FS_08	GB_FS_20	0.0805611	1.4953e+06
FS	NO_FS_21	GB_FS_20	0.0870462	1.09261e+06
FS	NO_FS_22	GB_FS_20	0.0906208	1.11823e+06
FS	SE_FS_23	GB_FS_20	0.0450324	1.07998e+06
FS	SE_FS_24	GB_FS_20	0.0469178	1.05689e+06
FS	SI_FS_25	GB_FS_20	0.0442327	1.21473e+06
FS	SI_FS_26	GB_FS_20	0.0528682	1.21066e+06
FS	SI_FS_27	GB_FS_20	0.0407379	1.33758e+06
FS	SI_FS_28	GB_FS_20	0.0438866	1.33971e+06
FS	IT_FS_08	IT_FS_07	0.0102981	2565.62
FS	NO_FS_21	IT_FS_07	0.107358	1.87127e+06
FS	NO_FS_22	IT_FS_07	0.110597	1.89008e+06
FS	SE_FS_23	IT_FS_07	0.0661251	1.49423e+06
FS	SE_FS_24	IT_FS_07	0.0689493	1.54546e+06
FS	SI_FS_25	IT_FS_07	0.0561208	422441
FS	SI_FS_26	IT_FS_07	0.0521834	435440
FS	SI_FS_27	IT_FS_07	0.0499062	378275
FS	SI_FS_28	IT_FS_07	0.0476647	379073
FS	NO_FS_21	IT_FS_08	0.116142	1.87297e+06
FS	NO_FS_22	IT_FS_08	0.118437	1.89176e+06
FS	SE_FS_23	IT_FS_08	0.0735257	1.4957e+06
FS	SE_FS_24	IT_FS_08	0.076198	1.54699e+06
FS	SI_FS_25	IT_FS_08	0.0645068	423920
FS	SI_FS_26	IT_FS_08	0.0578771	436901
FS	SI_FS_27	IT_FS_08	0.0588409	379098
FS	SI_FS_28	IT_FS_08	0.0546753	379880
FS	NO_FS_22	NO_FS_21	0.0186969	25963.8
FS	SE_FS_23	NO_FS_21	0.0598301	422980
FS	SE_FS_24	NO_FS_21	0.0598534	356359
FS	SI_FS_25	NO_FS_21	0.0726516	1.45221e+06
FS	SI_FS_26	NO_FS_21	0.0829158	1.43991e+06
FS	SI_FS_27	NO_FS_21	0.0699724	1.52993e+06
FS	SI_FS_28	NO_FS_21	0.071226	1.53041e+06
FS	SE_FS_23	NO_FS_22	0.0633025	433477
FS	SE_FS_24	NO_FS_22	0.0621831	367899
FS	SI_FS_25	NO_FS_22	0.0763923	1.47046e+06
FS	SI_FS_26	NO_FS_22	0.086822	1.45809e+06
FS	SI_FS_27	NO_FS_22	0.0734364	1.54694e+06
FS	SI_FS_28	NO_FS_22	0.0745666	1.54739e+06
FS	SE_FS_24	SE_FS_23	0.00612983	68395.8
FS	SI_FS_25	SE_FS_23	0.0276158	1.0718e+06
FS	SI_FS_26	SE_FS_23	0.0387635	1.0588e+06
FS	SI_FS_27	SE_FS_23	0.0251561	1.1361e+06
FS	SI_FS_28	SE_FS_23	0.0278597	1.13628e+06
FS	SI_FS_25	SE_FS_24	0.0311392	1.12322e+06
FS	SI_FS_26	SE_FS_24	0.0413284	1.11038e+06
FS	SI_FS_27	SE_FS_24	0.0278025	1.19147e+06
FS	SI_FS_28	SE_FS_24	0.0300307	1.19174e+06
FS	SI_FS_26	SI_FS_25	0.0191732	13527
FS	SI_FS_27	SI_FS_25	0.00772217	123297
FS	SI_FS_28	SI_FS_25	0.00945597	125544
FS	SI_FS_27	SI_FS_26	0.0196555	126963
FS	SI_FS_28	SI_FS_26	0.0141706	129064
FS	SI_FS_28	SI_FS_27	0.00422986	2592.92
BP	CH_BP_06	CH_BP_05	0.00141763	21047.4
BP	DE_BP_09	CH_BP_05	0.0157138	731772
BP	DE_BP_10	CH_BP_05	0.0141266	783798
BP	ES_BP_02	CH_BP_05	0.0438629	841205
BP	FI_BP_19	CH_BP_05	0.01957	2.46698e+06
BP	FI_BP_20	CH_BP_05	0.0158145	2.14654e+06
BP	FR_BP_03	CH_BP_05	0.00970234	278905
BP	FR_BP_04	CH_BP_05	0.0159217	469621
BP	FR_BP_21	CH_BP_05	0.0103758	277054
BP	GB_BP_13	CH_BP_05	0.0103645	1.22294e+06
BP	GB_BP_14	CH_BP_05	0.0106295	1.48867e+06
BP	IT_BP_07	CH_BP_05	0.0891573	371607
BP	IT_BP_08	CH_BP_05	0.0523212	594122
BP	LT_BP_11	CH_BP_05	0.0144633	1.3825e+06
BP	LT_BP_12	CH_BP_05	0.0184342	1.41828e+06
BP	NO_BP_15	CH_BP_05	0.0120428	1.50756e+06
BP	NO_BP_16	CH_BP_05	0.0124864	1.6155e+06
BP	RU_BP_23	CH_BP_05	0.0125049	1.2348e+06
BP	RU_BP_24	CH_BP_05	0.02214	1.5681e+06
BP	RU_BP_25	CH_BP_05	0.0279871	5.29654e+06
BP	SE_BP_17	CH_BP_05	0.0190394	2.13672e+06
BP	SE_BP_18	CH_BP_05	0.0169336	2.07289e+06
BP	DE_BP_09	CH_BP_06	0.015734	748694
BP	DE_BP_10	CH_BP_06	0.0138957	801712
BP	ES_BP_02	CH_BP_06	0.0442894	834368
BP	FI_BP_19	CH_BP_06	0.0192079	2.48609e+06
BP	FI_BP_20	CH_BP_06	0.0147892	2.16362e+06
BP	FR_BP_03	CH_BP_06	0.00867167	262792
BP	FR_BP_04	CH_BP_06	0.0158766	465457
BP	FR_BP_21	CH_BP_06	0.00934385	260873
BP	GB_BP_13	CH_BP_06	0.010825	1.24048e+06
BP	GB_BP_14	CH_BP_06	0.0117733	1.50777e+06
BP	IT_BP_07	CH_BP_06	0.0914483	353712
BP	IT_BP_08	CH_BP_06	0.0516911	576915
BP	LT_BP_11	CH_BP_06	0.0141001	1.39712e+06
BP	LT_BP_12	CH_BP_06	0.0186128	1.43198e+06
BP	NO_BP_15	CH_BP_06	0.0129138	1.52828e+06
BP	NO_BP_16	CH_BP_06	0.0129926	1.63627e+06
BP	RU_BP_23	CH_BP_06	0.0122271	1.24461e+06
BP	RU_BP_24	CH_BP_06	0.0221477	1.57981e+06
BP	RU_BP_25	CH_BP_06	0.0287798	5.30904e+06
BP	SE_BP_17	CH_BP_06	0.0179768	2.15668e+06
BP	SE_BP_18	CH_BP_06	0.01621	2.09254e+06
BP	DE_BP_10	DE_BP_09	0.0116311	82977.3
BP	ES_BP_02	DE_BP_09	0.0467818	1.50665e+06
BP	FI_BP_19	DE_BP_09	0.019292	1.75793e+06
BP	FI_BP_20	DE_BP_09	0.0139084	1.41496e+06
BP	FR_BP_03	DE_BP_09	0.0190409	1.01059e+06
BP	FR_BP_04	DE_BP_09	0.0207595	1.13108e+06
BP	FR_BP_21	DE_BP_09	0.0222443	1.00877e+06
BP	GB_BP_13	DE_BP_09	0.0127329	1.19827e+06
BP	GB_BP_14	DE_BP_09	0.0143912	1.3112e+06
BP	IT_BP_07	DE_BP_09	0.0958366	936973
BP	IT_BP_08	DE_BP_09	0.0555003	1.07814e+06
BP	LT_BP_11	DE_BP_09	0.0122064	670760
BP	LT_BP_12	DE_BP_09	0.0147333	722598
BP	NO_BP_15	DE_BP_09	0.012236	913395
BP	NO_BP_16	DE_BP_09	0.011477	1.02358e+06
BP	RU_BP_23	DE_BP_09	0.0108385	655895
BP	RU_BP_24	DE_BP_09	0.0208015	911205
BP	RU_BP_25	DE_BP_09	0.0269674	4.59911e+06
BP	SE_BP_17	DE_BP_09	0.0195129	1.45997e+06
BP	SE_BP_18	DE_BP_09	0.0171304	1.38334e+06
BP	ES_BP_02	DE_BP_10	0.0427066	1.53474e+06
BP	FI_BP_19	DE_BP_10	0.0170406	1.69213e+06
BP	FI_BP_20	DE_BP_10	0.0111099	1.36549e+06
BP	FR_BP_03	DE_BP_10	0.0174055	1.06135e+06
BP	FR_BP_04	DE_BP_10	0.0167444	1.16296e+06
BP	FR_BP_21	DE_BP_10	0.0204741	1.05962e+06
BP	GB_BP_13	DE_BP_10	0.0121006	1.1489e+06
BP	GB_BP_14	DE_BP_10	0.0132135	1.24618e+06
BP	IT_BP_07	DE_BP_10	0.0955465	1.00828e+06
BP	IT_BP_08	DE_BP_10	0.0537182	1.15548e+06
BP	LT_BP_11	DE_BP_10	0.0080589	651361
BP	LT_BP_12	DE_BP_10	0.0128671	711674
BP	NO_BP_15	DE_BP_10	0.0104314	830960
BP	NO_BP_16	DE_BP_10	0.0102102	941281
BP	RU_BP_23	DE_BP_10	0.00691328	685991
BP	RU_BP_24	DE_BP_10	0.0170234	912786
BP	RU_BP_25	DE_BP_10	0.0218632	4.57449e+06
BP	SE_BP_17	DE_BP_10	0.016449	1.38617e+06
BP	SE_BP_18	DE_BP_10	0.0147058	1.31184e+06
BP	FI_BP_19	ES_BP_02	0.048831	3.11178e+06
BP	FI_BP_20	ES_BP_02	0.0446093	2.8783e+06
BP	FR_BP_03	ES_BP_02	0.0381869	621451
BP	FR_BP_04	ES_BP_02	0.0189811	379319
BP	FR_BP_21	ES_BP_02	0.0445635	623771
BP	GB_BP_13	ES_BP_02	0.0332781	1.30049e+06
BP	GB_BP_14	ES_BP_02	0.0355867	1.63642e+06
BP	IT_BP_07	ES_BP_02	0.12335	983430
BP	IT_BP_08	ES_BP_02	0.0780356	1.14733e+06
BP	LT_BP_11	ES_BP_02	0.0435273	2.17728e+06
BP	LT_BP_12	ES_BP_02	0.0472402	2.22502e+06
BP	NO_BP_15	ES_BP_02	0.0429127	2.05831e+06
BP	NO_BP_16	ES_BP_02	0.0423467	2.15018e+06
BP	RU_BP_23	ES_BP_02	0.0410893	2.07142e+06
BP	RU_BP_24	ES_BP_02	0.0519762	2.39312e+06
BP	RU_BP_25	ES_BP_02	0.0547973	6.10568e+06
BP	SE_BP_17	ES_BP_02	0.0490057	2.73504e+06
BP	SE_BP_18	ES_BP_02	0.0454765	2.69499e+06
BP	FI_BP_20	FI_BP_19	0.00713839	539991
BP	FR_BP_03	FI_BP_19	0.0207467	2.73861e+06
BP	FR_BP_04	FI_BP_19	0.0251022	2.77678e+06
BP	FR_BP_21	FI_BP_19	0.0237658	2.73711e+06
BP	GB_BP_13	FI_BP_19	0.0175379	2.09472e+06
BP	GB_BP_14	FI_BP_19	0.0179537	1.87046e+06
BP	IT_BP_07	FI_BP_19	0.0999134	2.69282e+06
BP	IT_BP_08	FI_BP_19	0.0496087	2.81376e+06
BP	LT_BP_11	FI_BP_19	0.00725041	1.27892e+06
BP	LT_BP_12	FI_BP_19	0.0129741	1.31605e+06
BP	NO_BP_15	FI_BP_19	0.0109343	1.07295e+06
BP	NO_BP_16	FI_BP_19	0.0111819	1.00253e+06
BP	RU_BP_23	FI_BP_19	0.0108725	1.66381e+06
BP	RU_BP_24	FI_BP_19	0.0185467	1.38769e+06
BP	RU_BP_25	FI_BP_19	0.0192947	3.30403e+06
BP	SE_BP_17	FI_BP_19	0.00856747	411454
BP	SE_BP_18	FI_BP_19	0.00517257	420578
BP	FR_BP_03	FI_BP_20	0.0177975	2.42517e+06
BP	FR_BP_04	FI_BP_20	0.0204281	2.51725e+06
BP	FR_BP_21	FI_BP_20	0.0195331	2.42338e+06
BP	GB_BP_13	FI_BP_20	0.0137154	2.05767e+06
BP	GB_BP_14	FI_BP_20	0.0139599	1.91075e+06
BP	IT_BP_07	FI_BP_20	0.0947168	2.31716e+06
BP	IT_BP_08	FI_BP_20	0.0513611	2.40842e+06
BP	LT_BP_11	FI_BP_20	0.00335832	823628
BP	LT_BP_12	FI_BP_20	0.00697576	837943
BP	NO_BP_15	FI_BP_20	0.00562773	1.01383e+06
BP	NO_BP_16	FI_BP_20	0.00653527	997119
BP	RU_BP_23	FI_BP_20	0.00374458	1.17727e+06
BP	RU_BP_24	FI_BP_20	0.0113496	867710
BP	RU_BP_25	FI_BP_20	0.0139548	3.30198e+06
BP	SE_BP_17	FI_BP_20	0.0120511	633808
BP	SE_BP_18	FI_BP_20	0.0089968	541446
BP	FR_BP_04	FR_BP_03	0.0145829	306304
BP	FR_BP_21	FR_BP_03	0.00783167	2341.15
BP	GB_BP_13	FR_BP_03	0.0121186	1.33353e+06
BP	GB_BP_14	FR_BP_03	0.012825	1.63153e+06
BP	IT_BP_07	FR_BP_03	0.0940865	378600
BP	IT_BP_08	FR_BP_03	0.0502003	578631
BP	LT_BP_11	FR_BP_03	0.01623	1.65933e+06
BP	LT_BP_12	FR_BP_03	0.0211908	1.69281e+06
BP	NO_BP_15	FR_BP_03	0.0155551	1.75798e+06
BP	NO_BP_16	FR_BP_03	0.0144944	1.86368e+06
BP	RU_BP_23	FR_BP_03	0.0150348	1.49384e+06
BP	RU_BP_24	FR_BP_03	0.0276395	1.83551e+06
BP	RU_BP_25	FR_BP_03	0.0289578	5.56631e+06
BP	SE_BP_17	FR_BP_03	0.0182985	2.40055e+06
BP	SE_BP_18	FR_BP_03	0.018021	2.34021e+06
BP	FR_BP_21	FR_BP_04	0.0189027	308208
BP	GB_BP_13	FR_BP_04	0.00915543	1.14e+06
BP	GB_BP_14	FR_BP_04	0.0121204	1.46113e+06
BP	IT_BP_07	FR_BP_04	0.0975312	683825
BP	IT_BP_08	FR_BP_04	0.056032	883816
BP	LT_BP_11	FR_BP_04	0.0185655	1.80096e+06
BP	LT_BP_12	FR_BP_04	0.0225739	1.84711e+06
BP	NO_BP_15	FR_BP_04	0.0180864	1.74435e+06
BP	NO_BP_16	FR_BP_04	0.017681	1.84269e+06
BP	RU_BP_23	FR_BP_04	0.0169295	1.69322e+06
BP	RU_BP_24	FR_BP_04	0.02639	2.01382e+06
BP	RU_BP_25	FR_BP_04	0.0304461	5.72887e+06
BP	SE_BP_17	FR_BP_04	0.0247455	2.41272e+06
BP	SE_BP_18	FR_BP_04	0.0216828	2.36486e+06
BP	GB_BP_13	FR_BP_21	0.015176	1.33389e+06
BP	GB_BP_14	FR_BP_21	0.0162638	1.63164e+06
BP	IT_BP_07	FR_BP_21	0.0985971	376559
BP	IT_BP_08	FR_BP_21	0.0554879	576887
BP	LT_BP_11	FR_BP_21	0.0193873	1.65733e+06
BP	LT_BP_12	FR_BP_21	0.0236321	1.69075e+06
BP	NO_BP_15	FR_BP_21	0.0180297	1.75688e+06
BP	NO_BP_16	FR_BP_21	0.0173385	1.86261e+06
BP	RU_BP_23	FR_BP_21	0.0192797	1.49161e+06
BP	RU_BP_24	FR_BP_21	0.032168	1.83335e+06
BP	RU_BP_25	FR_BP_21	0.0353963	5.56416e+06
BP	SE_BP_17	FR_BP_21	0.0229133	2.39922e+06
BP	SE_BP_18	FR_BP_21	0.0209669	2.33881e+06
BP	GB_BP_14	GB_BP_13	0.00465017	336382
BP	IT_BP_07	GB_BP_13	0.0916498	1.59418e+06
BP	IT_BP_08	GB_BP_13	0.0530027	1.81703e+06
BP	LT_BP_11	GB_BP_13	0.0125559	1.674e+06
BP	LT_BP_12	GB_BP_13	0.0150991	1.75846e+06
BP	NO_BP_15	GB_BP_13	0.010295	1.05258e+06
BP	NO_BP_16	GB_BP_13	0.0102788	1.09936e+06
BP	RU_BP_23	GB_BP_13	0.00994696	1.82783e+06
BP	RU_BP_24	GB_BP_13	0.0201156	1.98612e+06
BP	RU_BP_25	GB_BP_13	0.0253779	5.34863e+06
BP	SE_BP_17	GB_BP_13	0.0167285	1.68421e+06
BP	SE_BP_18	GB_BP_13	0.0152114	1.68471e+06
BP	IT_BP_07	GB_BP_14	0.0921315	1.85867e+06
BP	IT_BP_08	GB_BP_14	0.0530752	2.07679e+06
BP	LT_BP_11	GB_BP_14	0.0123737	1.66548e+06
BP	LT_BP_12	GB_BP_14	0.0163009	1.75489e+06
BP	NO_BP_15	GB_BP_14	0.00937662	900827
BP	NO_BP_16	GB_BP_14	0.0101956	916091
BP	RU_BP_23	GB_BP_14	0.0102974	1.88684e+06
BP	RU_BP_24	GB_BP_14	0.0204604	1.98468e+06
BP	RU_BP_25	GB_BP_14	0.0241319	5.16162e+06
BP	SE_BP_17	GB_BP_14	0.0178474	1.46021e+06
BP	SE_BP_18	GB_BP_14	0.0148344	1.47878e+06
BP	IT_BP_08	IT_BP_07	0.133056	224537
BP	LT_BP_11	IT_BP_07	0.0954792	1.50836e+06
BP	LT_BP_12	IT_BP_07	0.0998995	1.52281e+06
BP	NO_BP_15	IT_BP_07	0.0923794	1.80347e+06
BP	NO_BP_16	IT_BP_07	0.0892043	1.91386e+06
BP	RU_BP_23	IT_BP_07	0.108338	1.26663e+06
BP	RU_BP_24	IT_BP_07	0.124773	1.62698e+06
BP	RU_BP_25	IT_BP_07	0.126825	5.34173e+06
BP	SE_BP_17	IT_BP_07	0.0932939	2.39422e+06
BP	SE_BP_18	IT_BP_07	0.088507	2.31981e+06
BP	LT_BP_11	IT_BP_08	0.0495548	1.58741e+06
BP	LT_BP_12	IT_BP_08	0.0541372	1.58935e+06
BP	NO_BP_15	IT_BP_08	0.0502485	1.9727e+06
BP	NO_BP_16	IT_BP_08	0.0480913	2.08364e+06
BP	RU_BP_23	IT_BP_08	0.0426889	1.29965e+06
BP	RU_BP_24	IT_BP_08	0.0616379	1.66431e+06
BP	RU_BP_25	IT_BP_08	0.0623271	5.3404e+06
BP	SE_BP_17	IT_BP_08	0.0519952	2.53623e+06
BP	SE_BP_18	IT_BP_08	0.051162	2.45608e+06
BP	LT_BP_12	LT_BP_11	0.0063985	90839.8
BP	NO_BP_15	LT_BP_11	0.00547324	893433
BP	NO_BP_16	LT_BP_11	0.00607051	967237
BP	RU_BP_23	LT_BP_11	-0.000255219	397627
BP	RU_BP_24	LT_BP_11	0.0117092	319298
BP	RU_BP_25	LT_BP_11	0.0149468	3.9284e+06
BP	SE_BP_17	LT_BP_11	0.011506	1.10941e+06
BP	SE_BP_18	LT_BP_11	0.00764558	1.00591e+06
BP	NO_BP_15	LT_BP_12	0.00920478	982583
BP	NO_BP_16	LT_BP_12	0.00889273	1.05455e+06
BP	RU_BP_23	LT_BP_12	0.00535054	347826
BP	RU_BP_24	LT_BP_12	0.0152676	229982
BP	RU_BP_25	LT_BP_12	0.0179366	3.88244e+06
BP	SE_BP_17	LT_BP_12	0.016778	1.17045e+06
BP	SE_BP_18	LT_BP_12	0.0141489	1.06495e+06
BP	NO_BP_16	NO_BP_15	0.00479173	110966
BP	RU_BP_23	NO_BP_15	0.00559333	1.2265e+06
BP	RU_BP_24	NO_BP_15	0.0145926	1.19769e+06
BP	RU_BP_25	NO_BP_15	0.0168603	4.29607e+06
BP	SE_BP_17	NO_BP_15	0.0127625	678989
BP	SE_BP_18	NO_BP_15	0.00889475	652714
BP	RU_BP_23	NO_BP_16	0.00417222	1.31464e+06
BP	RU_BP_24	NO_BP_16	0.0117475	1.26262e+06
BP	RU_BP_25	NO_BP_16	0.0165372	4.25584e+06
BP	SE_BP_17	NO_BP_16	0.0112101	598667
BP	SE_BP_18	NO_BP_16	0.00899941	586661
BP	RU_BP_24	RU_BP_23	0.00904737	364659
BP	RU_BP_25	RU_BP_23	0.0123566	4.08055e+06
BP	SE_BP_17	RU_BP_23	0.0129864	1.50692e+06
BP	SE_BP_18	RU_BP_23	0.00990162	1.40354e+06
BP	RU_BP_25	RU_BP_24	0.01554	3.73106e+06
BP	SE_BP_17	RU_BP_24	0.0220319	1.30516e+06
BP	SE_BP_18	RU_BP_24	0.0194802	1.19647e+06
BP	SE_BP_17	RU_BP_25	0.0229262	3.70728e+06
BP	SE_BP_18	RU_BP_25	0.0212473	3.68285e+06
BP	SE_BP_18	SE_BP_17	0.00872684	109290
QP	CH_QP_06	CH_QP_05	0.00147159	894.106
QP	DE_QP_17	CH_QP_05	0.021389	706821
QP	DE_QP_18	CH_QP_05	0.0116094	665245
QP	ES_QP_01	CH_QP_05	0.0110357	1.04023e+06
QP	ES_QP_02	CH_QP_05	0.0126505	1.03987e+06
QP	FR_QP_03	CH_QP_05	0.00742052	646759
QP	FR_QP_04	CH_QP_05	0.0094102	622875
QP	GB_QP_11	CH_QP_05	0.0177493	1.10146e+06
QP	GB_QP_12	CH_QP_05	0.0224112	1.20479e+06
QP	IT_QP_07	CH_QP_05	0.0228132	503658
QP	IT_QP_08	CH_QP_05	0.0299803	509442
QP	IT_QP_09	CH_QP_05	0.0896036	1.20519e+06
QP	IT_QP_10	CH_QP_05	0.0932268	1.2049e+06
QP	LT_QP_20	CH_QP_05	0.0564114	1.29648e+06
QP	NO_QP_13	CH_QP_05	0.0172497	1.208e+06
QP	NO_QP_14	CH_QP_05	0.0158736	1.18117e+06
QP	PL_QP_19	CH_QP_05	0.0237465	1.0587e+06
QP	SE_QP_16	CH_QP_05	0.0177924	1.00025e+06
QP	DE_QP_17	CH_QP_06	0.0199287	706575
QP	DE_QP_18	CH_QP_06	0.0101637	664666
QP	ES_QP_01	CH_QP_06	0.00961273	1.041e+06
QP	ES_QP_02	CH_QP_06	0.0113903	1.04063e+06
QP	FR_QP_03	CH_QP_06	0.00553577	647652
QP	FR_QP_04	CH_QP_06	0.00918844	623767
QP	GB_QP_11	CH_QP_06	0.0168272	1.10204e+06
QP	GB_QP_12	CH_QP_06	0.0220318	1.20527e+06
QP	IT_QP_07	CH_QP_06	0.021791	503358
QP	IT_QP_08	CH_QP_06	0.0291054	509174
QP	IT_QP_09	CH_QP_06	0.0879111	1.20475e+06
QP	IT_QP_10	CH_QP_06	0.0919328	1.20446e+06
QP	LT_QP_20	CH_QP_06	0.0550027	1.29577e+06
QP	NO_QP_13	CH_QP_06	0.0156569	1.20795e+06
QP	NO_QP_14	CH_QP_06	0.0145911	1.18114e+06
QP	PL_QP_19	CH_QP_06	0.0214781	1.05801e+06
QP	SE_QP_16	CH_QP_06	0.0160265	999941
QP	DE_QP_18	DE_QP_17	0.00748626	291995
QP	ES_QP_01	DE_QP_17	0.0217662	1.63011e+06
QP	ES_QP_02	DE_QP_17	0.0228867	1.62982e+06
QP	FR_QP_03	DE_QP_17	0.0224684	1.10362e+06
QP	FR_QP_04	DE_QP_17	0.0241515	1.08471e+06
QP	GB_QP_11	DE_QP_17	0.0319458	919015
QP	GB_QP_12	DE_QP_17	0.0353206	899862
QP	IT_QP_07	DE_QP_17	0.0306475	1.15385e+06
QP	IT_QP_08	DE_QP_17	0.0346625	1.1657e+06
QP	IT_QP_09	DE_QP_17	0.0536144	1.77327e+06
QP	IT_QP_10	DE_QP_17	0.0575233	1.77297e+06
QP	LT_QP_20	DE_QP_17	0.0476779	839262
QP	NO_QP_13	DE_QP_17	0.0289193	544097
QP	NO_QP_14	DE_QP_17	0.0271818	525450
QP	PL_QP_19	DE_QP_17	0.0171201	625258
QP	SE_QP_16	DE_QP_17	0.0228207	299481
QP	ES_QP_01	DE_QP_18	0.0137277	1.68427e+06
QP	ES_QP_02	DE_QP_18	0.0154437	1.68393e+06
QP	FR_QP_03	DE_QP_18	0.0125729	1.20578e+06
QP	FR_QP_04	DE_QP_18	0.0146358	1.18393e+06
QP	GB_QP_11	DE_QP_18	0.021958	1.18875e+06
QP	GB_QP_12	DE_QP_18	0.0258569	1.18569e+06
QP	IT_QP_07	DE_QP_18	0.0236002	1.01496e+06
QP	IT_QP_08	DE_QP_18	0.029313	1.03011e+06
QP	IT_QP_09	DE_QP_18	0.0677251	1.56322e+06
QP	IT_QP_10	DE_QP_18	0.0713898	1.56291e+06
QP	LT_QP_20	DE_QP_18	0.0460697	660703
QP	NO_QP_13	DE_QP_18	0.0188338	791331
QP	NO_QP_14	DE_QP_18	0.0170228	779850
QP	PL_QP_19	DE_QP_18	0.0146662	422136
QP	SE_QP_16	DE_QP_18	0.0156305	440803
QP	ES_QP_02	ES_QP_01	0.00271529	397.459
QP	FR_QP_03	ES_QP_01	0.0076071	556785
QP	FR_QP_04	ES_QP_01	0.0104978	568942
QP	GB_QP_11	ES_QP_01	0.0157968	1.38598e+06
QP	GB_QP_12	ES_QP_01	0.0187179	1.57461e+06
QP	IT_QP_07	ES_QP_01	0.0239349	1.06085e+06
QP	IT_QP_08	ES_QP_01	0.0295409	1.04451e+06
QP	IT_QP_09	ES_QP_01	0.0822824	1.56454e+06
QP	IT_QP_10	ES_QP_01	0.0859086	1.5644e+06
QP	LT_QP_20	ES_QP_01	0.0565142	2.33308e+06
QP	NO_QP_13	ES_QP_01	0.0173256	1.98361e+06
QP	NO_QP_14	ES_QP_01	0.0146404	1.94989e+06
QP	PL_QP_19	ES_QP_01	0.0236335	2.09376e+06
QP	SE_QP_16	ES_QP_01	0.0190237	1.92388e+06
QP	FR_QP_03	ES_QP_02	0.00957597	556568
QP	FR_QP_04	ES_QP_02	0.0120113	568713
QP	GB_QP_11	ES_QP_02	0.0175181	1.38588e+06
QP	GB_QP_12	ES_QP_02	0.0207253	1.57451e+06
QP	IT_QP_07	ES_QP_02	0.0253559	1.06045e+06
QP	IT_QP_08	ES_QP_02	0.0301535	1.04411e+06
QP	IT_QP_09	ES_QP_02	0.0825903	1.56418e+06
QP	IT_QP_10	ES_QP_02	0.086026	1.56404e+06
QP	LT_QP_20	ES_QP_02	0.0578526	2.33273e+06
QP	NO_QP_13	ES_QP_02	0.019578	1.98338e+06
QP	NO_QP_14	ES_QP_02	0.0179805	1.94966e+06
QP	PL_QP_19	ES_QP_02	0.0262713	2.09341e+06
QP	SE_QP_16	ES_QP_02	0.0209412	1.92359e+06
QP	FR_QP_04	FR_QP_03	0.00205762	23884.2
QP	GB_QP_11	FR_QP_03	0.0165551	878312
QP	GB_QP_12	FR_QP_03	0.0229083	1.05596e+06
QP	IT_QP_07	FR_QP_03	0.0188494	924743
QP	IT_QP_08	FR_QP_03	0.0296258	916426
QP	IT_QP_09	FR_QP_03	0.0902342	1.59826e+06
QP	IT_QP_10	FR_QP_03	0.0945843	1.59803e+06
QP	LT_QP_20	FR_QP_03	0.0584973	1.86638e+06
QP	NO_QP_13	FR_QP_03	0.0176683	1.42737e+06
QP	NO_QP_14	FR_QP_03	0.0168768	1.39355e+06
QP	PL_QP_19	FR_QP_03	0.0259196	1.62711e+06
QP	SE_QP_16	FR_QP_03	0.019002	1.38883e+06
QP	GB_QP_11	FR_QP_04	0.0194077	879161
QP	GB_QP_12	FR_QP_04	0.0256311	1.05484e+06
QP	IT_QP_07	FR_QP_04	0.0218915	904494
QP	IT_QP_08	FR_QP_04	0.0312079	896427
QP	IT_QP_09	FR_QP_04	0.0923139	1.58084e+06
QP	IT_QP_10	FR_QP_04	0.0967159	1.58061e+06
QP	LT_QP_20	FR_QP_04	0.0620129	1.84445e+06
QP	NO_QP_13	FR_QP_04	0.0210881	1.41467e+06
QP	NO_QP_14	FR_QP_04	0.0205079	1.38095e+06
QP	PL_QP_19	FR_QP_04	0.0283146	1.60507e+06
QP	SE_QP_16	FR_QP_04	0.0237299	1.37104e+06
QP	GB_QP_12	GB_QP_11	0.0139445	193572
QP	IT_QP_07	GB_QP_11	0.0380748	1.58278e+06
QP	IT_QP_08	GB_QP_11	0.0424314	1.58359e+06
QP	IT_QP_09	GB_QP_11	0.0943805	2.29627e+06
QP	IT_QP_10	GB_QP_11	0.0982044	2.296e+06
QP	LT_QP_20	GB_QP_11	0.0610032	1.73607e+06
QP	NO_QP_13	GB_QP_11	0.017186	849244
QP	NO_QP_14	GB_QP_11	0.0127764	817695
QP	PL_QP_19	GB_QP_11	0.0291685	1.53906e+06
QP	SE_QP_16	GB_QP_11	0.0214762	1.05659e+06
QP	IT_QP_07	GB_QP_12	0.0452138	1.7001e+06
QP	IT_QP_08	GB_QP_12	0.0475793	1.70274e+06
QP	IT_QP_09	GB_QP_12	0.0945715	2.40934e+06
QP	IT_QP_10	GB_QP_12	0.0982828	2.40906e+06
QP	LT_QP_20	GB_QP_12	0.0625701	1.67802e+06
QP	NO_QP_13	GB_QP_12	0.0190767	718848
QP	NO_QP_14	GB_QP_12	0.011782	690509
QP	PL_QP_19	GB_QP_12	0.030263	1.49846e+06
QP	SE_QP_16	GB_QP_12	0.0211238	982967
QP	IT_QP_08	IT_QP_07	0.0338948	19396.7
QP	IT_QP_09	IT_QP_07	0.0976884	713912
QP	IT_QP_10	IT_QP_07	0.102274	713642
QP	LT_QP_20	IT_QP_07	0.0709197	1.52702e+06
QP	NO_QP_13	IT_QP_07	0.0357176	1.68435e+06
QP	NO_QP_14	IT_QP_07	0.038961	1.66017e+06
QP	PL_QP_19	IT_QP_07	0.0403616	1.3145e+06
QP	SE_QP_16	IT_QP_07	0.039262	1.42403e+06
QP	IT_QP_09	IT_QP_08	0.0924029	714269
QP	IT_QP_10	IT_QP_08	0.0963048	714004
QP	LT_QP_20	IT_QP_08	0.0738398	1.54531e+06
QP	NO_QP_13	IT_QP_08	0.0405199	1.69479e+06
QP	NO_QP_14	IT_QP_08	0.0416667	1.67037e+06
QP	PL_QP_19	IT_QP_08	0.0433823	1.33223e+06
QP	SE_QP_16	IT_QP_08	0.04235	1.43735e+06
QP	IT_QP_10	IT_QP_09	0.00836123	301.788
QP	LT_QP_20	IT_QP_09	0.0969349	1.88494e+06
QP	NO_QP_13	IT_QP_09	0.0923184	2.31728e+06
QP	NO_QP_14	IT_QP_09	0.0896746	2.29759e+06
QP	PL_QP_19	IT_QP_09	0.0745277	1.72921e+06
QP	SE_QP_16	IT_QP_09	0.0817856	2.00269e+06
QP	LT_QP_20	IT_QP_10	0.101706	1.88466e+06
QP	NO_QP_13	IT_QP_10	0.0961909	2.31698e+06
QP	NO_QP_14	IT_QP_10	0.0932549	2.29729e+06
QP	PL_QP_19	IT_QP_10	0.0786773	1.72892e+06
QP	SE_QP_16	IT_QP_10	0.0858148	2.00239e+06
QP	NO_QP_13	LT_QP_20	0.0589736	1.04977e+06
QP	NO_QP_14	LT_QP_20	0.0558482	1.06123e+06
QP	PL_QP_19	LT_QP_20	0.0535531	240040
QP	SE_QP_16	LT_QP_20	0.0559413	697986
QP	NO_QP_14	NO_QP_13	0.00703443	34542.1
QP	PL_QP_19	NO_QP_13	0.0269223	929293
QP	SE_QP_16	NO_QP_13	0.0194158	389194
QP	PL_QP_19	NO_QP_14	0.0222694	933763
QP	SE_QP_16	NO_QP_14	0.0130614	389613
QP	SE_QP_16	PL_QP_19	0.022063	546939
