# Supplementary material for: Resilience of genetic diversity in forest trees over the Quaternary
Source: Nat Commun. 2024 Oct 14;15:8538. doi: 10.1038/s41467-024-52612-y (PMC11473659; doi:10.1038/s41467-024-52612-y)
Supplement: Supplementary file 11 — Supplementary Dataset 7 [file 41467_2024_52612_MOESM11_ESM.zip]

Archive with 2 entries (2 files):
- Table_S8.tsv
- __MACOSX/._Table_S8.tsv
