# Supplementary material for: Resilience of genetic diversity in forest trees over the Quaternary
Source: Nat Commun. 2024 Oct 14;15:8538. doi: 10.1038/s41467-024-52612-y (PMC11473659; doi:10.1038/s41467-024-52612-y)
Supplement: Supplementary file 15 — Source data zip [file 41467_2024_52612_MOESM15_ESM.zip]

Archive with 4 entries (4 files):
- Source data/473969_2_data_set_9524684_sqtst5.xlsx
- Source data/473969_2_data_set_9524705_sztsvl.gz
- Source data/473969_2_data_set_9524706_sdtsvl.zip
- Source data/473969_2_data_set_9524707_sctsvl.gz
