# Supplementary material for: Resilience of genetic diversity in forest trees over the Quaternary
Source: Nat Commun. 2024 Oct 14;15:8538. doi: 10.1038/s41467-024-52612-y (PMC11473659; doi:10.1038/s41467-024-52612-y)
Supplement: Supplementary file 15 — Source data zip [file 41467_2024_52612_MOESM15_ESM.zip › Source data/473969_2_data_set_9524684_sqtst5.xlsx]

## Sheet: Fig.1A-G IBD
Species	Pop1	Pop2	Fst	distance (m)
PS	CH_PS_06	CH_PS_05	0.00267232	4432.86
PS	DE_PS_11	CH_PS_05	0.00607446	904941
PS	DE_PS_12	CH_PS_05	0.0063863	897240
PS	ES_PS_01	CH_PS_05	0.015899	1.04477e+06
PS	ES_PS_02	CH_PS_05	0.0155782	1.04766e+06
PS	FI_PS_18	CH_PS_05	0.00706453	2.54366e+06
PS	FI_PS_19	CH_PS_05	0.00492283	2.23922e+06
PS	FR_PS_03	CH_PS_05	0.00518597	252059
PS	FR_PS_04	CH_PS_05	0.00572745	275090
PS	GB_PS_13	CH_PS_05	0.0105842	1.53381e+06
PS	GB_PS_14	CH_PS_05	0.00711069	1.4333e+06
PS	GR_PS_09	CH_PS_05	0.0100816	1.38863e+06
PS	GR_PS_10	CH_PS_05	0.0100289	1.38854e+06
PS	IT_PS_07	CH_PS_05	0.0307707	323411
PS	IT_PS_08	CH_PS_05	0.0272736	324400
PS	LT_PS_20	CH_PS_05	0.00730997	1.51508e+06
PS	LT_PS_21	CH_PS_05	0.00670011	1.54885e+06
PS	NO_PS_15	CH_PS_05	0.00621195	1.551e+06
PS	NO_PS_16	CH_PS_05	0.00840818	1.74022e+06
PS	RU_PS_22	CH_PS_05	0.00937175	3.93646e+06
PS	RU_PS_23	CH_PS_05	0.0130666	3.93556e+06
PS	SE_PS_17	CH_PS_05	0.00737264	2.14846e+06
PS	DE_PS_11	CH_PS_06	0.00664399	908934
PS	DE_PS_12	CH_PS_06	0.00810349	901127
PS	ES_PS_01	CH_PS_06	0.016992	1.04258e+06
PS	ES_PS_02	CH_PS_06	0.0162403	1.04546e+06
PS	FI_PS_18	CH_PS_06	0.0080796	2.54783e+06
PS	FI_PS_19	CH_PS_06	0.00803316	2.24303e+06
PS	FR_PS_03	CH_PS_06	0.00552143	251018
PS	FR_PS_04	CH_PS_06	0.00650339	273848
PS	GB_PS_13	CH_PS_06	0.0109938	1.53766e+06
PS	GB_PS_14	CH_PS_06	0.00873975	1.43723e+06
PS	GR_PS_09	CH_PS_06	0.0107645	1.38697e+06
PS	GR_PS_10	CH_PS_06	0.0109331	1.3869e+06
PS	IT_PS_07	CH_PS_06	0.0293968	321133
PS	IT_PS_08	CH_PS_06	0.0268341	322132
PS	LT_PS_20	CH_PS_06	0.00776194	1.51808e+06
PS	LT_PS_21	CH_PS_06	0.00785787	1.5522e+06
PS	NO_PS_15	CH_PS_06	0.00631758	1.55539e+06
PS	NO_PS_16	CH_PS_06	0.00850203	1.7446e+06
PS	RU_PS_22	CH_PS_06	0.00880593	3.93966e+06
PS	RU_PS_23	CH_PS_06	0.0139414	3.93876e+06
PS	SE_PS_17	CH_PS_06	0.00810171	2.1527e+06
PS	DE_PS_12	DE_PS_11	0.00256672	47771.8
PS	ES_PS_01	DE_PS_11	0.0190702	1.86223e+06
PS	ES_PS_02	DE_PS_11	0.0192155	1.86562e+06
PS	FI_PS_18	DE_PS_11	0.00205811	1.64683e+06
PS	FI_PS_19	DE_PS_11	0.00207793	1.33985e+06
PS	FR_PS_03	DE_PS_11	0.00764669	1.08385e+06
PS	FR_PS_04	DE_PS_11	0.00859861	1.10941e+06
PS	GB_PS_13	DE_PS_11	0.010499	1.26201e+06
PS	GB_PS_14	DE_PS_11	0.00753613	1.14888e+06
PS	GR_PS_09	DE_PS_11	0.00736659	1.60484e+06
PS	GR_PS_10	DE_PS_11	0.00695719	1.59896e+06
PS	IT_PS_07	DE_PS_11	0.0326205	989107
PS	IT_PS_08	DE_PS_11	0.0288884	988764
PS	LT_PS_20	DE_PS_11	0.00282572	751333
PS	LT_PS_21	DE_PS_11	0.00280946	714787
PS	NO_PS_15	DE_PS_11	0.001027	746409
PS	NO_PS_16	DE_PS_11	0.00231416	913566
PS	RU_PS_22	DE_PS_11	0.00514502	3.08733e+06
PS	RU_PS_23	DE_PS_11	0.00972764	3.08646e+06
PS	SE_PS_17	DE_PS_11	0.0025704	1.26147e+06
PS	ES_PS_01	DE_PS_12	0.0234981	1.86939e+06
PS	ES_PS_02	DE_PS_12	0.0225056	1.87275e+06
PS	FI_PS_18	DE_PS_12	0.00813114	1.66396e+06
PS	FI_PS_19	DE_PS_12	0.00556561	1.34283e+06
PS	FR_PS_03	DE_PS_12	0.0101422	1.08453e+06
PS	FR_PS_04	DE_PS_12	0.0103611	1.11028e+06
PS	GB_PS_13	DE_PS_12	0.0132437	1.30878e+06
PS	GB_PS_14	DE_PS_12	0.0101253	1.19551e+06
PS	GR_PS_09	DE_PS_12	0.0100766	1.55982e+06
PS	GR_PS_10	DE_PS_12	0.00987752	1.55386e+06
PS	IT_PS_07	DE_PS_12	0.0360965	966227
PS	IT_PS_08	DE_PS_12	0.0330546	965831
PS	LT_PS_20	DE_PS_12	0.00615212	723587
PS	LT_PS_21	DE_PS_12	0.00538131	697171
PS	NO_PS_15	DE_PS_12	0.00491456	784113
PS	NO_PS_16	DE_PS_12	0.00519861	947601
PS	RU_PS_22	DE_PS_12	0.00724207	3.07778e+06
PS	RU_PS_23	DE_PS_12	0.0102255	3.0769e+06
PS	SE_PS_17	DE_PS_12	0.00527396	1.28287e+06
PS	ES_PS_02	ES_PS_01	0.00122109	3645.39
PS	FI_PS_18	ES_PS_01	0.0236765	3.40136e+06
PS	FI_PS_19	ES_PS_01	0.0224242	3.18876e+06
PS	FR_PS_03	ES_PS_01	0.0103666	804977
PS	FR_PS_04	ES_PS_01	0.00971386	779259
PS	GB_PS_13	ES_PS_01	0.0183652	1.84969e+06
PS	GB_PS_14	ES_PS_01	0.0168114	1.79947e+06
PS	GR_PS_09	ES_PS_01	0.0246357	2190254
PS	GR_PS_10	ES_PS_01	0.0240689	2.19404e+06
PS	IT_PS_07	ES_PS_01	0.0433593	1.23403e+06
PS	IT_PS_08	ES_PS_01	0.0392593	1.23531e+06
PS	LT_PS_20	ES_PS_01	0.0219878	2.54443e+06
PS	LT_PS_21	ES_PS_01	0.02169	2.55795e+06
PS	NO_PS_15	ES_PS_01	0.0200449	2.33414e+06
PS	NO_PS_16	ES_PS_01	0.0231762	2.52338e+06
PS	RU_PS_22	ES_PS_01	0.0281199	4.94656e+06
PS	RU_PS_23	ES_PS_01	0.0306112	4.94568e+06
PS	SE_PS_17	ES_PS_01	0.0223001	2.99325e+06
PS	FI_PS_18	ES_PS_02	0.021031	3.40497e+06
PS	FI_PS_19	ES_PS_02	0.0200862	3.19225e+06
PS	FR_PS_03	ES_PS_02	0.0109951	808044
PS	FR_PS_04	ES_PS_02	0.010347	782317
PS	GB_PS_13	ES_PS_02	0.0161642	1.85314e+06
PS	GB_PS_14	ES_PS_02	0.0155963	1.80298e+06
PS	GR_PS_09	ES_PS_02	0.024932	2.19162e+06
PS	GR_PS_10	ES_PS_02	0.0236499	2.19543e+06
PS	IT_PS_07	ES_PS_02	0.0412383	1.23633e+06
PS	IT_PS_08	ES_PS_02	0.0369255	1.23761e+06
PS	LT_PS_20	ES_PS_02	0.0221717	2.54759e+06
PS	LT_PS_21	ES_PS_02	0.0216596	2.56122e+06
PS	NO_PS_15	ES_PS_02	0.019286	2.33777e+06
PS	NO_PS_16	ES_PS_02	0.0216998	2.52701e+06
PS	RU_PS_22	ES_PS_02	0.026449	4.94989e+06
PS	RU_PS_23	ES_PS_02	0.0295011	4.94901e+06
PS	SE_PS_17	ES_PS_02	0.0209559	2.99686e+06
PS	FI_PS_19	FI_PS_18	0.00252357	546920
PS	FR_PS_03	FI_PS_18	0.0118333	2.69111e+06
PS	FR_PS_04	FI_PS_18	0.0124554	2.71506e+06
PS	GB_PS_13	FI_PS_18	0.012701	1.91605e+06
PS	GB_PS_14	FI_PS_18	0.0109032	1.87486e+06
PS	GR_PS_09	FI_PS_18	0.00990256	2.93531e+06
PS	GR_PS_10	FI_PS_18	0.0091333	2.92633e+06
PS	IT_PS_07	FI_PS_18	0.0381181	2.6272e+06
PS	IT_PS_08	FI_PS_18	0.0330341	2.62673e+06
PS	LT_PS_20	FI_PS_18	0.00437756	1.38891e+06
PS	LT_PS_21	FI_PS_18	0.00538111	1.23081e+06
PS	NO_PS_15	FI_PS_18	0.00481179	1.07389e+06
PS	NO_PS_16	FI_PS_18	0.00417498	893207
PS	RU_PS_22	FI_PS_18	0.00577956	1.89169e+06
PS	RU_PS_23	FI_PS_18	0.010282	1.89111e+06
PS	SE_PS_17	FI_PS_18	0.00336217	408230
PS	FR_PS_03	FI_PS_19	0.00973094	2.42327e+06
PS	FR_PS_04	FI_PS_19	0.00862827	2.44872e+06
PS	GB_PS_13	FI_PS_19	0.0112652	1.97925e+06
PS	GB_PS_14	FI_PS_19	0.00749818	1.90929e+06
PS	GR_PS_09	FI_PS_19	0.00831623	2.43657e+06
PS	GR_PS_10	FI_PS_19	0.00948848	2.4272e+06
PS	IT_PS_07	FI_PS_19	0.0374671	2.26422e+06
PS	IT_PS_08	FI_PS_19	0.0305428	2.26355e+06
PS	LT_PS_20	FI_PS_19	0.00102674	896843
PS	LT_PS_21	FI_PS_19	0.00080517	763562
PS	NO_PS_15	FI_PS_19	0.00205539	1.01033e+06
PS	NO_PS_16	FI_PS_19	0.00205947	894530
PS	RU_PS_22	FI_PS_19	0.00697317	1.81897e+06
PS	RU_PS_23	FI_PS_19	0.00648368	1.81819e+06
PS	SE_PS_17	FI_PS_19	0.00240411	522803
PS	FR_PS_04	FR_PS_03	0.00081593	26015.9
PS	GB_PS_13	FR_PS_03	0.0106532	1.48507e+06
PS	GB_PS_14	FR_PS_03	0.00655295	1.39544e+06
PS	GR_PS_09	FR_PS_03	0.0113157	1.59873e+06
PS	GR_PS_10	FR_PS_03	0.0108317	1.59959e+06
PS	IT_PS_07	FR_PS_03	0.0302027	531722
PS	IT_PS_08	FR_PS_03	0.0278766	532930
PS	LT_PS_20	FR_PS_03	0.0095165	1.74083e+06
PS	LT_PS_21	FR_PS_03	0.00906658	1.76122e+06
PS	NO_PS_15	FR_PS_03	0.00772349	1.66018e+06
PS	NO_PS_16	FR_PS_03	0.00989257	1.85224e+06
PS	RU_PS_22	FR_PS_03	0.013185	4.15199e+06
PS	RU_PS_23	FR_PS_03	0.0167104	4.1511e+06
PS	SE_PS_17	FR_PS_03	0.00931004	2.28844e+06
PS	GB_PS_13	FR_PS_04	0.00990356	1.49524e+06
PS	GB_PS_14	FR_PS_04	0.00688235	1.4068e+06
PS	GR_PS_09	FR_PS_04	0.0120483	1.61187e+06
PS	GR_PS_10	FR_PS_04	0.0118955	1.61287e+06
PS	IT_PS_07	FR_PS_04	0.0308724	547162
PS	IT_PS_08	FR_PS_04	0.0272397	548387
PS	LT_PS_20	FR_PS_04	0.00909473	1.76677e+06
PS	LT_PS_21	FR_PS_04	0.00888596	1.78723e+06
PS	NO_PS_15	FR_PS_04	0.0073583	1.68245e+06
PS	NO_PS_16	FR_PS_04	0.00942252	1.87457e+06
PS	RU_PS_22	FR_PS_04	0.0131142	4.178e+06
PS	RU_PS_23	FR_PS_04	0.0158317	4.17711e+06
PS	SE_PS_17	FR_PS_04	0.00887056	2.31211e+06
PS	GB_PS_14	GB_PS_13	0.00309283	114585
PS	GR_PS_09	GB_PS_13	0.0154663	2.7609e+06
PS	GR_PS_10	GB_PS_13	0.0150679	2.75722e+06
PS	IT_PS_07	GB_PS_13	0.0378169	1.82341e+06
PS	IT_PS_08	GB_PS_13	0.0339724	1.82397e+06
PS	LT_PS_20	GB_PS_13	0.0117864	1.89329e+06
PS	LT_PS_21	GB_PS_13	0.0128606	1.77317e+06
PS	NO_PS_15	GB_PS_13	0.010348	979247
PS	NO_PS_16	GB_PS_13	0.0124417	1.0877e+06
PS	RU_PS_22	GB_PS_13	0.0138484	3.76502e+06
PS	RU_PS_23	GB_PS_13	0.0193171	3.76433e+06
PS	SE_PS_17	GB_PS_13	0.0116584	1.55276e+06
PS	GR_PS_09	GB_PS_14	0.0130377	2.64785e+06
PS	GR_PS_10	GB_PS_14	0.0120154	2.6441e+06
PS	IT_PS_07	GB_PS_14	0.0350383	1.71824e+06
PS	IT_PS_08	GB_PS_14	0.0306396	1.71877e+06
PS	LT_PS_20	GB_PS_14	0.00942797	1.78923e+06
PS	LT_PS_21	GB_PS_14	0.00911942	1.67298e+06
PS	NO_PS_15	GB_PS_14	0.00724881	902011
PS	NO_PS_16	GB_PS_14	0.00819248	1.02446e+06
PS	RU_PS_22	GB_PS_14	0.0128964	3.70643e+06
PS	RU_PS_23	GB_PS_14	0.0159358	3.70572e+06
PS	SE_PS_17	GB_PS_14	0.00926525	1.50069e+06
PS	GR_PS_10	GR_PS_09	0.00222239	10213
PS	IT_PS_07	GR_PS_09	0.0344401	1.07046e+06
PS	IT_PS_08	GR_PS_09	0.0312003	1.06932e+06
PS	LT_PS_20	GR_PS_09	0.00897197	1.5474e+06
PS	LT_PS_21	GR_PS_09	0.00977407	1.70561e+06
PS	NO_PS_15	GR_PS_09	0.00856969	2.32085e+06
PS	NO_PS_16	GR_PS_09	0.00908424	2.4565e+06
PS	RU_PS_22	GR_PS_09	0.0104647	3.62882e+06
PS	RU_PS_23	GR_PS_09	0.0148399	3.62786e+06
PS	SE_PS_17	GR_PS_09	0.00683835	2.64739e+06
PS	IT_PS_07	GR_PS_10	0.0347375	1.07086e+06
PS	IT_PS_08	GR_PS_10	0.0318554	1.06972e+06
PS	LT_PS_20	GR_PS_10	0.00915759	1.5383e+06
PS	LT_PS_21	GR_PS_10	0.00961534	1.69674e+06
PS	NO_PS_15	GR_PS_10	0.00858841	2.31407e+06
PS	NO_PS_16	GR_PS_10	0.00992181	2.44929e+06
PS	RU_PS_22	GR_PS_10	0.0110669	3.61864e+06
PS	RU_PS_23	GR_PS_10	0.0157402	3.61768e+06
PS	SE_PS_17	GR_PS_10	0.0083395	2.63898e+06
PS	IT_PS_08	IT_PS_07	0.00231309	1286.3
PS	LT_PS_20	IT_PS_07	0.0379671	1.45736e+06
PS	LT_PS_21	IT_PS_07	0.0355132	1.5273e+06
PS	NO_PS_15	IT_PS_07	0.0353552	1.70637e+06
PS	NO_PS_16	IT_PS_07	0.0362114	1.88722e+06
PS	RU_PS_22	IT_PS_07	0.0414521	3.87694e+06
PS	RU_PS_23	IT_PS_07	0.0431371	3.87601e+06
PS	SE_PS_17	IT_PS_07	0.0356048	2.2491e+06
PS	LT_PS_20	IT_PS_08	0.0322221	1.45647e+06
PS	LT_PS_21	IT_PS_08	0.0303319	1.52651e+06
PS	NO_PS_15	IT_PS_08	0.029684	1.70623e+06
PS	NO_PS_16	IT_PS_08	0.0320259	1.88703e+06
PS	RU_PS_22	IT_PS_08	0.0361519	3.87598e+06
PS	RU_PS_23	IT_PS_08	0.0377117	3875051
PS	SE_PS_17	IT_PS_08	0.0311703	2.2487e+06
PS	LT_PS_21	LT_PS_20	0.00054891	176666
PS	NO_PS_15	LT_PS_20	0.00163282	1.03924e+06
PS	NO_PS_16	LT_PS_20	0.00346699	1.09086e+06
PS	RU_PS_22	LT_PS_20	0.00839692	2.42607e+06
PS	RU_PS_23	LT_PS_20	0.0086271	2.42515e+06
PS	SE_PS_17	LT_PS_20	0.00281193	1.13108e+06
PS	NO_PS_15	LT_PS_21	0.00220474	882887
PS	NO_PS_16	LT_PS_21	0.00361443	921705
PS	RU_PS_22	LT_PS_21	0.00764064	2.39077e+06
PS	RU_PS_23	LT_PS_21	0.00784447	2.38988e+06
PS	SE_PS_17	LT_PS_21	0.00244848	957744
PS	NO_PS_16	NO_PS_15	0.00042106	192231
PS	RU_PS_22	NO_PS_15	0.00782972	2.82088e+06
PS	RU_PS_23	NO_PS_15	0.00847124	2.82014e+06
PS	SE_PS_17	NO_PS_15	6.84e-05	667296
PS	RU_PS_22	NO_PS_16	0.00747771	2.6821e+06
PS	RU_PS_23	NO_PS_16	0.0082134	2.68139e+06
PS	SE_PS_17	NO_PS_16	0.00116368	492058
PS	RU_PS_23	RU_PS_22	0.0019299	958.034
PS	SE_PS_17	RU_PS_22	0.00722812	2.21471e+06
PS	SE_PS_17	RU_PS_23	0.00787334	2.21404e+06
PP	ES_PP_02	ES_PP_01	0.00402605	1721.05
PP	ES_PP_03	ES_PP_01	0.067098	393103
PP	ES_PP_04	ES_PP_01	0.0656246	386769
PP	ES_PP_05	ES_PP_01	0.0674806	501238
PP	ES_PP_06	ES_PP_01	0.0687144	501761
PP	ES_PP_07	ES_PP_01	0.0547863	462189
PP	ES_PP_08	ES_PP_01	0.0454956	462096
PP	FR_PP_09	ES_PP_01	0.105062	933723
PP	FR_PP_10	ES_PP_01	0.103404	912134
PP	FR_PP_11	ES_PP_01	0.144908	1.12977e+06
PP	FR_PP_12	ES_PP_01	0.148096	1.1284e+06
PP	FR_PP_13	ES_PP_01	0.114076	1.25782e+06
PP	FR_PP_14	ES_PP_01	0.128319	1.26408e+06
PP	FR_PP_21	ES_PP_01	0.110232	905861
PP	IT_PP_15	ES_PP_01	0.161902	1.42401e+06
PP	IT_PP_16	ES_PP_01	0.150867	1436804
PP	IT_PP_17	ES_PP_01	0.166539	1.47068e+06
PP	IT_PP_18	ES_PP_01	0.166645	1.4789e+06
PP	IT_PP_19	ES_PP_01	0.157573	1.35716e+06
PP	IT_PP_20	ES_PP_01	0.126977	1.36384e+06
PP	MA_PP_23	ES_PP_01	0.147496	651638
PP	MA_PP_24	ES_PP_01	0.14859	332205
PP	PT_PP_22	ES_PP_01	0.0800844	547748
PP	TN_PP_25	ES_PP_01	0.152797	1.12636e+06
PP	ES_PP_03	ES_PP_02	0.0671574	392687
PP	ES_PP_04	ES_PP_02	0.0654949	386355
PP	ES_PP_05	ES_PP_02	0.068039	500486
PP	ES_PP_06	ES_PP_02	0.0694851	501006
PP	ES_PP_07	ES_PP_02	0.0540138	460573
PP	ES_PP_08	ES_PP_02	0.0444821	460479
PP	FR_PP_09	ES_PP_02	0.103157	932560
PP	FR_PP_10	ES_PP_02	0.100894	910971
PP	FR_PP_11	ES_PP_02	0.142073	1.1281e+06
PP	FR_PP_12	ES_PP_02	0.145857	1.12672e+06
PP	FR_PP_13	ES_PP_02	0.114301	1.2561e+06
PP	FR_PP_14	ES_PP_02	0.128779	1.26236e+06
PP	FR_PP_21	ES_PP_02	0.109185	904279
PP	IT_PP_15	ES_PP_02	0.159667	1.42231e+06
PP	IT_PP_16	ES_PP_02	0.149606	1.4351e+06
PP	IT_PP_17	ES_PP_02	0.164828	1.46897e+06
PP	IT_PP_18	ES_PP_02	0.164541	1.47719e+06
PP	IT_PP_19	ES_PP_02	0.15563	1355485
PP	IT_PP_20	ES_PP_02	0.125414	1.36217e+06
PP	MA_PP_23	ES_PP_02	0.145826	653029
PP	MA_PP_24	ES_PP_02	0.147661	333059
PP	PT_PP_22	ES_PP_02	0.0805124	548416
PP	TN_PP_25	ES_PP_02	0.153816	1.1248e+06
PP	ES_PP_04	ES_PP_03	0.00189854	6360.42
PP	ES_PP_05	ES_PP_03	0.0126966	141915
PP	ES_PP_06	ES_PP_03	0.0103259	142876
PP	ES_PP_07	ES_PP_03	0.028236	404809
PP	ES_PP_08	ES_PP_03	0.0199606	405308
PP	FR_PP_09	ES_PP_03	0.0586548	616890
PP	FR_PP_10	ES_PP_03	0.0566511	596549
PP	FR_PP_11	ES_PP_03	0.136015	1.01056e+06
PP	FR_PP_12	ES_PP_03	0.138747	1.00968e+06
PP	FR_PP_13	ES_PP_03	0.110545	1.21609e+06
PP	FR_PP_14	ES_PP_03	0.127759	1.22051e+06
PP	FR_PP_21	ES_PP_03	0.0662535	736579
PP	IT_PP_15	ES_PP_03	0.16039	1.31489e+06
PP	IT_PP_16	ES_PP_03	0.152289	1.33053e+06
PP	IT_PP_17	ES_PP_03	0.163807	1.39719e+06
PP	IT_PP_18	ES_PP_03	0.161133	1.40581e+06
PP	IT_PP_19	ES_PP_03	0.149856	1.22567e+06
PP	IT_PP_20	ES_PP_03	0.11677	1.22825e+06
PP	MA_PP_23	ES_PP_03	0.235657	986168
PP	MA_PP_24	ES_PP_03	0.241999	718726
PP	PT_PP_22	ES_PP_03	0.0342367	331451
PP	TN_PP_25	ES_PP_03	0.170916	1.25683e+06
PP	ES_PP_05	ES_PP_04	0.0117439	146741
PP	ES_PP_06	ES_PP_04	0.0108587	147689
PP	ES_PP_07	ES_PP_04	0.0274485	403318
PP	ES_PP_08	ES_PP_04	0.0206775	403810
PP	FR_PP_09	ES_PP_04	0.0603004	621719
PP	FR_PP_10	ES_PP_04	0.0596744	601329
PP	FR_PP_11	ES_PP_04	0.137717	1.01196e+06
PP	FR_PP_12	ES_PP_04	0.139705	1.01107e+06
PP	FR_PP_13	ES_PP_04	0.111041	1.21635e+06
PP	FR_PP_14	ES_PP_04	0.128166	1.22081e+06
PP	FR_PP_21	ES_PP_04	0.06907	738524
PP	IT_PP_15	ES_PP_04	0.162615	1.31637e+06
PP	IT_PP_16	ES_PP_04	0.153	1.33197e+06
PP	IT_PP_17	ES_PP_04	0.164721	1.39812e+06
PP	IT_PP_18	ES_PP_04	0.162803	1.40674e+06
PP	IT_PP_19	ES_PP_04	0.151705	1227475
PP	IT_PP_20	ES_PP_04	0.117328	1.23013e+06
PP	MA_PP_23	ES_PP_04	0.236464	980190
PP	MA_PP_24	ES_PP_04	0.24306	712369
PP	PT_PP_22	ES_PP_04	0.0324955	331812
PP	TN_PP_25	ES_PP_04	0.172493	1.25438e+06
PP	ES_PP_06	ES_PP_05	0.00130632	1068.69
PP	ES_PP_07	ES_PP_05	0.0325995	361928
PP	ES_PP_08	ES_PP_05	0.0258021	362565
PP	FR_PP_09	ES_PP_05	0.046852	474988
PP	FR_PP_10	ES_PP_05	0.0453179	454634
PP	FR_PP_11	ES_PP_05	0.139308	899549
PP	FR_PP_12	ES_PP_05	0.140433	898819
PP	FR_PP_13	ES_PP_05	0.112743	1.1227e+06
PP	FR_PP_14	ES_PP_05	0.12751	1.1265e+06
PP	FR_PP_21	ES_PP_05	0.0588457	619190
PP	IT_PP_15	ES_PP_05	0.163341	1.20167e+06
PP	IT_PP_16	ES_PP_05	0.156704	1.21783e+06
PP	IT_PP_17	ES_PP_05	0.167865	1.29213e+06
PP	IT_PP_18	ES_PP_05	0.16554	1.30076e+06
PP	IT_PP_19	ES_PP_05	0.15335	1.10807e+06
PP	IT_PP_20	ES_PP_05	0.118813	1.10965e+06
PP	MA_PP_23	ES_PP_05	0.243814	1119351
PP	MA_PP_24	ES_PP_05	0.249353	833048
PP	PT_PP_22	ES_PP_05	0.0287474	434616
PP	TN_PP_25	ES_PP_05	0.175264	1.21878e+06
PP	ES_PP_07	ES_PP_06	0.0315233	361345
PP	ES_PP_08	ES_PP_06	0.0235469	361983
PP	FR_PP_09	ES_PP_06	0.0471816	474035
PP	FR_PP_10	ES_PP_06	0.0458726	453673
PP	FR_PP_11	ES_PP_06	0.139515	898518
PP	FR_PP_12	ES_PP_06	0.140255	897789
PP	FR_PP_13	ES_PP_06	0.113049	1.12174e+06
PP	FR_PP_14	ES_PP_06	0.129595	1.12554e+06
PP	FR_PP_21	ES_PP_06	0.0593211	618143
PP	IT_PP_15	ES_PP_06	0.163861	1.20063e+06
PP	IT_PP_16	ES_PP_06	0.156718	1.21679e+06
PP	IT_PP_17	ES_PP_06	0.167746	1.29112e+06
PP	IT_PP_18	ES_PP_06	0.165849	1.29974e+06
PP	IT_PP_19	ES_PP_06	0.152323	1.10702e+06
PP	IT_PP_20	ES_PP_06	0.118422	1.10859e+06
PP	MA_PP_23	ES_PP_06	0.243654	1.12011e+06
PP	MA_PP_24	ES_PP_06	0.248756	833593
PP	PT_PP_22	ES_PP_06	0.0311787	435667
PP	TN_PP_25	ES_PP_06	0.175644	1.21812e+06
PP	ES_PP_08	ES_PP_07	0.0103423	696.437
PP	FR_PP_09	ES_PP_07	0.0754894	564662
PP	FR_PP_10	ES_PP_07	0.0734003	544487
PP	FR_PP_11	ES_PP_07	0.140156	673036
PP	FR_PP_12	ES_PP_07	0.139807	671762
PP	FR_PP_13	ES_PP_07	0.114197	835002
PP	FR_PP_14	ES_PP_07	0.130464	840280
PP	FR_PP_21	ES_PP_07	0.0785771	445102
PP	IT_PP_15	ES_PP_07	0.165817	972939
PP	IT_PP_16	ES_PP_07	0.155814	986750
PP	IT_PP_17	ES_PP_07	0.168581	1.03377e+06
PP	IT_PP_18	ES_PP_07	0.167283	1.04225e+06
PP	IT_PP_19	ES_PP_07	0.153591	899711
PP	IT_PP_20	ES_PP_07	0.119223	905608
PP	MA_PP_23	ES_PP_07	0.20964	1.10324e+06
PP	MA_PP_24	ES_PP_07	0.216663	746983
PP	PT_PP_22	ES_PP_07	0.0534161	732718
PP	TN_PP_25	ES_PP_07	0.175341	859018
PP	FR_PP_09	ES_PP_08	0.0661188	565247
PP	FR_PP_10	ES_PP_08	0.0649122	545078
PP	FR_PP_11	ES_PP_08	0.130816	672991
PP	FR_PP_12	ES_PP_08	0.131737	671716
PP	FR_PP_13	ES_PP_08	0.104244	834744
PP	FR_PP_14	ES_PP_08	0.120055	840026
PP	FR_PP_21	ES_PP_08	0.0720944	445272
PP	IT_PP_15	ES_PP_08	0.154964	972848
PP	IT_PP_16	ES_PP_08	0.146292	986651
PP	IT_PP_17	ES_PP_08	0.158776	1.03359e+06
PP	IT_PP_18	ES_PP_08	0.157251	1.04207e+06
PP	IT_PP_19	ES_PP_08	0.144474	899682
PP	IT_PP_20	ES_PP_08	0.111457	905590
PP	MA_PP_23	ES_PP_08	0.202409	1.10304e+06
PP	MA_PP_24	ES_PP_08	0.209086	746694
PP	PT_PP_22	ES_PP_08	0.0468575	733172
PP	TN_PP_25	ES_PP_08	0.164897	858424
PP	FR_PP_10	FR_PP_09	-0.0005137	21597.5
PP	FR_PP_11	FR_PP_09	0.183251	632678
PP	FR_PP_12	FR_PP_09	0.181823	632884
PP	FR_PP_13	FR_PP_09	0.155407	912846
PP	FR_PP_14	FR_PP_09	0.171086	913449
PP	FR_PP_21	FR_PP_09	0.0219769	385871
PP	IT_PP_15	FR_PP_09	0.205534	890507
PP	IT_PP_16	FR_PP_09	0.199052	908120
PP	IT_PP_17	FR_PP_09	0.206367	1.01396e+06
PP	IT_PP_18	FR_PP_09	0.205815	1.022e+06
PP	IT_PP_19	FR_PP_09	0.194571	781508
PP	IT_PP_20	FR_PP_09	0.155083	777570
PP	MA_PP_23	FR_PP_09	0.271783	1.57777e+06
PP	MA_PP_24	FR_PP_09	0.278226	1.25968e+06
PP	PT_PP_22	FR_PP_09	0.0727879	861682
PP	TN_PP_25	FR_PP_09	0.214365	1.2153e+06
PP	FR_PP_11	FR_PP_10	0.180871	632565
PP	FR_PP_12	FR_PP_10	0.18001	632709
PP	FR_PP_13	FR_PP_10	0.152518	911006
PP	FR_PP_14	FR_PP_10	0.16869	911795
PP	FR_PP_21	FR_PP_10	0.0202117	379874
PP	IT_PP_15	FR_PP_10	0.204092	894943
PP	IT_PP_16	FR_PP_10	0.196519	912524
PP	IT_PP_17	FR_PP_10	0.204767	1.01666e+06
PP	IT_PP_18	FR_PP_10	0.20385	1.02476e+06
PP	IT_PP_19	FR_PP_10	0.19199	786572
PP	IT_PP_20	FR_PP_10	0.153036	783023
PP	MA_PP_23	FR_PP_10	0.268352	1.5563e+06
PP	MA_PP_24	FR_PP_10	0.275444	1.23809e+06
PP	PT_PP_22	FR_PP_10	0.072779	844526
PP	TN_PP_25	FR_PP_10	0.210288	1.20471e+06
PP	FR_PP_12	FR_PP_11	0.00236796	1811.66
PP	FR_PP_13	FR_PP_11	0.065591	285844
PP	FR_PP_14	FR_PP_11	0.0675932	285209
PP	FR_PP_21	FR_PP_11	0.180979	284112
PP	IT_PP_15	FR_PP_11	0.095881	304728
PP	IT_PP_16	FR_PP_11	0.0863508	320084
PP	IT_PP_17	FR_PP_11	0.0992593	396687
PP	IT_PP_18	FR_PP_11	0.0973114	405215
PP	IT_PP_19	FR_PP_11	0.0333416	227395
PP	IT_PP_20	FR_PP_11	0.0255981	234506
PP	MA_PP_23	FR_PP_11	0.273358	1.74857e+06
PP	MA_PP_24	FR_PP_11	0.278365	1.37725e+06
PP	PT_PP_22	FR_PP_11	0.15923	1.33316e+06
PP	TN_PP_25	FR_PP_11	0.195874	724621
PP	FR_PP_13	FR_PP_12	0.0671161	285223
PP	FR_PP_14	FR_PP_12	0.0670761	284636
PP	FR_PP_21	FR_PP_12	0.182373	283615
PP	IT_PP_15	FR_PP_12	0.09575	305704
PP	IT_PP_16	FR_PP_12	0.0867185	321017
PP	IT_PP_17	FR_PP_12	0.0984771	397127
PP	IT_PP_18	FR_PP_12	0.096794	405660
PP	IT_PP_19	FR_PP_12	0.0310888	228786
PP	IT_PP_20	FR_PP_12	0.0246848	235961
PP	MA_PP_23	FR_PP_12	0.275685	1.74703e+06
PP	MA_PP_24	FR_PP_12	0.280189	1.37569e+06
PP	PT_PP_22	FR_PP_12	0.159684	1.33238e+06
PP	TN_PP_25	FR_PP_12	0.197187	723062
PP	FR_PP_14	FR_PP_13	0.00372532	7920.03
PP	FR_PP_21	FR_PP_13	0.155135	541597
PP	IT_PP_15	FR_PP_13	0.0541052	262517
PP	IT_PP_16	FR_PP_13	0.0422822	263006
PP	IT_PP_17	FR_PP_13	0.0512301	226546
PP	IT_PP_18	FR_PP_13	0.0521786	233564
PP	IT_PP_19	FR_PP_13	0.068351	299063
PP	IT_PP_20	FR_PP_13	0.0375161	314032
PP	MA_PP_23	FR_PP_13	0.250476	1.82878e+06
PP	MA_PP_24	FR_PP_13	0.254805	1.45446e+06
PP	PT_PP_22	FR_PP_13	0.129611	1.54658e+06
PP	TN_PP_25	FR_PP_13	0.155223	534309
PP	FR_PP_21	FR_PP_14	0.171382	543396
PP	IT_PP_15	FR_PP_14	0.0502382	254964
PP	IT_PP_16	FR_PP_14	0.0413647	255307
PP	IT_PP_17	FR_PP_14	0.0480195	218952
PP	IT_PP_18	FR_PP_14	0.051342	226022
PP	IT_PP_19	FR_PP_14	0.0658016	292943
PP	IT_PP_20	FR_PP_14	0.0385672	307906
PP	MA_PP_23	FR_PP_14	0.25967	1.8359e+06
PP	MA_PP_24	FR_PP_14	0.263063	1.46155e+06
PP	PT_PP_22	FR_PP_14	0.14412	1.55087e+06
PP	TN_PP_25	FR_PP_14	0.161005	541453
PP	IT_PP_15	FR_PP_21	0.20462	582827
PP	IT_PP_16	FR_PP_21	0.197677	599180
PP	IT_PP_17	FR_PP_21	0.204995	680681
PP	IT_PP_18	FR_PP_21	0.204948	689228
PP	IT_PP_19	FR_PP_21	0.193631	489486
PP	IT_PP_20	FR_PP_21	0.156079	491737
PP	MA_PP_23	FR_PP_21	0.26779	1.54791e+06
PP	MA_PP_24	FR_PP_21	0.273585	1.18754e+06
PP	PT_PP_22	FR_PP_21	0.0873764	1.05375e+06
PP	TN_PP_25	FR_PP_21	0.212793	841924
PP	IT_PP_16	IT_PP_15	0.00888459	17650.9
PP	IT_PP_17	IT_PP_15	0.0187448	144919
PP	IT_PP_18	IT_PP_15	0.0190209	150518
PP	IT_PP_19	IT_PP_15	0.081689	111510
PP	IT_PP_20	IT_PP_15	0.0472341	119442
PP	MA_PP_23	IT_PP_15	0.290694	2.02804e+06
PP	MA_PP_24	IT_PP_15	0.295373	1.65404e+06
PP	PT_PP_22	IT_PP_15	0.178537	1.63597e+06
PP	TN_PP_25	IT_PP_15	0.201001	794874
PP	IT_PP_17	IT_PP_16	0.00591508	129956
PP	IT_PP_18	IT_PP_16	0.00391076	135121
PP	IT_PP_19	IT_PP_16	0.0700462	129027
PP	IT_PP_20	IT_PP_16	0.0381773	136641
PP	MA_PP_23	IT_PP_16	0.278291	2.03892e+06
PP	MA_PP_24	IT_PP_16	0.282853	1.66477e+06
PP	PT_PP_22	IT_PP_16	0.172354	1.65204e+06
PP	TN_PP_25	IT_PP_16	0.183539	793200
PP	IT_PP_18	IT_PP_17	0.00974949	8628.61
PP	IT_PP_19	IT_PP_17	0.0825557	251576
PP	IT_PP_20	IT_PP_17	0.0496495	261743
PP	MA_PP_23	IT_PP_17	0.289111	2.05244e+06
PP	MA_PP_24	IT_PP_17	0.293603	1.67787e+06
PP	PT_PP_22	IT_PP_17	0.182746	1.72373e+06
PP	TN_PP_25	IT_PP_17	0.19569	718801
PP	IT_PP_19	IT_PP_18	0.0782517	258145
PP	IT_PP_20	IT_PP_18	0.0465718	268067
PP	MA_PP_23	IT_PP_18	0.290722	2.06009e+06
PP	MA_PP_24	IT_PP_18	0.29406	1.68554e+06
PP	PT_PP_22	IT_PP_18	0.181846	1.73236e+06
PP	TN_PP_25	IT_PP_18	0.19791	722346
PP	IT_PP_20	IT_PP_19	0.00964182	14969.6
PP	MA_PP_23	IT_PP_19	0.281205	1.9741e+06
PP	MA_PP_24	IT_PP_19	0.284576	1.60187e+06
PP	PT_PP_22	IT_PP_19	0.170836	1.54268e+06
PP	TN_PP_25	IT_PP_19	0.198202	828326
PP	MA_PP_23	IT_PP_20	0.257886	1.98243e+06
PP	MA_PP_24	IT_PP_20	0.262006	1.61051e+06
PP	PT_PP_22	IT_PP_20	0.13678	1.54419e+06
PP	TN_PP_25	IT_PP_20	0.169473	843165
PP	MA_PP_24	MA_PP_23	0.0957331	374639
PP	PT_PP_22	MA_PP_23	0.258433	942518
PP	TN_PP_25	MA_PP_23	0.278191	1.55352e+06
PP	PT_PP_22	MA_PP_24	0.263926	795293
PP	TN_PP_25	MA_PP_24	0.277994	1.2025e+06
PP	TN_PP_25	PT_PP_22	0.186347	1.57216e+06
PO	CH_PO_12	BA_PO_24	0.25231	763116
PO	CH_PO_13	BA_PO_24	0.211397	804802
PO	DE_PO_08	BA_PO_24	0.231173	1.17982e+06
PO	DE_PO_09	BA_PO_24	0.243373	998517
PO	DE_PO_10	BA_PO_24	0.230191	628288
PO	DE_PO_11	BA_PO_24	0.247671	646859
PO	ES_PO_01	BA_PO_24	0.258876	1.92118e+06
PO	ES_PO_02	BA_PO_24	0.26031	1.58012e+06
PO	FR_PO_04	BA_PO_24	0.195499	1.34991e+06
PO	FR_PO_05	BA_PO_24	0.229831	1.58325e+06
PO	FR_PO_06	BA_PO_24	0.212525	1.07315e+06
PO	FR_PO_07	BA_PO_24	0.233932	1.03406e+06
PO	FR_PO_20	BA_PO_24	0.260265	1.15137e+06
PO	FR_PO_21	BA_PO_24	0.203771	1.3394e+06
PO	FR_PO_22	BA_PO_24	0.251103	1.43554e+06
PO	GB_PO_19	BA_PO_24	0.310475	1607141
PO	IT_PO_14	BA_PO_24	0.205544	750020
PO	IT_PO_15	BA_PO_24	0.208804	753457
PO	IT_PO_16	BA_PO_24	0.181211	574671
PO	IT_PO_17	BA_PO_24	0.208197	573423
PO	MA_PO_23	BA_PO_24	0.474114	2.44048e+06
PO	CH_PO_13	CH_PO_12	0.102488	96303.8
PO	DE_PO_08	CH_PO_12	0.13193	513024
PO	DE_PO_09	CH_PO_12	0.139147	335238
PO	DE_PO_10	CH_PO_12	0.12316	276588
PO	DE_PO_11	CH_PO_12	0.140286	314748
PO	ES_PO_01	CH_PO_12	0.156975	1.35039e+06
PO	ES_PO_02	CH_PO_12	0.190176	1.01157e+06
PO	FR_PO_04	CH_PO_12	0.1248	591029
PO	FR_PO_05	CH_PO_12	0.160027	835671
PO	FR_PO_06	CH_PO_12	0.131357	432178
PO	FR_PO_07	CH_PO_12	0.151932	404628
PO	FR_PO_20	CH_PO_12	0.191633	489944
PO	FR_PO_21	CH_PO_12	0.135787	746151
PO	FR_PO_22	CH_PO_12	0.168283	673228
PO	GB_PO_19	CH_PO_12	0.225579	862690
PO	IT_PO_14	CH_PO_12	0.079865	191287
PO	IT_PO_15	CH_PO_12	0.0841469	189252
PO	IT_PO_16	CH_PO_12	0.148174	460932
PO	IT_PO_17	CH_PO_12	0.164845	443605
PO	MA_PO_23	CH_PO_12	0.40992	2.02187e+06
PO	DE_PO_08	CH_PO_13	0.110748	558055
PO	DE_PO_09	CH_PO_13	0.119969	393936
PO	DE_PO_10	CH_PO_13	0.0942887	370030
PO	DE_PO_11	CH_PO_13	0.111856	409768
PO	ES_PO_01	CH_PO_13	0.12182	1.25825e+06
PO	ES_PO_02	CH_PO_13	0.173103	917967
PO	FR_PO_04	CH_PO_13	0.099935	546775
PO	FR_PO_05	CH_PO_13	0.135275	779476
PO	FR_PO_06	CH_PO_13	0.110667	339064
PO	FR_PO_07	CH_PO_13	0.133852	309935
PO	FR_PO_20	CH_PO_13	0.169279	400744
PO	FR_PO_21	CH_PO_13	0.113446	652574
PO	FR_PO_22	CH_PO_13	0.139713	648896
PO	GB_PO_19	CH_PO_13	0.199813	859498
PO	IT_PO_14	CH_PO_13	0.0240824	123127
PO	IT_PO_15	CH_PO_13	0.0226937	119746
PO	IT_PO_16	CH_PO_13	0.102151	427086
PO	IT_PO_17	CH_PO_13	0.116392	410730
PO	MA_PO_23	CH_PO_13	0.391099	1925666
PO	DE_PO_09	DE_PO_08	0.0777522	187079
PO	DE_PO_10	DE_PO_08	0.0807932	552274
PO	DE_PO_11	DE_PO_08	0.0968404	540354
PO	ES_PO_01	DE_PO_08	0.143038	1.4999e+06
PO	ES_PO_02	DE_PO_08	0.153463	1.2122e+06
PO	FR_PO_04	DE_PO_08	0.102042	512340
PO	FR_PO_05	DE_PO_08	0.135043	743718
PO	FR_PO_06	DE_PO_08	0.10506	726542
PO	FR_PO_07	DE_PO_08	0.124197	726243
PO	FR_PO_20	DE_PO_08	0.163621	729219
PO	FR_PO_21	DE_PO_08	0.1114	978673
PO	FR_PO_22	DE_PO_08	0.141687	448876
PO	GB_PO_19	DE_PO_08	0.167706	477262
PO	IT_PO_14	DE_PO_08	0.0910166	681148
PO	IT_PO_15	DE_PO_08	0.0900569	677798
PO	IT_PO_16	DE_PO_08	0.132846	973610
PO	IT_PO_17	DE_PO_08	0.144946	956366
PO	MA_PO_23	DE_PO_08	0.385438	2.25333e+06
PO	DE_PO_10	DE_PO_09	0.0959018	375077
PO	DE_PO_11	DE_PO_09	0.110868	370350
PO	ES_PO_01	DE_PO_09	0.157559	1.47252e+06
PO	ES_PO_02	DE_PO_09	0.160385	1.16108e+06
PO	FR_PO_04	DE_PO_09	0.110654	529808
PO	FR_PO_05	DE_PO_09	0.143755	784714
PO	FR_PO_06	DE_PO_09	0.111574	624205
PO	FR_PO_07	DE_PO_09	0.131775	614907
PO	FR_PO_20	DE_PO_09	0.171554	645732
PO	FR_PO_21	DE_PO_09	0.118396	909708
PO	FR_PO_22	DE_PO_09	0.15502	524121
PO	GB_PO_19	DE_PO_09	0.194615	624998
PO	IT_PO_14	DE_PO_09	0.102	514835
PO	IT_PO_15	DE_PO_09	0.102795	511870
PO	IT_PO_16	DE_PO_09	0.143671	795431
PO	IT_PO_17	DE_PO_09	0.160269	778004
PO	MA_PO_23	DE_PO_09	0.3905	2.2023e+06
PO	DE_PO_11	DE_PO_10	0.0402939	47645.2
PO	ES_PO_01	DE_PO_10	0.14495	1.62698e+06
PO	ES_PO_02	DE_PO_10	0.187153	1.2878e+06
PO	FR_PO_04	DE_PO_10	0.124095	817305
PO	FR_PO_05	DE_PO_10	0.160355	1.07321e+06
PO	FR_PO_06	DE_PO_10	0.133135	708506
PO	FR_PO_07	DE_PO_10	0.156513	679965
PO	FR_PO_20	DE_PO_10	0.189094	766168
PO	FR_PO_21	DE_PO_10	0.135688	1.02237e+06
PO	FR_PO_22	DE_PO_10	0.16204	861653
PO	GB_PO_19	DE_PO_10	0.2019	996923
PO	IT_PO_14	DE_PO_10	0.0721423	425892
PO	IT_PO_15	DE_PO_10	0.0715833	425882
PO	IT_PO_16	DE_PO_10	0.131485	577325
PO	IT_PO_17	DE_PO_10	0.146127	560731
PO	MA_PO_23	DE_PO_10	0.410621	2.29146e+06
PO	ES_PO_01	DE_PO_11	0.168107	1.66391e+06
PO	ES_PO_02	DE_PO_11	0.205932	1.32613e+06
PO	FR_PO_04	DE_PO_11	0.141263	835760
PO	FR_PO_05	DE_PO_11	0.177605	1.09309e+06
PO	FR_PO_06	DE_PO_11	0.151374	746771
PO	FR_PO_07	DE_PO_11	0.173004	719313
PO	FR_PO_20	DE_PO_11	0.206889	802209
PO	FR_PO_21	DE_PO_11	0.154589	1.06075e+06
PO	FR_PO_22	DE_PO_11	0.180758	871532
PO	GB_PO_19	DE_PO_11	0.214002	995192
PO	IT_PO_14	DE_PO_11	0.0930991	471055
PO	IT_PO_15	DE_PO_11	0.0949875	470904
PO	IT_PO_16	DE_PO_11	0.152109	623971
PO	IT_PO_17	DE_PO_11	0.169246	607472
PO	MA_PO_23	DE_PO_11	0.420888	2.33383e+06
PO	ES_PO_02	ES_PO_01	0.119562	345598
PO	FR_PO_04	ES_PO_01	0.0744137	993155
PO	FR_PO_05	ES_PO_01	0.128112	822094
PO	FR_PO_06	ES_PO_01	0.0892375	919232
PO	FR_PO_07	ES_PO_01	0.121519	950216
PO	FR_PO_20	ES_PO_01	0.175926	861960
PO	FR_PO_21	ES_PO_01	0.0888988	607400
PO	FR_PO_22	ES_PO_01	0.131505	1.10948e+06
PO	GB_PO_19	ES_PO_01	0.23978	1.30699e+06
PO	IT_PO_14	ES_PO_01	0.105196	1.23565e+06
PO	IT_PO_15	ES_PO_01	0.104014	1.23383e+06
PO	IT_PO_16	ES_PO_01	0.106656	1.34808e+06
PO	IT_PO_17	ES_PO_01	0.125986	1.34816e+06
PO	MA_PO_23	ES_PO_01	0.430874	777972
PO	FR_PO_04	ES_PO_02	0.0705969	729741
PO	FR_PO_05	ES_PO_02	0.0989647	631356
PO	FR_PO_06	ES_PO_02	0.0462911	579391
PO	FR_PO_07	ES_PO_02	0.0644495	608404
PO	FR_PO_20	ES_PO_02	0.121378	528555
PO	FR_PO_21	ES_PO_02	0.0509735	265432
PO	FR_PO_22	ES_PO_02	0.128979	872031
PO	GB_PO_19	ES_PO_02	0.21532	1.10519e+06
PO	IT_PO_14	ES_PO_02	0.156168	890705
PO	IT_PO_15	ES_PO_02	0.154873	888957
PO	IT_PO_16	ES_PO_02	0.142922	1009467
PO	IT_PO_17	ES_PO_02	0.153804	1.00854e+06
PO	MA_PO_23	ES_PO_02	0.312288	1.04281e+06
PO	FR_PO_05	FR_PO_04	0.0383868	258546
PO	FR_PO_06	FR_PO_04	0.0296174	420574
PO	FR_PO_07	FR_PO_04	0.0507981	447854
PO	FR_PO_20	FR_PO_04	0.0752592	368632
PO	FR_PO_21	FR_PO_04	0.0315538	537376
PO	FR_PO_22	FR_PO_04	0.0610185	164114
PO	GB_PO_19	FR_PO_04	0.158109	424827
PO	IT_PO_14	FR_PO_04	0.0799078	627381
PO	IT_PO_15	FR_PO_04	0.0797179	623334
PO	IT_PO_16	FR_PO_04	0.0725453	922589
PO	IT_PO_17	FR_PO_04	0.0831569	909656
PO	MA_PO_23	FR_PO_04	0.331049	1.75783e+06
PO	FR_PO_06	FR_PO_05	0.0608915	565348
PO	FR_PO_07	FR_PO_05	0.0807531	601970
PO	FR_PO_20	FR_PO_05	0.104797	491000
PO	FR_PO_21	FR_PO_05	0.0614162	531245
PO	FR_PO_22	FR_PO_05	0.0839245	304186
PO	GB_PO_19	FR_PO_05	0.16143	486449
PO	IT_PO_14	FR_PO_05	0.117047	841220
PO	IT_PO_15	FR_PO_05	0.119155	837404
PO	IT_PO_16	FR_PO_05	0.102363	1.11312e+06
PO	IT_PO_17	FR_PO_05	0.116767	1.10243e+06
PO	MA_PO_23	FR_PO_05	0.359031	1.59988e+06
PO	FR_PO_07	FR_PO_06	0.0207068	39541.4
PO	FR_PO_20	FR_PO_06	0.0878535	79751.9
PO	FR_PO_21	FR_PO_06	0.0237391	313986
PO	FR_PO_22	FR_PO_06	0.0843946	577795
PO	GB_PO_19	FR_PO_06	0.169441	835341
PO	IT_PO_14	FR_PO_06	0.0913561	331314
PO	IT_PO_15	FR_PO_06	0.0908819	328616
PO	IT_PO_16	FR_PO_06	0.0925447	554780
PO	IT_PO_17	FR_PO_06	0.102725	545846
PO	MA_PO_23	FR_PO_06	0.329421	1.59891e+06
PO	FR_PO_20	FR_PO_07	0.106649	119252
PO	FR_PO_21	FR_PO_07	0.0429787	343254
PO	FR_PO_22	FR_PO_07	0.108789	602007
PO	GB_PO_19	FR_PO_07	0.188303	857402
PO	IT_PO_14	FR_PO_07	0.116433	294236
PO	IT_PO_15	FR_PO_07	0.115998	291679
PO	IT_PO_16	FR_PO_07	0.119653	515896
PO	IT_PO_17	FR_PO_07	0.131237	506774
PO	MA_PO_23	FR_PO_07	0.339153	1.62064e+06
PO	FR_PO_21	FR_PO_20	0.0841737	267045
PO	FR_PO_22	FR_PO_20	0.139555	530733
PO	GB_PO_19	FR_PO_20	0.226371	791096
PO	IT_PO_14	FR_PO_20	0.153787	406230
PO	IT_PO_15	FR_PO_20	0.153423	403304
PO	IT_PO_16	FR_PO_20	0.13609	634027
PO	IT_PO_17	FR_PO_20	0.154411	625298
PO	MA_PO_23	FR_PO_20	0.393085	1.56105e+06
PO	FR_PO_22	FR_PO_21	0.0865898	696527
PO	GB_PO_19	FR_PO_21	0.168083	950435
PO	IT_PO_14	FR_PO_21	0.0948101	629366
PO	IT_PO_15	FR_PO_21	0.0940276	627393
PO	IT_PO_16	FR_PO_21	0.0805187	779406
PO	IT_PO_17	FR_PO_21	0.0907214	775910
PO	MA_PO_23	FR_PO_21	0.32563	1.29427e+06
PO	GB_PO_19	FR_PO_22	0.154165	260865
PO	IT_PO_14	FR_PO_22	0.122631	745688
PO	IT_PO_15	FR_PO_22	0.124623	741572
PO	IT_PO_16	FR_PO_22	0.123552	1.0511e+06
PO	IT_PO_17	FR_PO_22	0.14276	1.03699e+06
PO	MA_PO_23	FR_PO_22	0.408763	1.88323e+06
PO	IT_PO_14	GB_PO_19	0.189475	968504
PO	IT_PO_15	GB_PO_19	0.194086	964430
PO	IT_PO_16	GB_PO_19	0.200181	1.27882e+06
PO	IT_PO_17	GB_PO_19	0.222928	1.26363e+06
PO	MA_PO_23	GB_PO_19	0.443407	2.08495e+06
PO	IT_PO_15	IT_PO_14	-0.0009837	4116.7
PO	IT_PO_16	IT_PO_14	0.0854267	310746
PO	IT_PO_17	IT_PO_14	0.0968992	295247
PO	MA_PO_23	IT_PO_14	0.40436	1.87051e+06
PO	IT_PO_16	IT_PO_15	0.084644	314778
PO	IT_PO_17	IT_PO_15	0.0969572	299301
PO	MA_PO_23	IT_PO_15	0.412207	1.86986e+06
PO	IT_PO_17	IT_PO_16	0.022402	17567.6
PO	MA_PO_23	IT_PO_16	0.378996	1.88224e+06
PO	MA_PO_23	IT_PO_17	0.409793	1.88848e+06
PA	AT_PA_06	AT_PA_05	0.00304399	948.582
PA	CH_PA_01	AT_PA_05	0.0252003	526998
PA	CH_PA_02	AT_PA_05	0.0247498	526006
PA	DE_PA_09	AT_PA_05	0.00412437	242976
PA	DE_PA_10	AT_PA_05	0.00419555	239576
PA	FI_PA_17	AT_PA_05	0.0996871	2.17661e+06
PA	FI_PA_18	AT_PA_05	0.058005	1.76875e+06
PA	FR_PA_21	AT_PA_05	0.0584316	814215
PA	GR_PA_07	AT_PA_05	0.0312065	962251
PA	GR_PA_08	AT_PA_05	0.0342452	968717
PA	IT_PA_03	AT_PA_05	0.0102888	310172
PA	IT_PA_04	AT_PA_05	0.00930858	313226
PA	LT_PA_11	AT_PA_05	0.0269748	915868
PA	LT_PA_12	AT_PA_05	0.0335719	1.1112e+06
PA	NO_PA_13	AT_PA_05	0.0515736	1.38014e+06
PA	NO_PA_14	AT_PA_05	0.0552758	1.54248e+06
PA	NO_PA_22	AT_PA_05	0.0876831	2.052e+06
PA	PL_PA_25	AT_PA_05	0.0288914	752394
PA	RO_PA_24	AT_PA_05	0.0272265	682782
OB	RU_OB_01	AT_PA_05	0.15719	3.22379e+06
PA	RU_PA_19	AT_PA_05	0.197394	3.05595e+06
PA	RU_PA_20	AT_PA_05	0.15595	3.0509e+06
PA	RU_PA_26	AT_PA_05	0.0468936	1.44463e+06
PA	SE_PA_15	AT_PA_05	0.0741114	1.9009e+06
PA	SE_PA_16	AT_PA_05	0.077867	1.84874e+06
PA	CH_PA_01	AT_PA_06	0.0237534	527916
PA	CH_PA_02	AT_PA_06	0.0237455	526924
PA	DE_PA_09	AT_PA_06	0.00329903	243310
PA	DE_PA_10	AT_PA_06	0.00326215	239901
PA	FI_PA_17	AT_PA_06	0.0984924	2.17595e+06
PA	FI_PA_18	AT_PA_06	0.0564545	1.76798e+06
PA	FR_PA_21	AT_PA_06	0.0591032	815158
PA	GR_PA_07	AT_PA_06	0.0297107	961974
PA	GR_PA_08	AT_PA_06	0.0330493	968440
PA	IT_PA_03	AT_PA_06	0.00926728	311117
PA	IT_PA_04	AT_PA_06	0.00859484	314171
PA	LT_PA_11	AT_PA_06	0.0252754	914988
PA	LT_PA_12	AT_PA_06	0.0320931	1.11033e+06
PA	NO_PA_13	AT_PA_06	0.0498612	1.37983e+06
PA	NO_PA_14	AT_PA_06	0.0540661	1.5421e+06
PA	NO_PA_22	AT_PA_06	0.0870186	2.05157e+06
PA	PL_PA_25	AT_PA_06	0.0269011	751512
PA	RO_PA_24	AT_PA_06	0.02548	682028
OB	RU_OB_01	AT_PA_06	0.155906	3.22285e+06
PA	RU_PA_19	AT_PA_06	0.196311	3.055e+06
PA	RU_PA_20	AT_PA_06	0.154777	3.04995e+06
PA	RU_PA_26	AT_PA_06	0.0436372	1.44368e+06
PA	SE_PA_15	AT_PA_06	0.0727019	1.90037e+06
PA	SE_PA_16	AT_PA_06	0.0762518	1.84817e+06
PA	CH_PA_02	CH_PA_01	0.00376112	1306.69
PA	DE_PA_09	CH_PA_01	0.024455	435215
PA	DE_PA_10	CH_PA_01	0.0242292	437926
PA	FI_PA_17	CH_PA_01	0.113987	2.47207e+06
PA	FI_PA_18	CH_PA_01	0.0718861	2.14261e+06
PA	FR_PA_21	CH_PA_01	0.0696824	303218
PA	GR_PA_07	CH_PA_01	0.0477122	1.31677e+06
PA	GR_PA_08	CH_PA_01	0.0504298	1.32282e+06
PA	IT_PA_03	CH_PA_01	0.0223167	225873
PA	IT_PA_04	CH_PA_01	0.0217973	223649
PA	LT_PA_11	CH_PA_01	0.0416226	1.37487e+06
PA	LT_PA_12	CH_PA_01	0.0488553	1.56042e+06
PA	NO_PA_13	CH_PA_01	0.0668305	1.51338e+06
PA	NO_PA_14	CH_PA_01	0.0699894	1.70403e+06
PA	NO_PA_22	CH_PA_01	0.104961	2221739
PA	PL_PA_25	CH_PA_01	0.0449172	1.21813e+06
PA	RO_PA_24	CH_PA_01	0.0445427	1.18645e+06
OB	RU_OB_01	CH_PA_01	0.171576	3.70906e+06
PA	RU_PA_19	CH_PA_01	0.211134	3.56764e+06
PA	RU_PA_20	CH_PA_01	0.169008	3.56194e+06
PA	RU_PA_26	CH_PA_01	0.0664996	1.95551e+06
PA	SE_PA_15	CH_PA_01	0.0890659	2.13237e+06
PA	SE_PA_16	CH_PA_01	0.0925994	2.10374e+06
PA	DE_PA_09	CH_PA_02	0.0245724	434722
PA	DE_PA_10	CH_PA_02	0.0242371	437425
PA	FI_PA_17	CH_PA_02	0.117337	2.47211e+06
PA	FI_PA_18	CH_PA_02	0.0756138	2.14239e+06
PA	FR_PA_21	CH_PA_02	0.0660968	303794
PA	GR_PA_07	CH_PA_02	0.0480594	1.31547e+06
PA	GR_PA_08	CH_PA_02	0.0507012	1321515
PA	IT_PA_03	CH_PA_02	0.0210025	224722
PA	IT_PA_04	CH_PA_02	0.0203687	222491
PA	LT_PA_11	CH_PA_02	0.0443588	1.3743e+06
PA	LT_PA_12	CH_PA_02	0.050783	1.55991e+06
PA	NO_PA_13	CH_PA_02	0.0690027	1.51374e+06
PA	NO_PA_14	CH_PA_02	0.0725311	1.70435e+06
PA	NO_PA_22	CH_PA_02	0.107067	2.22209e+06
PA	PL_PA_25	CH_PA_02	0.0468125	1.21752e+06
PA	RO_PA_24	CH_PA_02	0.0461193	1.18529e+06
OB	RU_OB_01	CH_PA_02	0.178331	3.70845e+06
PA	RU_PA_19	CH_PA_02	0.214053	3.56686e+06
PA	RU_PA_20	CH_PA_02	0.172978	3.56117e+06
PA	RU_PA_26	CH_PA_02	0.0658604	1.95472e+06
PA	SE_PA_15	CH_PA_02	0.0914025	2.13255e+06
PA	SE_PA_16	CH_PA_02	0.0953042	2.10386e+06
PA	DE_PA_10	DE_PA_09	0.00206128	4085.78
PA	FI_PA_17	DE_PA_09	0.0985054	2.08062e+06
PA	FI_PA_18	DE_PA_09	0.0569371	1.72035e+06
PA	FR_PA_21	DE_PA_09	0.0572995	738041
PA	GR_PA_07	DE_PA_09	0.0306683	1.20487e+06
PA	GR_PA_08	DE_PA_09	0.0334632	1211334
PA	IT_PA_03	DE_PA_09	0.0103669	298083
PA	IT_PA_04	DE_PA_09	0.0105255	301371
PA	LT_PA_11	DE_PA_09	0.0260641	940937
PA	LT_PA_12	DE_PA_09	0.0326944	1.12532e+06
PA	NO_PA_13	DE_PA_09	0.0499793	1.20254e+06
PA	NO_PA_14	DE_PA_09	0.0542596	1.37794e+06
PA	NO_PA_22	DE_PA_09	0.0858527	1.89535e+06
PA	PL_PA_25	DE_PA_09	0.0275409	786300
PA	RO_PA_24	DE_PA_09	0.0265174	897742
OB	RU_OB_01	DE_PA_09	0.156381	3.27627e+06
PA	RU_PA_19	DE_PA_09	0.195141	3.14756e+06
PA	RU_PA_20	DE_PA_09	0.154441	3.14129e+06
PA	RU_PA_26	DE_PA_09	0.04496	1.53905e+06
PA	SE_PA_15	DE_PA_09	0.0728261	1.77031e+06
PA	SE_PA_16	DE_PA_09	0.0766025	1.72934e+06
PA	FI_PA_17	DE_PA_10	0.098617	2.0797e+06
PA	FI_PA_18	DE_PA_10	0.0569328	1.71858e+06
PA	FR_PA_21	DE_PA_10	0.0600611	740830
PA	GR_PA_07	DE_PA_10	0.031038	1.20157e+06
PA	GR_PA_08	DE_PA_10	0.033714	1.20804e+06
PA	IT_PA_03	DE_PA_10	0.0106348	298994
PA	IT_PA_04	DE_PA_10	0.0108275	302297
PA	LT_PA_11	DE_PA_10	0.025474	937968
PA	LT_PA_12	DE_PA_10	0.0327274	1.12254e+06
PA	NO_PA_13	DE_PA_10	0.0499397	1.20324e+06
PA	NO_PA_14	DE_PA_10	0.0536513	1.37835e+06
PA	NO_PA_22	DE_PA_10	0.087485	1.89565e+06
PA	PL_PA_25	DE_PA_10	0.0272047	783162
PA	RO_PA_24	DE_PA_10	0.0261191	893712
OB	RU_OB_01	DE_PA_10	0.158833	3.27324e+06
PA	RU_PA_19	DE_PA_10	0.197723	3.14412e+06
PA	RU_PA_20	DE_PA_10	0.155916	3.13786e+06
PA	RU_PA_26	DE_PA_10	0.0460461	1.5355e+06
PA	SE_PA_15	DE_PA_10	0.0727519	1.77002e+06
PA	SE_PA_16	DE_PA_10	0.0768352	1.72883e+06
PA	FI_PA_18	FI_PA_17	0.0159401	547488
PA	FR_PA_21	FI_PA_17	0.147002	2.74439e+06
PA	GR_PA_07	FI_PA_17	0.0938858	2.77587e+06
PA	GR_PA_08	FI_PA_17	0.0967515	2.78061e+06
PA	IT_PA_03	FI_PA_17	0.102177	2.37869e+06
PA	IT_PA_04	FI_PA_17	0.101866	2.38199e+06
PA	LT_PA_11	FI_PA_17	0.0532193	1.3946e+06
PA	LT_PA_12	FI_PA_17	0.0461262	1.23341e+06
PA	NO_PA_13	FI_PA_17	0.030402	1.07535e+06
PA	NO_PA_14	FI_PA_17	0.0253229	889166
PA	NO_PA_22	FI_PA_17	0.0361569	611208
PA	PL_PA_25	FI_PA_17	0.0516056	1.52761e+06
PA	RO_PA_24	FI_PA_17	0.0701269	2.20715e+06
OB	RU_OB_01	FI_PA_17	0.0343871	1.93246e+06
PA	RU_PA_19	FI_PA_17	0.0783887	2.1693e+06
PA	RU_PA_20	FI_PA_17	0.0347566	2.15397e+06
PA	RU_PA_26	FI_PA_17	0.0345705	1.52144e+06
PA	SE_PA_15	FI_PA_17	0.0168488	429357
PA	SE_PA_16	FI_PA_17	0.0198935	397921
PA	FR_PA_21	FI_PA_18	0.108442	2.43497e+06
PA	GR_PA_07	FI_PA_18	0.0546653	2.26439e+06
PA	GR_PA_08	FI_PA_18	0.0576294	2.26877e+06
PA	IT_PA_03	FI_PA_18	0.060062	2.01164e+06
PA	IT_PA_04	FI_PA_18	0.0606469	2.01508e+06
PA	LT_PA_11	FI_PA_18	0.0176002	904808
PA	LT_PA_12	FI_PA_18	0.014307	723167
PA	NO_PA_13	FI_PA_18	0.009211	1.01373e+06
PA	NO_PA_14	FI_PA_18	0.00959949	894553
PA	NO_PA_22	FI_PA_18	0.0285368	934513
PA	PL_PA_25	FI_PA_18	0.0166867	1.05543e+06
PA	RO_PA_24	FI_PA_18	0.0292463	1.69729e+06
OB	RU_OB_01	FI_PA_18	0.0628525	1.79083e+06
PA	RU_PA_19	FI_PA_18	0.108751	1.8938e+06
PA	RU_PA_20	FI_PA_18	0.0634394	1.8807e+06
PA	RU_PA_26	FI_PA_18	0.00676297	977185
PA	SE_PA_15	FI_PA_18	0.0108356	650903
PA	SE_PA_16	FI_PA_18	0.0145559	545835
PA	GR_PA_07	FR_PA_21	0.0812635	1.48301e+06
PA	GR_PA_08	FR_PA_21	0.0838535	1488542
PA	IT_PA_03	FR_PA_21	0.0543653	504058
PA	IT_PA_04	FR_PA_21	0.0530636	501033
PA	LT_PA_11	FR_PA_21	0.0758318	1.67808e+06
PA	LT_PA_12	FR_PA_21	0.0828413	1.86336e+06
PA	NO_PA_13	FR_PA_21	0.100853	1.74966e+06
PA	NO_PA_14	FR_PA_21	0.103067	1.94507e+06
PA	NO_PA_22	FR_PA_21	0.138201	2.45677e+06
PA	PL_PA_25	FR_PA_21	0.0807698	1.52121e+06
PA	RO_PA_24	FR_PA_21	0.0816816	1.44196e+06
OB	RU_OB_01	FR_PA_21	0.213679	4.01212e+06
PA	RU_PA_19	FR_PA_21	0.241455	3.86613e+06
PA	RU_PA_20	FR_PA_21	0.200723	3.86067e+06
PA	RU_PA_26	FR_PA_21	0.106502	2.25372e+06
PA	SE_PA_15	FR_PA_21	0.122095	2.38898e+06
PA	SE_PA_16	FR_PA_21	0.125719	2.36769e+06
PA	GR_PA_08	GR_PA_07	0.00446901	6467.09
PA	IT_PA_03	GR_PA_07	0.0325369	1.11861e+06
PA	IT_PA_04	GR_PA_07	0.032314	1.11915e+06
PA	LT_PA_11	GR_PA_07	0.026974	1.38315e+06
PA	LT_PA_12	GR_PA_07	0.0316224	1.54508e+06
PA	NO_PA_13	GR_PA_07	0.0481709	2.23009e+06
PA	NO_PA_14	GR_PA_07	0.0520865	2.35655e+06
PA	NO_PA_22	GR_PA_07	0.0834236	2.82319e+06
PA	PL_PA_25	GR_PA_07	0.028737	1.26557e+06
PA	RO_PA_24	GR_PA_07	0.0240206	568779
OB	RU_OB_01	GR_PA_07	0.149765	3.23657e+06
PA	RU_PA_19	GR_PA_07	0.188975	2.91631e+06
PA	RU_PA_20	GR_PA_07	0.148474	2.91687e+06
PA	RU_PA_26	GR_PA_07	0.0417074	1.508e+06
PA	SE_PA_15	GR_PA_07	0.0693848	2.61287e+06
PA	SE_PA_16	GR_PA_07	0.0726379	2.53492e+06
PA	IT_PA_03	GR_PA_08	0.0355567	1.12484e+06
PA	IT_PA_04	GR_PA_08	0.0349401	1.12537e+06
PA	LT_PA_11	GR_PA_08	0.0302918	1.38805e+06
PA	LT_PA_12	GR_PA_08	0.0354942	1.54965e+06
PA	NO_PA_13	GR_PA_08	0.0516471	2.23613e+06
PA	NO_PA_14	GR_PA_08	0.0555172	2.36242e+06
PA	NO_PA_22	GR_PA_08	0.0867352	2.82879e+06
PA	PL_PA_25	GR_PA_08	0.0319258	1.27082e+06
PA	RO_PA_24	GR_PA_08	0.0272699	573475
OB	RU_OB_01	GR_PA_08	0.152772	3.23762e+06
PA	RU_PA_19	GR_PA_08	0.191055	2.91643e+06
PA	RU_PA_20	GR_PA_08	0.150735	2.91703e+06
PA	RU_PA_26	GR_PA_08	0.0450346	1.51054e+06
PA	SE_PA_15	GR_PA_08	0.0718633	2.61822e+06
PA	SE_PA_16	GR_PA_08	0.0754652	2.54016e+06
PA	IT_PA_04	IT_PA_03	0.00075272	3467.79
PA	LT_PA_11	IT_PA_03	0.0284821	1.19918e+06
PA	LT_PA_12	IT_PA_03	0.0358855	1.39062e+06
PA	NO_PA_13	IT_PA_03	0.0530445	1.48258e+06
PA	NO_PA_14	IT_PA_03	0.0572824	1.6637e+06
PA	NO_PA_22	IT_PA_03	0.0889923	2.18264e+06
PA	PL_PA_25	IT_PA_03	0.0298343	1.03804e+06
PA	RO_PA_24	IT_PA_03	0.0292893	960586
OB	RU_OB_01	IT_PA_03	0.162134	3.52349e+06
PA	RU_PA_19	IT_PA_03	0.200688	3.36462e+06
PA	RU_PA_20	IT_PA_03	0.159083	3.35941e+06
PA	RU_PA_26	IT_PA_03	0.0478317	1.75258e+06
PA	SE_PA_15	IT_PA_03	0.075768	2.0656e+06
PA	SE_PA_16	IT_PA_03	0.0791732	2.02638e+06
PA	LT_PA_11	IT_PA_04	0.028011	1.20262e+06
PA	LT_PA_12	IT_PA_04	0.0354148	1.39407e+06
PA	NO_PA_13	IT_PA_04	0.0534836	1.48537e+06
PA	NO_PA_14	IT_PA_04	0.0574906	1.66658e+06
PA	NO_PA_22	IT_PA_04	0.0889534	2.18555e+06
PA	PL_PA_25	IT_PA_04	0.0307853	1.04146e+06
PA	RO_PA_24	IT_PA_04	0.0295806	962800
OB	RU_OB_01	IT_PA_04	0.160072	3.52685e+06
PA	RU_PA_19	IT_PA_04	0.199116	3.36781e+06
PA	RU_PA_20	IT_PA_04	0.157938	3.36261e+06
PA	RU_PA_26	IT_PA_04	0.0485063	1.75579e+06
PA	SE_PA_15	IT_PA_04	0.0755848	2.06872e+06
PA	SE_PA_16	IT_PA_04	0.0793486	2.02957e+06
PA	LT_PA_12	LT_PA_11	0.00336535	196658
PA	NO_PA_13	LT_PA_11	0.0154854	1.03684e+06
PA	NO_PA_14	LT_PA_11	0.0193784	1.09188e+06
PA	NO_PA_22	LT_PA_11	0.0473758	1.48545e+06
PA	PL_PA_25	LT_PA_11	0.00220731	163648
PA	RO_PA_24	LT_PA_11	0.00583495	815603
OB	RU_OB_01	LT_PA_11	0.108266	2.33556e+06
PA	RU_PA_19	LT_PA_11	0.150741	2.22949e+06
PA	RU_PA_20	LT_PA_11	0.10802	2.22199e+06
PA	RU_PA_26	LT_PA_11	0.0068091	662975
PA	SE_PA_15	LT_PA_11	0.0330262	1.24828e+06
PA	SE_PA_16	LT_PA_11	0.0361053	1.16251e+06
PA	NO_PA_13	LT_PA_12	0.0139448	1.03044e+06
PA	NO_PA_14	LT_PA_12	0.0172273	1.04923e+06
PA	NO_PA_22	LT_PA_12	0.0434937	1.38811e+06
PA	PL_PA_25	LT_PA_12	0.0047917	359977
PA	RO_PA_24	LT_PA_12	0.00979122	976613
OB	RU_OB_01	LT_PA_12	0.0989894	2.15702e+06
PA	RU_PA_19	LT_PA_12	0.141867	2.07629e+06
PA	RU_PA_20	LT_PA_12	0.0983896	2.0679e+06
PA	RU_PA_26	LT_PA_12	0.00592235	574699
PA	SE_PA_15	LT_PA_12	0.0289765	1.13274e+06
PA	SE_PA_16	LT_PA_12	0.0321364	1.03906e+06
PA	NO_PA_14	NO_PA_13	0.00379645	198100
PA	NO_PA_22	NO_PA_13	0.0310265	708722
PA	PL_PA_25	NO_PA_13	0.0139056	1.05617e+06
PA	RO_PA_24	NO_PA_13	0.0255712	1.71917e+06
OB	RU_OB_01	NO_PA_13	0.0820088	2.80422e+06
PA	RU_PA_19	NO_PA_13	0.125214	2.88528e+06
PA	RU_PA_20	NO_PA_13	0.0809114	2.87324e+06
PA	RU_PA_26	NO_PA_13	0.00999484	1.59301e+06
PA	SE_PA_15	NO_PA_13	0.0164849	666461
PA	SE_PA_16	NO_PA_13	0.0186441	677434
PA	NO_PA_22	NO_PA_14	0.0203624	519325
PA	PL_PA_25	NO_PA_14	0.0177571	1.13888e+06
PA	RO_PA_24	NO_PA_14	0.0298732	1.82719e+06
OB	RU_OB_01	NO_PA_14	0.0745832	2.67342e+06
PA	RU_PA_19	NO_PA_14	0.118236	2.78582e+06
PA	RU_PA_20	NO_PA_14	0.0739001	2.77304e+06
PA	RU_PA_26	NO_PA_14	0.012758	1.58688e+06
PA	SE_PA_15	NO_PA_14	0.0108904	471972
PA	SE_PA_16	NO_PA_14	0.0110074	493253
PA	PL_PA_25	NO_PA_22	0.046195	1.56893e+06
PA	RO_PA_24	NO_PA_22	0.0610272	2.27422e+06
OB	RU_OB_01	NO_PA_22	0.084687	2.54165e+06
PA	RU_PA_19	NO_PA_22	0.127202	2.75412e+06
PA	RU_PA_20	NO_PA_22	0.0823933	2.7394e+06
PA	RU_PA_26	NO_PA_22	0.0419365	1.84201e+06
PA	SE_PA_15	NO_PA_22	0.0170082	285201
PA	SE_PA_16	NO_PA_22	0.0116482	391911
PA	RO_PA_24	PL_PA_25	0.00650253	706410
OB	RU_OB_01	PL_PA_25	0.103742	2.49093e+06
PA	RU_PA_19	PL_PA_25	0.150945	2.36928e+06
PA	RU_PA_20	PL_PA_25	0.106815	2.36236e+06
PA	RU_PA_26	PL_PA_25	0.00609584	777273
PA	SE_PA_15	PL_PA_25	0.0316571	1.34823e+06
PA	SE_PA_16	PL_PA_25	0.0352991	1.26935e+06
OB	RU_OB_01	RO_PA_24	0.122871	2.80159e+06
PA	RU_PA_19	RO_PA_24	0.169873	2.54648e+06
PA	RU_PA_20	RO_PA_24	0.126647	2.54425e+06
PA	RU_PA_26	RO_PA_24	0.0161185	1.01085e+06
PA	SE_PA_15	RO_PA_24	0.0454169	2.05386e+06
PA	SE_PA_16	RO_PA_24	0.0495369	1.97284e+06
PA	RU_PA_19	RU_OB_01	0.0384587	534913
PA	RU_PA_20	RU_OB_01	0.0149419	520384
PA	RU_PA_26	RU_OB_01	0.0764932	1.80361e+06
PA	SE_PA_15	RU_OB_01	0.0686757	2.31362e+06
PA	SE_PA_16	RU_OB_01	0.0705014	2234079
PA	RU_PA_20	RU_PA_19	0.0203812	17088.4
PA	RU_PA_26	RU_PA_19	0.131608	1.61241e+06
PA	SE_PA_15	RU_PA_19	0.111785	2.49629e+06
PA	SE_PA_16	RU_PA_19	0.11288	2.40316e+06
PA	RU_PA_26	RU_PA_20	0.084982	1.60699e+06
PA	SE_PA_15	RU_PA_20	0.0665303	2.482e+06
PA	SE_PA_16	RU_PA_20	0.0682121	2.38908e+06
PA	SE_PA_15	RU_PA_26	0.0224392	1.5629e+06
PA	SE_PA_16	RU_PA_26	0.0272181	1.45815e+06
PA	SE_PA_16	SE_PA_15	0.00208852	106761
FS	AT_FS_14	AT_FS_13	0.0200798	18109
FS	CH_FS_11	AT_FS_13	0.0342145	509361
FS	CH_FS_12	AT_FS_13	0.0301075	514462
FS	DE_FS_15	AT_FS_13	0.0165927	170972
FS	DE_FS_16	AT_FS_13	0.0191005	169858
FS	DE_FS_17	AT_FS_13	0.0231826	642059
FS	DE_FS_18	AT_FS_13	0.0239302	636245
FS	ES_FS_01	AT_FS_13	0.0817706	1.20225e+06
FS	ES_FS_02	AT_FS_13	0.0841186	1.20064e+06
FS	FR_FS_03	AT_FS_13	0.0542725	737919
FS	FR_FS_04	AT_FS_13	0.053274	737583
FS	FR_FS_05	AT_FS_13	0.0572342	649765
FS	FR_FS_06	AT_FS_13	0.054585	647845
FS	GB_FS_19	AT_FS_13	0.0515204	1.23466e+06
FS	GB_FS_20	AT_FS_13	0.0519316	1.23572e+06
FS	IT_FS_07	AT_FS_13	0.0505122	444354
FS	IT_FS_08	AT_FS_13	0.055122	445647
FS	NO_FS_21	AT_FS_13	0.0788804	1.43822e+06
FS	NO_FS_22	AT_FS_13	0.0828804	1.45593e+06
FS	SE_FS_23	AT_FS_13	0.03592	1.05201e+06
FS	SE_FS_24	AT_FS_13	0.0380856	1.10502e+06
FS	SI_FS_25	AT_FS_13	0.0191809	43396.9
FS	SI_FS_26	AT_FS_13	0.00933301	35337.9
FS	SI_FS_27	AT_FS_13	0.0179235	105989
FS	SI_FS_28	AT_FS_13	0.0112199	107664
FS	CH_FS_11	AT_FS_14	0.029142	522524
FS	CH_FS_12	AT_FS_14	0.0278156	527681
FS	DE_FS_15	AT_FS_14	0.0134139	172213
FS	DE_FS_16	AT_FS_14	0.0225463	171057
FS	DE_FS_17	AT_FS_14	0.0147046	642893
FS	DE_FS_18	AT_FS_14	0.0164975	637035
FS	ES_FS_01	AT_FS_14	0.0816442	1.2196e+06
FS	ES_FS_02	AT_FS_14	0.0863041	1.21797e+06
FS	FR_FS_03	AT_FS_14	0.0516944	755410
FS	FR_FS_04	AT_FS_14	0.05201	755079
FS	FR_FS_05	AT_FS_14	0.0602301	666987
FS	FR_FS_06	AT_FS_14	0.0585101	665050
FS	GB_FS_19	AT_FS_14	0.0443465	1.24248e+06
FS	GB_FS_20	AT_FS_14	0.0450976	1.24339e+06
FS	IT_FS_07	AT_FS_14	0.0553942	455697
FS	IT_FS_08	AT_FS_14	0.0637566	456920
FS	NO_FS_21	AT_FS_14	0.0735016	1.4312e+06
FS	NO_FS_22	AT_FS_14	0.0775355	1.4487e+06
FS	SE_FS_23	AT_FS_14	0.0272426	1.04274e+06
FS	SE_FS_24	AT_FS_14	0.0297988	1.09638e+06
FS	SI_FS_25	AT_FS_14	0.0100379	61455
FS	SI_FS_26	AT_FS_14	0.0218235	52641.1
FS	SI_FS_27	AT_FS_14	0.0111578	105014
FS	SI_FS_28	AT_FS_14	0.0130976	106329
FS	CH_FS_12	CH_FS_11	0.00146473	5632.41
FS	DE_FS_15	CH_FS_11	0.0212824	406867
FS	DE_FS_16	CH_FS_11	0.0325181	407796
FS	DE_FS_17	CH_FS_11	0.0153211	448895
FS	DE_FS_18	CH_FS_11	0.0140317	446651
FS	ES_FS_01	CH_FS_11	0.0479909	784481
FS	ES_FS_02	CH_FS_11	0.0544302	781703
FS	FR_FS_03	CH_FS_11	0.0188638	381330
FS	FR_FS_04	CH_FS_11	0.0226861	381628
FS	FR_FS_05	CH_FS_11	0.0652737	611038
FS	FR_FS_06	CH_FS_11	0.0640728	611340
FS	GB_FS_19	CH_FS_11	0.0242304	779226
FS	GB_FS_20	CH_FS_11	0.0243789	782770
FS	IT_FS_07	CH_FS_11	0.057454	710821
FS	IT_FS_08	CH_FS_11	0.0646014	713306
FS	NO_FS_21	CH_FS_11	0.0744417	1.34169e+06
FS	NO_FS_22	CH_FS_11	0.078527	1.36499e+06
FS	SE_FS_23	CH_FS_11	0.0309176	1.06084e+06
FS	SE_FS_24	CH_FS_11	0.0331914	1.0879e+06
FS	SI_FS_25	CH_FS_11	0.0284687	476395
FS	SI_FS_26	CH_FS_11	0.0364474	477034
FS	SI_FS_27	CH_FS_11	0.0251397	596511
FS	SI_FS_28	CH_FS_11	0.0268635	598969
FS	DE_FS_15	CH_FS_12	0.0194894	412447
FS	DE_FS_16	CH_FS_12	0.0294649	413374
FS	DE_FS_17	CH_FS_12	0.0140012	451844
FS	DE_FS_18	CH_FS_12	0.0137304	449660
FS	ES_FS_01	CH_FS_12	0.045414	779163
FS	ES_FS_02	CH_FS_12	0.0519378	776377
FS	FR_FS_03	CH_FS_12	0.0198157	377276
FS	FR_FS_04	CH_FS_12	0.021886	377583
FS	FR_FS_05	CH_FS_12	0.061538	610524
FS	FR_FS_06	CH_FS_12	0.0605721	610852
FS	GB_FS_19	CH_FS_12	0.0247075	776357
FS	GB_FS_20	CH_FS_12	0.025426	779965
FS	IT_FS_07	CH_FS_12	0.0523584	713335
FS	IT_FS_08	CH_FS_12	0.0600326	715825
FS	NO_FS_21	CH_FS_12	0.0737432	1.34406e+06
FS	NO_FS_22	CH_FS_12	0.0768908	1.3674e+06
FS	SE_FS_23	CH_FS_12	0.0299932	1.06447e+06
FS	SE_FS_24	CH_FS_12	0.0315779	1.09127e+06
FS	SI_FS_25	CH_FS_12	0.0272276	481352
FS	SI_FS_26	CH_FS_12	0.0321403	482065
FS	SI_FS_27	CH_FS_12	0.0230715	601321
FS	SI_FS_28	CH_FS_12	0.0236626	603783
FS	DE_FS_16	DE_FS_15	0.0114749	1206.68
FS	DE_FS_17	DE_FS_15	0.0105429	471118
FS	DE_FS_18	DE_FS_15	0.00978423	465295
FS	ES_FS_01	DE_FS_15	0.0741806	1.16154e+06
FS	ES_FS_02	DE_FS_15	0.0786356	1.15936e+06
FS	FR_FS_03	DE_FS_15	0.0459994	709680
FS	FR_FS_04	DE_FS_15	0.0468185	709552
FS	FR_FS_05	DE_FS_15	0.0595489	719400
FS	FR_FS_06	DE_FS_15	0.0567182	718022
FS	GB_FS_19	DE_FS_15	0.0372334	1.08107e+06
FS	GB_FS_20	DE_FS_15	0.0366329	1.08143e+06
FS	IT_FS_07	DE_FS_15	0.0531264	587448
FS	IT_FS_08	DE_FS_15	0.0600436	589122
FS	NO_FS_21	DE_FS_15	0.0674928	1.28391e+06
FS	NO_FS_22	DE_FS_15	0.0715599	1.30264e+06
FS	SE_FS_23	DE_FS_15	0.0243905	911699
FS	SE_FS_24	DE_FS_15	0.026223	960395
FS	SI_FS_25	DE_FS_15	0.0123331	171924
FS	SI_FS_26	DE_FS_15	0.0191803	161120
FS	SI_FS_27	DE_FS_15	0.0105198	276461
FS	SI_FS_28	DE_FS_15	0.0106931	277969
FS	DE_FS_17	DE_FS_16	0.0212558	472242
FS	DE_FS_18	DE_FS_16	0.0212332	466417
FS	ES_FS_01	DE_FS_16	0.084017	1.16219e+06
FS	ES_FS_02	DE_FS_16	0.0884003	1.16001e+06
FS	FR_FS_03	DE_FS_16	0.055611	710198
FS	FR_FS_04	DE_FS_16	0.05518	710068
FS	FR_FS_05	DE_FS_16	0.062718	719237
FS	FR_FS_06	DE_FS_16	0.060447	717855
FS	GB_FS_19	DE_FS_16	0.0492004	1.08227e+06
FS	GB_FS_20	DE_FS_16	0.0487974	1.08264e+06
FS	IT_FS_07	DE_FS_16	0.0557978	586688
FS	IT_FS_08	DE_FS_16	0.061516	588359
FS	NO_FS_21	DE_FS_16	0.0810852	1.28469e+06
FS	NO_FS_22	DE_FS_16	0.0849753	1.30341e+06
FS	SE_FS_23	DE_FS_16	0.0353645	912296
FS	SE_FS_24	DE_FS_16	0.0378864	961045
FS	SI_FS_25	DE_FS_16	0.0202715	170964
FS	SI_FS_26	DE_FS_16	0.0232788	160125
FS	SI_FS_27	DE_FS_16	0.018891	275326
FS	SI_FS_28	DE_FS_16	0.017706	276831
FS	DE_FS_18	DE_FS_17	0.00271748	6042.04
FS	ES_FS_01	DE_FS_17	0.0661907	1.16597e+06
FS	ES_FS_02	DE_FS_17	0.0712613	1.16242e+06
FS	FR_FS_03	DE_FS_17	0.0367459	823110
FS	FR_FS_04	DE_FS_17	0.0393686	823529
FS	FR_FS_05	DE_FS_17	0.0576869	1.03382e+06
FS	FR_FS_06	DE_FS_17	0.0563754	1.03357e+06
FS	GB_FS_19	DE_FS_17	0.0281339	692981
FS	GB_FS_20	DE_FS_17	0.0285324	690051
FS	IT_FS_07	DE_FS_17	0.0530473	1.02387e+06
FS	IT_FS_08	DE_FS_17	0.0612448	1.02594e+06
FS	NO_FS_21	DE_FS_17	0.064647	897230
FS	NO_FS_22	DE_FS_17	0.0681423	919864
FS	SE_FS_23	DE_FS_17	0.0195454	620857
FS	SE_FS_24	DE_FS_17	0.0218033	642329
FS	SI_FS_25	DE_FS_17	0.0153595	638259
FS	SI_FS_26	DE_FS_17	0.0254626	629150
FS	SI_FS_27	DE_FS_17	0.0122095	747523
FS	SI_FS_28	DE_FS_17	0.0145075	748992
FS	ES_FS_01	DE_FS_18	0.0650249	1.16634e+06
FS	ES_FS_02	DE_FS_18	0.0703929	1.16279e+06
FS	FR_FS_03	DE_FS_18	0.0367017	821543
FS	FR_FS_04	DE_FS_18	0.0388996	821956
FS	FR_FS_05	DE_FS_18	0.0583223	1.03019e+06
FS	FR_FS_06	DE_FS_18	0.0573524	1.02992e+06
FS	GB_FS_19	DE_FS_18	0.0270435	698274
FS	GB_FS_20	DE_FS_18	0.0273937	695386
FS	IT_FS_07	DE_FS_18	0.0536011	1.01875e+06
FS	IT_FS_08	DE_FS_18	0.0620137	1.02081e+06
FS	NO_FS_21	DE_FS_18	0.0621938	900447
FS	NO_FS_22	DE_FS_18	0.0668296	923008
FS	SE_FS_23	DE_FS_18	0.0197003	621640
FS	SE_FS_24	DE_FS_18	0.0214251	643723
FS	SI_FS_25	DE_FS_18	0.016046	632570
FS	SI_FS_26	DE_FS_18	0.0252767	623429
FS	SI_FS_27	DE_FS_18	0.0129561	741684
FS	SI_FS_28	DE_FS_18	0.014718	743149
FS	ES_FS_02	ES_FS_01	0.0117406	4470.68
FS	FR_FS_03	ES_FS_01	0.0425286	465088
FS	FR_FS_04	ES_FS_01	0.036073	465488
FS	FR_FS_05	ES_FS_01	0.0969883	766200
FS	FR_FS_06	ES_FS_01	0.0987152	768981
FS	GB_FS_19	ES_FS_01	0.0681705	986534
FS	GB_FS_20	ES_FS_01	0.0672937	996692
FS	IT_FS_07	ES_FS_01	0.0851391	1.12105e+06
FS	IT_FS_08	ES_FS_01	0.0921204	1.12328e+06
FS	NO_FS_21	ES_FS_01	0.122195	1.96698e+06
FS	NO_FS_22	ES_FS_01	0.125057	1.9926e+06
FS	SE_FS_23	ES_FS_01	0.081056	1.78003e+06
FS	SE_FS_24	ES_FS_01	0.0833242	1.79131e+06
FS	SI_FS_25	ES_FS_01	0.0822129	1.15979e+06
FS	SI_FS_26	ES_FS_01	0.0837855	1.16701e+06
FS	SI_FS_27	ES_FS_01	0.0764824	1.25038e+06
FS	SI_FS_28	ES_FS_01	0.0756551	1.25293e+06
FS	FR_FS_03	ES_FS_02	0.0489054	463678
FS	FR_FS_04	ES_FS_02	0.0414324	464085
FS	FR_FS_05	ES_FS_02	0.100651	766831
FS	FR_FS_06	ES_FS_02	0.100943	769608
FS	GB_FS_19	ES_FS_02	0.0744694	982064
FS	GB_FS_20	ES_FS_02	0.0737078	992222
FS	IT_FS_07	ES_FS_02	0.084595	1.12111e+06
FS	IT_FS_08	ES_FS_02	0.0915269	1.12334e+06
FS	NO_FS_21	ES_FS_02	0.130171	1.96283e+06
FS	NO_FS_22	ES_FS_02	0.133444	1.98845e+06
FS	SE_FS_23	ES_FS_02	0.0886806	1.7763e+06
FS	SE_FS_24	ES_FS_02	0.0899388	1.7875e+06
FS	SI_FS_25	ES_FS_02	0.0865646	1.15821e+06
FS	SI_FS_26	ES_FS_02	0.0869676	1.16539e+06
FS	SI_FS_27	ES_FS_02	0.0814472	1.2491e+06
FS	SI_FS_28	ES_FS_02	0.0797912	1.25165e+06
FS	FR_FS_04	FR_FS_03	0.0140872	924.35
FS	FR_FS_05	FR_FS_03	0.069015	407353
FS	FR_FS_06	FR_FS_03	0.0694252	409349
FS	GB_FS_19	FR_FS_03	0.0421187	940418
FS	GB_FS_20	FR_FS_03	0.041926	947698
FS	IT_FS_07	FR_FS_03	0.0591645	698784
FS	IT_FS_08	FR_FS_03	0.0673807	701237
FS	NO_FS_21	FR_FS_03	0.0937483	1.70187e+06
FS	NO_FS_22	FR_FS_03	0.0969484	1.72603e+06
FS	SE_FS_23	FR_FS_03	0.051595	1.44046e+06
FS	SE_FS_24	FR_FS_03	0.0534047	1.46518e+06
FS	SI_FS_25	FR_FS_03	0.0519673	695234
FS	SI_FS_26	FR_FS_03	0.0567592	702776
FS	SI_FS_27	FR_FS_03	0.0471692	785687
FS	SI_FS_28	FR_FS_03	0.0476458	788245
FS	FR_FS_05	FR_FS_04	0.0681994	406435
FS	FR_FS_06	FR_FS_04	0.068963	408433
FS	GB_FS_19	FR_FS_04	0.0456947	941300
FS	GB_FS_20	FR_FS_04	0.0453621	948578
FS	IT_FS_07	FR_FS_04	0.056662	698006
FS	IT_FS_08	FR_FS_04	0.0641857	700459
FS	NO_FS_21	FR_FS_04	0.0954021	1.70241e+06
FS	NO_FS_22	FR_FS_04	0.098752	1.72656e+06
FS	SE_FS_23	FR_FS_04	0.0539138	1.44082e+06
FS	SE_FS_24	FR_FS_04	0.0549721	1.46559e+06
FS	SI_FS_25	FR_FS_04	0.0527603	694888
FS	SI_FS_26	FR_FS_04	0.0553166	702443
FS	SI_FS_27	FR_FS_04	0.04826	785246
FS	SI_FS_28	FR_FS_04	0.0484714	787804
FS	FR_FS_06	FR_FS_05	0.0123191	2887.91
FS	GB_FS_19	FR_FS_05	0.0795531	1.32189e+06
FS	GB_FS_20	FR_FS_05	0.0788483	1.32807e+06
FS	IT_FS_07	FR_FS_05	0.0401268	374164
FS	IT_FS_08	FR_FS_05	0.0463735	375985
FS	NO_FS_21	FR_FS_05	0.113268	1.92914e+06
FS	NO_FS_22	FR_FS_05	0.11567	1.95109e+06
FS	SE_FS_23	FR_FS_05	0.071062	1.6019e+06
FS	SE_FS_24	FR_FS_05	0.0736432	1.64133e+06
FS	SI_FS_25	FR_FS_05	0.0613292	610165
FS	SI_FS_26	FR_FS_05	0.060236	622821
FS	SI_FS_27	FR_FS_05	0.0559895	639433
FS	SI_FS_28	FR_FS_05	0.0533042	641404
FS	GB_FS_19	FR_FS_06	0.0786392	1.32317e+06
FS	GB_FS_20	FR_FS_06	0.0785318	1.32934e+06
FS	IT_FS_07	FR_FS_06	0.0383222	371296
FS	IT_FS_08	FR_FS_06	0.0446429	373116
FS	NO_FS_21	FR_FS_06	0.111213	1.92877e+06
FS	NO_FS_22	FR_FS_06	0.112798	1.9507e+06
FS	SE_FS_23	FR_FS_06	0.0688123	1.60109e+06
FS	SE_FS_24	FR_FS_06	0.0711894	1.64062e+06
FS	SI_FS_25	FR_FS_06	0.0589729	608308
FS	SI_FS_26	FR_FS_06	0.0573596	620980
FS	SI_FS_27	FR_FS_06	0.0538041	637187
FS	SI_FS_28	FR_FS_06	0.05113	639152
FS	GB_FS_20	GB_FS_19	0.00349174	10799.5
FS	IT_FS_07	GB_FS_19	0.0730936	1.4889e+06
FS	IT_FS_08	GB_FS_19	0.081193	1.49141e+06
FS	NO_FS_21	GB_FS_19	0.0892308	1.10279e+06
FS	NO_FS_22	GB_FS_19	0.0922717	1.12842e+06
FS	SE_FS_23	GB_FS_19	0.0438487	1.08801e+06
FS	SE_FS_24	GB_FS_19	0.0461244	1.06535e+06
FS	SI_FS_25	GB_FS_19	0.0453319	1.21334e+06
FS	SI_FS_26	GB_FS_19	0.0533504	1.20938e+06
FS	SI_FS_27	GB_FS_19	0.0416083	1.33628e+06
FS	SI_FS_28	GB_FS_19	0.0444848	1.33842e+06
FS	IT_FS_07	GB_FS_20	0.0729577	1.49279e+06
FS	IT_FS_08	GB_FS_20	0.0805611	1.4953e+06
FS	NO_FS_21	GB_FS_20	0.0870462	1.09261e+06
FS	NO_FS_22	GB_FS_20	0.0906208	1.11823e+06
FS	SE_FS_23	GB_FS_20	0.0450324	1.07998e+06
FS	SE_FS_24	GB_FS_20	0.0469178	1.05689e+06
FS	SI_FS_25	GB_FS_20	0.0442327	1.21473e+06
FS	SI_FS_26	GB_FS_20	0.0528682	1.21066e+06
FS	SI_FS_27	GB_FS_20	0.0407379	1.33758e+06
FS	SI_FS_28	GB_FS_20	0.0438866	1.33971e+06
FS	IT_FS_08	IT_FS_07	0.0102981	2565.62
FS	NO_FS_21	IT_FS_07	0.107358	1.87127e+06
FS	NO_FS_22	IT_FS_07	0.110597	1.89008e+06
FS	SE_FS_23	IT_FS_07	0.0661251	1.49423e+06
FS	SE_FS_24	IT_FS_07	0.0689493	1.54546e+06
FS	SI_FS_25	IT_FS_07	0.0561208	422441
FS	SI_FS_26	IT_FS_07	0.0521834	435440
FS	SI_FS_27	IT_FS_07	0.0499062	378275
FS	SI_FS_28	IT_FS_07	0.0476647	379073
FS	NO_FS_21	IT_FS_08	0.116142	1.87297e+06
FS	NO_FS_22	IT_FS_08	0.118437	1.89176e+06
FS	SE_FS_23	IT_FS_08	0.0735257	1.4957e+06
FS	SE_FS_24	IT_FS_08	0.076198	1.54699e+06
FS	SI_FS_25	IT_FS_08	0.0645068	423920
FS	SI_FS_26	IT_FS_08	0.0578771	436901
FS	SI_FS_27	IT_FS_08	0.0588409	379098
FS	SI_FS_28	IT_FS_08	0.0546753	379880
FS	NO_FS_22	NO_FS_21	0.0186969	25963.8
FS	SE_FS_23	NO_FS_21	0.0598301	422980
FS	SE_FS_24	NO_FS_21	0.0598534	356359
FS	SI_FS_25	NO_FS_21	0.0726516	1.45221e+06
FS	SI_FS_26	NO_FS_21	0.0829158	1.43991e+06
FS	SI_FS_27	NO_FS_21	0.0699724	1.52993e+06
FS	SI_FS_28	NO_FS_21	0.071226	1.53041e+06
FS	SE_FS_23	NO_FS_22	0.0633025	433477
FS	SE_FS_24	NO_FS_22	0.0621831	367899
FS	SI_FS_25	NO_FS_22	0.0763923	1.47046e+06
FS	SI_FS_26	NO_FS_22	0.086822	1.45809e+06
FS	SI_FS_27	NO_FS_22	0.0734364	1.54694e+06
FS	SI_FS_28	NO_FS_22	0.0745666	1.54739e+06
FS	SE_FS_24	SE_FS_23	0.00612983	68395.8
FS	SI_FS_25	SE_FS_23	0.0276158	1.0718e+06
FS	SI_FS_26	SE_FS_23	0.0387635	1.0588e+06
FS	SI_FS_27	SE_FS_23	0.0251561	1.1361e+06
FS	SI_FS_28	SE_FS_23	0.0278597	1.13628e+06
FS	SI_FS_25	SE_FS_24	0.0311393	1.12322e+06
FS	SI_FS_26	SE_FS_24	0.0413284	1.11038e+06
FS	SI_FS_27	SE_FS_24	0.0278025	1.19147e+06
FS	SI_FS_28	SE_FS_24	0.0300307	1.19174e+06
FS	SI_FS_26	SI_FS_25	0.0191732	13527
FS	SI_FS_27	SI_FS_25	0.00772217	123297
FS	SI_FS_28	SI_FS_25	0.00945597	125544
FS	SI_FS_27	SI_FS_26	0.0196555	126963
FS	SI_FS_28	SI_FS_26	0.0141706	129064
FS	SI_FS_28	SI_FS_27	0.00422986	2592.92
BP	CH_BP_06	CH_BP_05	0.00141763	21047.4
BP	DE_BP_09	CH_BP_05	0.0157138	731772
BP	DE_BP_10	CH_BP_05	0.0141266	783798
BP	ES_BP_02	CH_BP_05	0.0438629	841205
BP	FI_BP_19	CH_BP_05	0.01957	2.46698e+06
BP	FI_BP_20	CH_BP_05	0.0158145	2.14654e+06
BP	FR_BP_03	CH_BP_05	0.00970234	278905
BP	FR_BP_04	CH_BP_05	0.0159217	469621
BP	FR_BP_21	CH_BP_05	0.0103758	277054
BP	GB_BP_13	CH_BP_05	0.0103645	1.22294e+06
BP	GB_BP_14	CH_BP_05	0.0106295	1.48867e+06
BP	IT_BP_07	CH_BP_05	0.0891572	371607
BP	IT_BP_08	CH_BP_05	0.0523212	594122
BP	LT_BP_11	CH_BP_05	0.0144633	1.3825e+06
BP	LT_BP_12	CH_BP_05	0.0184342	1.41828e+06
BP	NO_BP_15	CH_BP_05	0.0120428	1.50756e+06
BP	NO_BP_16	CH_BP_05	0.0124864	1.6155e+06
BP	RU_BP_23	CH_BP_05	0.0125049	1.2348e+06
BP	RU_BP_24	CH_BP_05	0.02214	1.5681e+06
BP	RU_BP_25	CH_BP_05	0.0279871	5.29654e+06
BP	SE_BP_17	CH_BP_05	0.0190394	2.13672e+06
BP	SE_BP_18	CH_BP_05	0.0169336	2.07289e+06
BP	DE_BP_09	CH_BP_06	0.015734	748694
BP	DE_BP_10	CH_BP_06	0.0138957	801712
BP	ES_BP_02	CH_BP_06	0.0442894	834368
BP	FI_BP_19	CH_BP_06	0.0192079	2.48609e+06
BP	FI_BP_20	CH_BP_06	0.0147892	2.16362e+06
BP	FR_BP_03	CH_BP_06	0.00867167	262792
BP	FR_BP_04	CH_BP_06	0.0158766	465457
BP	FR_BP_21	CH_BP_06	0.00934385	260873
BP	GB_BP_13	CH_BP_06	0.010825	1.24048e+06
BP	GB_BP_14	CH_BP_06	0.0117733	1.50777e+06
BP	IT_BP_07	CH_BP_06	0.0914483	353712
BP	IT_BP_08	CH_BP_06	0.0516911	576915
BP	LT_BP_11	CH_BP_06	0.0141001	1.39712e+06
BP	LT_BP_12	CH_BP_06	0.0186129	1.43198e+06
BP	NO_BP_15	CH_BP_06	0.0129138	1.52828e+06
BP	NO_BP_16	CH_BP_06	0.0129926	1.63627e+06
BP	RU_BP_23	CH_BP_06	0.0122271	1.24461e+06
BP	RU_BP_24	CH_BP_06	0.0221477	1.57981e+06
BP	RU_BP_25	CH_BP_06	0.0287798	5.30904e+06
BP	SE_BP_17	CH_BP_06	0.0179768	2156678
BP	SE_BP_18	CH_BP_06	0.01621	2.09254e+06
BP	DE_BP_10	DE_BP_09	0.0116311	82977.3
BP	ES_BP_02	DE_BP_09	0.0467818	1.50665e+06
BP	FI_BP_19	DE_BP_09	0.0192921	1.75793e+06
BP	FI_BP_20	DE_BP_09	0.0139084	1.41496e+06
BP	FR_BP_03	DE_BP_09	0.0190409	1.01059e+06
BP	FR_BP_04	DE_BP_09	0.0207595	1.13108e+06
BP	FR_BP_21	DE_BP_09	0.0222443	1.00877e+06
BP	GB_BP_13	DE_BP_09	0.0127329	1.19827e+06
BP	GB_BP_14	DE_BP_09	0.0143912	1.3112e+06
BP	IT_BP_07	DE_BP_09	0.0958366	936973
BP	IT_BP_08	DE_BP_09	0.0555003	1.07814e+06
BP	LT_BP_11	DE_BP_09	0.0122064	670760
BP	LT_BP_12	DE_BP_09	0.0147333	722598
BP	NO_BP_15	DE_BP_09	0.012236	913395
BP	NO_BP_16	DE_BP_09	0.011477	1.02358e+06
BP	RU_BP_23	DE_BP_09	0.0108385	655895
BP	RU_BP_24	DE_BP_09	0.0208015	911205
BP	RU_BP_25	DE_BP_09	0.0269674	4.59911e+06
BP	SE_BP_17	DE_BP_09	0.0195129	1.45997e+06
BP	SE_BP_18	DE_BP_09	0.0171304	1.38334e+06
BP	ES_BP_02	DE_BP_10	0.0427066	1.53474e+06
BP	FI_BP_19	DE_BP_10	0.0170406	1.69213e+06
BP	FI_BP_20	DE_BP_10	0.0111099	1.36549e+06
BP	FR_BP_03	DE_BP_10	0.0174055	1.06135e+06
BP	FR_BP_04	DE_BP_10	0.0167444	1162958
BP	FR_BP_21	DE_BP_10	0.0204741	1.05962e+06
BP	GB_BP_13	DE_BP_10	0.0121006	1.1489e+06
BP	GB_BP_14	DE_BP_10	0.0132135	1.24618e+06
BP	IT_BP_07	DE_BP_10	0.0955465	1.00828e+06
BP	IT_BP_08	DE_BP_10	0.0537182	1.15548e+06
BP	LT_BP_11	DE_BP_10	0.0080589	651361
BP	LT_BP_12	DE_BP_10	0.0128671	711674
BP	NO_BP_15	DE_BP_10	0.0104314	830960
BP	NO_BP_16	DE_BP_10	0.0102103	941281
BP	RU_BP_23	DE_BP_10	0.00691328	685991
BP	RU_BP_24	DE_BP_10	0.0170234	912786
BP	RU_BP_25	DE_BP_10	0.0218632	4.57449e+06
BP	SE_BP_17	DE_BP_10	0.016449	1.38617e+06
BP	SE_BP_18	DE_BP_10	0.0147058	1.31184e+06
BP	FI_BP_19	ES_BP_02	0.0488311	3.11178e+06
BP	FI_BP_20	ES_BP_02	0.0446093	2.8783e+06
BP	FR_BP_03	ES_BP_02	0.0381869	621451
BP	FR_BP_04	ES_BP_02	0.0189811	379319
BP	FR_BP_21	ES_BP_02	0.0445635	623771
BP	GB_BP_13	ES_BP_02	0.0332781	1.30049e+06
BP	GB_BP_14	ES_BP_02	0.0355867	1.63642e+06
BP	IT_BP_07	ES_BP_02	0.12335	983430
BP	IT_BP_08	ES_BP_02	0.0780356	1.14733e+06
BP	LT_BP_11	ES_BP_02	0.0435273	2.17728e+06
BP	LT_BP_12	ES_BP_02	0.0472402	2.22502e+06
BP	NO_BP_15	ES_BP_02	0.0429127	2.05831e+06
BP	NO_BP_16	ES_BP_02	0.0423467	2.15018e+06
BP	RU_BP_23	ES_BP_02	0.0410893	2.07142e+06
BP	RU_BP_24	ES_BP_02	0.0519762	2.39312e+06
BP	RU_BP_25	ES_BP_02	0.0547973	6.10568e+06
BP	SE_BP_17	ES_BP_02	0.0490057	2.73504e+06
BP	SE_BP_18	ES_BP_02	0.0454765	2.69499e+06
BP	FI_BP_20	FI_BP_19	0.00713839	539991
BP	FR_BP_03	FI_BP_19	0.0207467	2.73861e+06
BP	FR_BP_04	FI_BP_19	0.0251022	2.77678e+06
BP	FR_BP_21	FI_BP_19	0.0237658	2.73711e+06
BP	GB_BP_13	FI_BP_19	0.0175379	2.09472e+06
BP	GB_BP_14	FI_BP_19	0.0179537	1.87046e+06
BP	IT_BP_07	FI_BP_19	0.0999134	2.69282e+06
BP	IT_BP_08	FI_BP_19	0.0496087	2.81376e+06
BP	LT_BP_11	FI_BP_19	0.00725041	1.27892e+06
BP	LT_BP_12	FI_BP_19	0.0129742	1.31605e+06
BP	NO_BP_15	FI_BP_19	0.0109343	1.07295e+06
BP	NO_BP_16	FI_BP_19	0.0111819	1.00253e+06
BP	RU_BP_23	FI_BP_19	0.0108725	1.66381e+06
BP	RU_BP_24	FI_BP_19	0.0185467	1.38769e+06
BP	RU_BP_25	FI_BP_19	0.0192947	3.30403e+06
BP	SE_BP_17	FI_BP_19	0.00856747	411454
BP	SE_BP_18	FI_BP_19	0.00517257	420578
BP	FR_BP_03	FI_BP_20	0.0177974	2.42517e+06
BP	FR_BP_04	FI_BP_20	0.0204281	2.51725e+06
BP	FR_BP_21	FI_BP_20	0.0195331	2.42338e+06
BP	GB_BP_13	FI_BP_20	0.0137154	2.05767e+06
BP	GB_BP_14	FI_BP_20	0.0139599	1.91075e+06
BP	IT_BP_07	FI_BP_20	0.0947169	2.31716e+06
BP	IT_BP_08	FI_BP_20	0.0513611	2.40842e+06
BP	LT_BP_11	FI_BP_20	0.00335832	823628
BP	LT_BP_12	FI_BP_20	0.00697576	837943
BP	NO_BP_15	FI_BP_20	0.00562773	1.01383e+06
BP	NO_BP_16	FI_BP_20	0.00653527	997119
BP	RU_BP_23	FI_BP_20	0.00374458	1.17727e+06
BP	RU_BP_24	FI_BP_20	0.0113496	867710
BP	RU_BP_25	FI_BP_20	0.0139548	3.30198e+06
BP	SE_BP_17	FI_BP_20	0.0120511	633808
BP	SE_BP_18	FI_BP_20	0.0089968	541446
BP	FR_BP_04	FR_BP_03	0.0145829	306304
BP	FR_BP_21	FR_BP_03	0.00783167	2341.15
BP	GB_BP_13	FR_BP_03	0.0121186	1.33353e+06
BP	GB_BP_14	FR_BP_03	0.012825	1.63153e+06
BP	IT_BP_07	FR_BP_03	0.0940865	378600
BP	IT_BP_08	FR_BP_03	0.0502003	578631
BP	LT_BP_11	FR_BP_03	0.01623	1.65933e+06
BP	LT_BP_12	FR_BP_03	0.0211908	1.69281e+06
BP	NO_BP_15	FR_BP_03	0.0155552	1.75798e+06
BP	NO_BP_16	FR_BP_03	0.0144944	1.86368e+06
BP	RU_BP_23	FR_BP_03	0.0150348	1.49384e+06
BP	RU_BP_24	FR_BP_03	0.0276395	1.83551e+06
BP	RU_BP_25	FR_BP_03	0.0289578	5.56631e+06
BP	SE_BP_17	FR_BP_03	0.0182986	2.40055e+06
BP	SE_BP_18	FR_BP_03	0.018021	2.34021e+06
BP	FR_BP_21	FR_BP_04	0.0189027	308208
BP	GB_BP_13	FR_BP_04	0.00915543	1.14e+06
BP	GB_BP_14	FR_BP_04	0.0121204	1.46113e+06
BP	IT_BP_07	FR_BP_04	0.0975312	683825
BP	IT_BP_08	FR_BP_04	0.056032	883816
BP	LT_BP_11	FR_BP_04	0.0185655	1.80096e+06
BP	LT_BP_12	FR_BP_04	0.0225739	1.84711e+06
BP	NO_BP_15	FR_BP_04	0.0180864	1.74435e+06
BP	NO_BP_16	FR_BP_04	0.017681	1.84269e+06
BP	RU_BP_23	FR_BP_04	0.0169295	1.69322e+06
BP	RU_BP_24	FR_BP_04	0.02639	2.01382e+06
BP	RU_BP_25	FR_BP_04	0.0304461	5.72887e+06
BP	SE_BP_17	FR_BP_04	0.0247455	2.41272e+06
BP	SE_BP_18	FR_BP_04	0.0216828	2.36486e+06
BP	GB_BP_13	FR_BP_21	0.015176	1.33389e+06
BP	GB_BP_14	FR_BP_21	0.0162638	1.63164e+06
BP	IT_BP_07	FR_BP_21	0.0985971	376559
BP	IT_BP_08	FR_BP_21	0.0554879	576887
BP	LT_BP_11	FR_BP_21	0.0193873	1.65733e+06
BP	LT_BP_12	FR_BP_21	0.0236321	1.69075e+06
BP	NO_BP_15	FR_BP_21	0.0180297	1.75688e+06
BP	NO_BP_16	FR_BP_21	0.0173385	1.86261e+06
BP	RU_BP_23	FR_BP_21	0.0192797	1.49161e+06
BP	RU_BP_24	FR_BP_21	0.032168	1.83335e+06
BP	RU_BP_25	FR_BP_21	0.0353963	5.56416e+06
BP	SE_BP_17	FR_BP_21	0.0229133	2.39922e+06
BP	SE_BP_18	FR_BP_21	0.020967	2.33881e+06
BP	GB_BP_14	GB_BP_13	0.00465017	336382
BP	IT_BP_07	GB_BP_13	0.0916498	1.59418e+06
BP	IT_BP_08	GB_BP_13	0.0530027	1.81703e+06
BP	LT_BP_11	GB_BP_13	0.0125559	1.674e+06
BP	LT_BP_12	GB_BP_13	0.0150991	1.75846e+06
BP	NO_BP_15	GB_BP_13	0.010295	1.05258e+06
BP	NO_BP_16	GB_BP_13	0.0102787	1.09936e+06
BP	RU_BP_23	GB_BP_13	0.00994696	1.82783e+06
BP	RU_BP_24	GB_BP_13	0.0201156	1.98612e+06
BP	RU_BP_25	GB_BP_13	0.0253779	5.34863e+06
BP	SE_BP_17	GB_BP_13	0.0167285	1.68421e+06
BP	SE_BP_18	GB_BP_13	0.0152114	1.68471e+06
BP	IT_BP_07	GB_BP_14	0.0921315	1858674
BP	IT_BP_08	GB_BP_14	0.0530752	2.07679e+06
BP	LT_BP_11	GB_BP_14	0.0123737	1.66548e+06
BP	LT_BP_12	GB_BP_14	0.0163009	1.75489e+06
BP	NO_BP_15	GB_BP_14	0.00937662	900827
BP	NO_BP_16	GB_BP_14	0.0101956	916091
BP	RU_BP_23	GB_BP_14	0.0102974	1.88684e+06
BP	RU_BP_24	GB_BP_14	0.0204604	1.98468e+06
BP	RU_BP_25	GB_BP_14	0.0241319	5.16162e+06
BP	SE_BP_17	GB_BP_14	0.0178474	1.46021e+06
BP	SE_BP_18	GB_BP_14	0.0148344	1.47878e+06
BP	IT_BP_08	IT_BP_07	0.133056	224537
BP	LT_BP_11	IT_BP_07	0.0954792	1.50836e+06
BP	LT_BP_12	IT_BP_07	0.0998995	1.52281e+06
BP	NO_BP_15	IT_BP_07	0.0923794	1.80347e+06
BP	NO_BP_16	IT_BP_07	0.0892043	1.91386e+06
BP	RU_BP_23	IT_BP_07	0.108338	1.26663e+06
BP	RU_BP_24	IT_BP_07	0.124773	1.62698e+06
BP	RU_BP_25	IT_BP_07	0.126825	5.34173e+06
BP	SE_BP_17	IT_BP_07	0.0932939	2.39422e+06
BP	SE_BP_18	IT_BP_07	0.088507	2.31981e+06
BP	LT_BP_11	IT_BP_08	0.0495548	1.58741e+06
BP	LT_BP_12	IT_BP_08	0.0541372	1.58935e+06
BP	NO_BP_15	IT_BP_08	0.0502485	1.9727e+06
BP	NO_BP_16	IT_BP_08	0.0480913	2.08364e+06
BP	RU_BP_23	IT_BP_08	0.0426889	1.29965e+06
BP	RU_BP_24	IT_BP_08	0.0616379	1.66431e+06
BP	RU_BP_25	IT_BP_08	0.0623271	5.3404e+06
BP	SE_BP_17	IT_BP_08	0.0519952	2.53623e+06
BP	SE_BP_18	IT_BP_08	0.051162	2.45608e+06
BP	LT_BP_12	LT_BP_11	0.0063985	90839.8
BP	NO_BP_15	LT_BP_11	0.00547324	893433
BP	NO_BP_16	LT_BP_11	0.00607051	967237
BP	RU_BP_23	LT_BP_11	-0.0002552	397627
BP	RU_BP_24	LT_BP_11	0.0117092	319298
BP	RU_BP_25	LT_BP_11	0.0149468	3.9284e+06
BP	SE_BP_17	LT_BP_11	0.011506	1.10941e+06
BP	SE_BP_18	LT_BP_11	0.00764558	1.00591e+06
BP	NO_BP_15	LT_BP_12	0.00920478	982583
BP	NO_BP_16	LT_BP_12	0.00889273	1.05455e+06
BP	RU_BP_23	LT_BP_12	0.00535054	347826
BP	RU_BP_24	LT_BP_12	0.0152676	229982
BP	RU_BP_25	LT_BP_12	0.0179366	3.88244e+06
BP	SE_BP_17	LT_BP_12	0.016778	1.17045e+06
BP	SE_BP_18	LT_BP_12	0.0141489	1.06495e+06
BP	NO_BP_16	NO_BP_15	0.00479173	110966
BP	RU_BP_23	NO_BP_15	0.00559333	1.2265e+06
BP	RU_BP_24	NO_BP_15	0.0145926	1.19769e+06
BP	RU_BP_25	NO_BP_15	0.0168603	4.29607e+06
BP	SE_BP_17	NO_BP_15	0.0127625	678989
BP	SE_BP_18	NO_BP_15	0.00889475	652714
BP	RU_BP_23	NO_BP_16	0.00417222	1.31464e+06
BP	RU_BP_24	NO_BP_16	0.0117475	1.26262e+06
BP	RU_BP_25	NO_BP_16	0.0165372	4.25584e+06
BP	SE_BP_17	NO_BP_16	0.0112102	598667
BP	SE_BP_18	NO_BP_16	0.00899941	586661
BP	RU_BP_24	RU_BP_23	0.00904737	364659
BP	RU_BP_25	RU_BP_23	0.0123566	4.08055e+06
BP	SE_BP_17	RU_BP_23	0.0129864	1.50692e+06
BP	SE_BP_18	RU_BP_23	0.00990162	1.40354e+06
BP	RU_BP_25	RU_BP_24	0.01554	3.73106e+06
BP	SE_BP_17	RU_BP_24	0.0220319	1.30516e+06
BP	SE_BP_18	RU_BP_24	0.0194802	1.19647e+06
BP	SE_BP_17	RU_BP_25	0.0229262	3.70728e+06
BP	SE_BP_18	RU_BP_25	0.0212472	3.68285e+06
BP	SE_BP_18	SE_BP_17	0.00872684	109290
QP	CH_QP_06	CH_QP_05	0.00147159	894.106
QP	DE_QP_17	CH_QP_05	0.021389	706821
QP	DE_QP_18	CH_QP_05	0.0116094	665245
QP	ES_QP_01	CH_QP_05	0.0110357	1.04023e+06
QP	ES_QP_02	CH_QP_05	0.0126505	1.03987e+06
QP	FR_QP_03	CH_QP_05	0.00742052	646759
QP	FR_QP_04	CH_QP_05	0.0094102	622875
QP	GB_QP_11	CH_QP_05	0.0177493	1.10146e+06
QP	GB_QP_12	CH_QP_05	0.0224112	1.20479e+06
QP	IT_QP_07	CH_QP_05	0.0228132	503658
QP	IT_QP_08	CH_QP_05	0.0299803	509442
QP	IT_QP_09	CH_QP_05	0.0896036	1.20519e+06
QP	IT_QP_10	CH_QP_05	0.0932268	1.2049e+06
QP	LT_QP_20	CH_QP_05	0.0564114	1.29648e+06
QP	NO_QP_13	CH_QP_05	0.0172497	1.208e+06
QP	NO_QP_14	CH_QP_05	0.0158736	1.18117e+06
QP	PL_QP_19	CH_QP_05	0.0237465	1.0587e+06
QP	SE_QP_16	CH_QP_05	0.0177924	1.00025e+06
QP	DE_QP_17	CH_QP_06	0.0199287	706575
QP	DE_QP_18	CH_QP_06	0.0101637	664666
QP	ES_QP_01	CH_QP_06	0.00961273	1.041e+06
QP	ES_QP_02	CH_QP_06	0.0113903	1.04063e+06
QP	FR_QP_03	CH_QP_06	0.00553577	647652
QP	FR_QP_04	CH_QP_06	0.00918844	623767
QP	GB_QP_11	CH_QP_06	0.0168272	1.10204e+06
QP	GB_QP_12	CH_QP_06	0.0220318	1.20527e+06
QP	IT_QP_07	CH_QP_06	0.021791	503358
QP	IT_QP_08	CH_QP_06	0.0291054	509174
QP	IT_QP_09	CH_QP_06	0.0879111	1.20475e+06
QP	IT_QP_10	CH_QP_06	0.0919328	1.20446e+06
QP	LT_QP_20	CH_QP_06	0.0550027	1.29577e+06
QP	NO_QP_13	CH_QP_06	0.0156569	1.20795e+06
QP	NO_QP_14	CH_QP_06	0.0145911	1.18114e+06
QP	PL_QP_19	CH_QP_06	0.021478	1.05801e+06
QP	SE_QP_16	CH_QP_06	0.0160265	999941
QP	DE_QP_18	DE_QP_17	0.00748627	291995
QP	ES_QP_01	DE_QP_17	0.0217663	1.63011e+06
QP	ES_QP_02	DE_QP_17	0.0228867	1.62982e+06
QP	FR_QP_03	DE_QP_17	0.0224684	1.10362e+06
QP	FR_QP_04	DE_QP_17	0.0241515	1.08471e+06
QP	GB_QP_11	DE_QP_17	0.0319458	919015
QP	GB_QP_12	DE_QP_17	0.0353206	899862
QP	IT_QP_07	DE_QP_17	0.0306474	1.15385e+06
QP	IT_QP_08	DE_QP_17	0.0346625	1.1657e+06
QP	IT_QP_09	DE_QP_17	0.0536144	1.77327e+06
QP	IT_QP_10	DE_QP_17	0.0575233	1.77297e+06
QP	LT_QP_20	DE_QP_17	0.0476779	839262
QP	NO_QP_13	DE_QP_17	0.0289193	544097
QP	NO_QP_14	DE_QP_17	0.0271818	525450
QP	PL_QP_19	DE_QP_17	0.0171201	625258
QP	SE_QP_16	DE_QP_17	0.0228207	299481
QP	ES_QP_01	DE_QP_18	0.0137277	1.68427e+06
QP	ES_QP_02	DE_QP_18	0.0154437	1.68393e+06
QP	FR_QP_03	DE_QP_18	0.0125729	1205779
QP	FR_QP_04	DE_QP_18	0.0146358	1.18393e+06
QP	GB_QP_11	DE_QP_18	0.021958	1.18875e+06
QP	GB_QP_12	DE_QP_18	0.0258569	1.18569e+06
QP	IT_QP_07	DE_QP_18	0.0236002	1.01496e+06
QP	IT_QP_08	DE_QP_18	0.029313	1.03011e+06
QP	IT_QP_09	DE_QP_18	0.0677251	1.56322e+06
QP	IT_QP_10	DE_QP_18	0.0713898	1.56291e+06
QP	LT_QP_20	DE_QP_18	0.0460697	660703
QP	NO_QP_13	DE_QP_18	0.0188338	791331
QP	NO_QP_14	DE_QP_18	0.0170228	779850
QP	PL_QP_19	DE_QP_18	0.0146662	422136
QP	SE_QP_16	DE_QP_18	0.0156305	440803
QP	ES_QP_02	ES_QP_01	0.00271529	397.459
QP	FR_QP_03	ES_QP_01	0.0076071	556785
QP	FR_QP_04	ES_QP_01	0.0104978	568942
QP	GB_QP_11	ES_QP_01	0.0157968	1.38598e+06
QP	GB_QP_12	ES_QP_01	0.0187179	1.57461e+06
QP	IT_QP_07	ES_QP_01	0.0239349	1.06085e+06
QP	IT_QP_08	ES_QP_01	0.0295409	1.04451e+06
QP	IT_QP_09	ES_QP_01	0.0822824	1.56454e+06
QP	IT_QP_10	ES_QP_01	0.0859086	1.5644e+06
QP	LT_QP_20	ES_QP_01	0.0565142	2.33308e+06
QP	NO_QP_13	ES_QP_01	0.0173256	1.98361e+06
QP	NO_QP_14	ES_QP_01	0.0146404	1.94989e+06
QP	PL_QP_19	ES_QP_01	0.0236335	2.09376e+06
QP	SE_QP_16	ES_QP_01	0.0190237	1.92388e+06
QP	FR_QP_03	ES_QP_02	0.00957597	556568
QP	FR_QP_04	ES_QP_02	0.0120113	568713
QP	GB_QP_11	ES_QP_02	0.0175181	1.38588e+06
QP	GB_QP_12	ES_QP_02	0.0207253	1.57451e+06
QP	IT_QP_07	ES_QP_02	0.0253559	1.06045e+06
QP	IT_QP_08	ES_QP_02	0.0301535	1.04411e+06
QP	IT_QP_09	ES_QP_02	0.0825903	1.56418e+06
QP	IT_QP_10	ES_QP_02	0.086026	1.56404e+06
QP	LT_QP_20	ES_QP_02	0.0578526	2.33273e+06
QP	NO_QP_13	ES_QP_02	0.019578	1.98338e+06
QP	NO_QP_14	ES_QP_02	0.0179804	1.94966e+06
QP	PL_QP_19	ES_QP_02	0.0262713	2.09341e+06
QP	SE_QP_16	ES_QP_02	0.0209412	1.92359e+06
QP	FR_QP_04	FR_QP_03	0.00205762	23884.2
QP	GB_QP_11	FR_QP_03	0.0165551	878312
QP	GB_QP_12	FR_QP_03	0.0229083	1.05596e+06
QP	IT_QP_07	FR_QP_03	0.0188494	924743
QP	IT_QP_08	FR_QP_03	0.0296258	916426
QP	IT_QP_09	FR_QP_03	0.0902342	1.59826e+06
QP	IT_QP_10	FR_QP_03	0.0945843	1.59803e+06
QP	LT_QP_20	FR_QP_03	0.0584973	1.86638e+06
QP	NO_QP_13	FR_QP_03	0.0176683	1.42737e+06
QP	NO_QP_14	FR_QP_03	0.0168768	1.39355e+06
QP	PL_QP_19	FR_QP_03	0.0259196	1.62711e+06
QP	SE_QP_16	FR_QP_03	0.019002	1.38883e+06
QP	GB_QP_11	FR_QP_04	0.0194077	879161
QP	GB_QP_12	FR_QP_04	0.0256311	1.05484e+06
QP	IT_QP_07	FR_QP_04	0.0218915	904494
QP	IT_QP_08	FR_QP_04	0.0312079	896427
QP	IT_QP_09	FR_QP_04	0.0923139	1.58084e+06
QP	IT_QP_10	FR_QP_04	0.0967159	1.58061e+06
QP	LT_QP_20	FR_QP_04	0.0620129	1.84445e+06
QP	NO_QP_13	FR_QP_04	0.0210881	1414670
QP	NO_QP_14	FR_QP_04	0.0205079	1.38095e+06
QP	PL_QP_19	FR_QP_04	0.0283146	1.60507e+06
QP	SE_QP_16	FR_QP_04	0.0237299	1.37104e+06
QP	GB_QP_12	GB_QP_11	0.0139445	193572
QP	IT_QP_07	GB_QP_11	0.0380748	1.58278e+06
QP	IT_QP_08	GB_QP_11	0.0424314	1.58359e+06
QP	IT_QP_09	GB_QP_11	0.0943805	2.29627e+06
QP	IT_QP_10	GB_QP_11	0.0982044	2.296e+06
QP	LT_QP_20	GB_QP_11	0.0610031	1.73607e+06
QP	NO_QP_13	GB_QP_11	0.0171861	849244
QP	NO_QP_14	GB_QP_11	0.0127764	817695
QP	PL_QP_19	GB_QP_11	0.0291685	1.53906e+06
QP	SE_QP_16	GB_QP_11	0.0214762	1.05659e+06
QP	IT_QP_07	GB_QP_12	0.0452138	1.7001e+06
QP	IT_QP_08	GB_QP_12	0.0475792	1.70274e+06
QP	IT_QP_09	GB_QP_12	0.0945715	2.40934e+06
QP	IT_QP_10	GB_QP_12	0.0982828	2.40906e+06
QP	LT_QP_20	GB_QP_12	0.0625702	1.67802e+06
QP	NO_QP_13	GB_QP_12	0.0190767	718848
QP	NO_QP_14	GB_QP_12	0.011782	690509
QP	PL_QP_19	GB_QP_12	0.030263	1.49846e+06
QP	SE_QP_16	GB_QP_12	0.0211238	982967
QP	IT_QP_08	IT_QP_07	0.0338948	19396.7
QP	IT_QP_09	IT_QP_07	0.0976884	713912
QP	IT_QP_10	IT_QP_07	0.102274	713642
QP	LT_QP_20	IT_QP_07	0.0709197	1.52702e+06
QP	NO_QP_13	IT_QP_07	0.0357176	1.68435e+06
QP	NO_QP_14	IT_QP_07	0.038961	1.66017e+06
QP	PL_QP_19	IT_QP_07	0.0403616	1.3145e+06
QP	SE_QP_16	IT_QP_07	0.039262	1.42403e+06
QP	IT_QP_09	IT_QP_08	0.0924029	714269
QP	IT_QP_10	IT_QP_08	0.0963048	714004
QP	LT_QP_20	IT_QP_08	0.0738398	1.54531e+06
QP	NO_QP_13	IT_QP_08	0.0405199	1.69479e+06
QP	NO_QP_14	IT_QP_08	0.0416667	1.67037e+06
QP	PL_QP_19	IT_QP_08	0.0433823	1.33223e+06
QP	SE_QP_16	IT_QP_08	0.04235	1.43735e+06
QP	IT_QP_10	IT_QP_09	0.00836123	301.788
QP	LT_QP_20	IT_QP_09	0.0969349	1.88494e+06
QP	NO_QP_13	IT_QP_09	0.0923184	2.31728e+06
QP	NO_QP_14	IT_QP_09	0.0896746	2.29759e+06
QP	PL_QP_19	IT_QP_09	0.0745277	1.72921e+06
QP	SE_QP_16	IT_QP_09	0.0817856	2.00269e+06
QP	LT_QP_20	IT_QP_10	0.101706	1.88466e+06
QP	NO_QP_13	IT_QP_10	0.0961909	2.31698e+06
QP	NO_QP_14	IT_QP_10	0.0932549	2.29729e+06
QP	PL_QP_19	IT_QP_10	0.0786773	1.72892e+06
QP	SE_QP_16	IT_QP_10	0.0858148	2.00239e+06
QP	NO_QP_13	LT_QP_20	0.0589736	1.04977e+06
QP	NO_QP_14	LT_QP_20	0.0558482	1.06123e+06
QP	PL_QP_19	LT_QP_20	0.0535531	240040
QP	SE_QP_16	LT_QP_20	0.0559413	697986
QP	NO_QP_14	NO_QP_13	0.00703443	34542.1
QP	PL_QP_19	NO_QP_13	0.0269223	929293
QP	SE_QP_16	NO_QP_13	0.0194157	389194
QP	PL_QP_19	NO_QP_14	0.0222694	933763
QP	SE_QP_16	NO_QP_14	0.0130614	389613
QP	SE_QP_16	PL_QP_19	0.022063	546939

## Sheet: Fig.1H-I and S2
Population name	Species	Fst	Latitude	Longitude	X0fold_pi	X0fold_pi.lCI	X0fold_pi.uCI	all_pi	all_pi.lCI	all_pi.uCI	Distance (m)	altitude	fstScaled by distance
CH_BP_05	BP	0.0211368	46.3243	8.95684	0.000714367	0.000714	0.000714548	0.00194692	0.00194674	0.00194709	1.36032e+06	761.425	1.55e-08
CH_BP_06	BP	0.0211329	46.136	8.98465	0.000728623	0.000728442	0.000728803	0.0019638	0.00196362	0.00196398	1.36818e+06	1081.18	1.54e-08
DE_BP_09	BP	0.0231577	51.8368	14.4384	0.000733835	0.000734	0.000734026	0.00199598	0.0019958	0.00199616	1.19354e+06	67.8885	1.94e-08
DE_BP_10	BP	0.0208289	52.5438	14.0525	0.000731573	0.000731384	0.000731762	0.00198039	0.00198022	0.00198058	1.18683e+06	55.6922	1.76e-08
ES_BP_02	BP	0.048247	42.6733	-0.319867	0.000741255	0.000741	0.00074144	0.00198672	0.00198654	0.0019869	1.90956e+06	1013.45	2.53e-08
FI_BP_19	BP	0.0222956	66.369	26.7316	0.000736926	0.000736719	0.000737132	0.00198633	0.00198614	0.00198651	1.8926e+06	119.343	1.18e-08
FI_BP_20	BP	0.0187034	61.656	29.2918	0.000756565	0.000756	0.000756761	0.00203172	0.00203152	0.00203191	1.67107e+06	87.5262	1.12e-08
FR_BP_03	BP	0.0226645	44.1983	7.0684	0.000792209	0.000792	0.000792397	0.0021255	0.00212531	0.00212568	1.51091e+06	1138.34	1.5e-08
FR_BP_04	BP	0.0245109	44.84	3.32116	0.000753942	0.000754	0.000754134	0.00203814	0.00203796	0.00203832	1.59702e+06	995.689	1.53e-08
FR_BP_21	BP	0.0259851	44.2058	7.09576	0.000710237	0.00071	0.000710414	0.00193275	0.00193258	0.00193292	1.50976e+06	1522.43	1.72e-08
GB_BP_13	BP	0.0196326	54.2313	-3.02778	0.000739722	0.000739529	0.000739915	0.00199732	0.00199715	0.0019975	1.63338e+06	20.8453	1.2e-08
GB_BP_14	BP	0.0201997	57.2312	-3.66453	0.000710447	0.00071	0.000710629	0.0019304	0.00193023	0.00193057	1.68986e+06	269.527	1.2e-08
IT_BP_07	BP	0.100715	43.6113	11.7114	0.000599591	0.000599454	0.000599727	0.00164519	0.00164505	0.00164532	1.52174e+06	1084.73	6.62e-08
IT_BP_08	BP	0.057497	42.1548	13.6173	0.000745204	0.000745	0.000745376	0.00194779	0.00194763	0.00194795	1.65735e+06	1500.39	3.47e-08
LT_BP_11	BP	0.0177548	55.0318	23.0083	0.000723793	0.000723594	0.000723993	0.00196709	0.00196689	0.00196728	1.30212e+06	62.9799	1.36e-08
LT_BP_12	BP	0.0217568	54.6196	24.2281	0.000707534	0.000707	0.000707753	0.0019204	0.00192021	0.00192059	1.33379e+06	118.21	1.63e-08
NO_BP_15	BP	0.0181474	59.8153	11.0256	0.000719337	0.000719	0.000719549	0.00194329	0.00194308	0.00194349	1.3615e+06	290.837	1.33e-08
NO_BP_16	BP	0.017588	60.8019	10.7502	0.000775053	0.000775	0.00077525	0.0020774	0.00207721	0.00207758	1.41362e+06	183.492	1.24e-08
RU_BP_23	BP	0.0172663	51.5	23.91	0.000797554	0.000797	0.000797886	0.00215099	0.00215068	0.0021513	1.37889e+06	NA	1.25e-08
RU_BP_24	BP	0.0271175	53.92	27.55	0.000732771	0.000732	0.000733065	0.00201701	0.00201674	0.00201728	1.46237e+06	NA	1.85e-08
SE_BP_17	BP	0.0230615	64.7582	18.7059	0.000776282	0.000776	0.000776	0.00207334	0.00207316	0.00207352	1.65424e+06	263.228	1.39e-08
SE_BP_18	BP	0.0206389	63.924	19.8941	0.000780832	0.000780637	0.000781026	0.00209765	0.00209746	0.00209784	1.60015e+06	167.932	1.29e-08
AT_FS_13	FS	0.0421989	46.4966	14.0675	0.00121536	0.00121515	0.00121556	0.00288118	0.002881	0.00288135	661640	1264.26	6.38e-08
AT_FS_14	FS	0.0402953	46.5837	14.2671	0.00120923	0.00121	0.00120946	0.00287039	0.0028702	0.00287057	668582	521.092	6.03e-08
CH_FS_11	FS	0.0370381	47.2369	7.47256	0.00118758	0.00118737	0.00118778	0.00282484	0.00282467	0.002825	651588	839.499	5.68e-08
CH_FS_12	FS	0.0351228	47.2209	7.40197	0.00120797	0.00120776	0.00120819	0.00286447	0.00286429	0.00286466	653123	1013.07	5.38e-08
DE_FS_15	FS	0.0357564	47.7755	12.8157	0.00121667	0.00122	0.00121688	0.0028929	0.00289272	0.00289308	638515	944.967	5.6e-08
DE_FS_16	FS	0.0439495	47.7695	12.8291	0.00121878	0.00121857	0.00121898	0.00285802	0.00285785	0.00285818	638646	1091.67	6.88e-08
DE_FS_17	FS	0.0336796	51.1622	8.90837	0.00121403	0.00121382	0.00121423	0.00289612	0.00289595	0.00289629	738182	322.723	4.56e-08
DE_FS_18	FS	0.0335126	51.1301	8.97804	0.00121168	0.00121	0.00121188	0.00288243	0.00288226	0.00288259	736118	614.064	4.55e-08
ES_FS_01	FS	0.0749908	42.6732	-0.122868	0.00109297	0.00109	0.00109315	0.00261381	0.00261366	0.00261397	1.10801e+06	1236.79	6.77e-08
ES_FS_02	FS	0.0796183	42.7133	-0.126996	0.00107564	0.00108	0.00107583	0.00258145	0.0025813	0.00258161	1.10592e+06	1511.5	7.2e-08
FR_FS_03	FS	0.0509397	44.1846	5.23503	0.00117242	0.00117	0.00117261	0.00279076	0.0027906	0.00279092	786259	1027.38	6.48e-08
FR_FS_04	FS	0.0511452	44.1787	5.24318	0.00116518	0.00116	0.00116536	0.00279051	0.00279036	0.00279067	786258	1339.78	6.5e-08
FR_FS_05	FS	0.0671651	41.863	9.10468	0.00122578	0.00123	0.00122598	0.00290998	0.00290981	0.00291015	857122	1141.25	7.84e-08
FR_FS_06	FS	0.0657766	41.8657	9.13928	0.00124164	0.00124	0.00124185	0.00292146	0.00292128	0.00292164	856698	1514.6	7.68e-08
GB_FS_19	FS	0.0515636	51.5257	-1.02795	0.00113713	0.00114	0.00113732	0.00270114	0.00270097	0.00270131	1.06223e+06	142.753	4.85e-08
GB_FS_20	FS	0.0512885	51.6192	-0.985956	0.00113349	0.00113	0.00113369	0.00271866	0.00271849	0.00271884	1.06333e+06	220.166	4.82e-08
IT_FS_07	FS	0.0604222	42.515	13.5492	0.00127616	0.00128	0.00127639	0.00301761	0.00301743	0.0030178	853036	1151.5	7.08e-08
IT_FS_08	FS	0.0674726	42.5017	13.5746	0.00126598	0.00127	0.0012662	0.00298815	0.00298796	0.00298833	854794	1598.58	7.89e-08
NO_FS_21	FS	0.0830762	59.1956	10.0486	0.00105298	0.0010528	0.00105316	0.0024916	0.00249144	0.00249175	1.35243e+06	202.38	6.14e-08
NO_FS_22	FS	0.0862935	59.3865	10.3097	0.00104835	0.00105	0.00104853	0.00247073	0.00247057	0.00247088	1.372e+06	93.2372	6.29e-08
SE_FS_23	FS	0.0446153	55.9503	13.7255	0.00117178	0.00117	0.00117198	0.00278901	0.00278886	0.00278917	1.09652e+06	133.877	4.07e-08
SE_FS_24	FS	0.0465248	56.4062	12.9874	0.00117194	0.00117	0.00117214	0.00276514	0.00276498	0.0027653	1.12015e+06	169.421	4.15e-08
SI_FS_25	FS	0.039883	46.3167	13.5667	0.00119172	0.00119	0.00119194	0.00284648	0.0028463	0.00284666	650295	469.825	6.13e-08
SI_FS_26	FS	0.044499	46.4333	13.6167	0.00121345	0.00121322	0.00121368	0.00285658	0.00285639	0.00285677	649258	1372.16	6.85e-08
SI_FS_27	FS	0.0365636	45.7667	14.95	0.00123069	0.00123046	0.00123092	0.00291359	0.0029134	0.00291378	715416	615.397	5.11e-08
SI_FS_28	FS	0.0364287	45.7667	14.9833	0.00122999	0.00123	0.00123023	0.00292265	0.00292244	0.00292285	716999	791.013	5.08e-08
AT_PA_05	PA	0.0553236	47.736	15.8076	0.00166591	0.00167	0.00166625	0.00305281	0.00305253	0.0030531	1.27249e+06	669.457	4.35e-08
AT_PA_06	PA	0.0540822	47.7403	15.8185	0.00165006	0.00165	0.00165041	0.00301314	0.00301287	0.00301341	1.27225e+06	967.625	4.25e-08
CH_PA_01	PA	0.0688325	46.26	9.2204	0.00154956	0.00154919	0.00154993	0.00285922	0.00285893	0.00285952	1.50983e+06	1305.95	4.56e-08
CH_PA_02	PA	0.070194	46.256	9.23632	0.00155798	0.00155767	0.00155829	0.00286948	0.00286923	0.00286974	1.50935e+06	1645.47	4.65e-08
DE_PA_09	PA	0.0543815	49.0884	13.2292	0.00168721	0.00169	0.00168755	0.00312716	0.0031269	0.00312742	1.2698e+06	662.027	4.28e-08
DE_PA_10	PA	0.0548206	49.0859	13.285	0.0016239	0.00162356	0.00162423	0.00298458	0.0029843	0.00298487	1.26852e+06	1297.51	4.32e-08
FI_PA_17	PA	0.0686421	66.4337	26.6856	0.00193861	0.00194	0.00193894	0.00362979	0.00362953	0.00363006	1.78436e+06	158.169	3.85e-08
FI_PA_18	PA	0.045024	61.656	29.2913	0.00190383	0.0019	0.00190416	0.00356947	0.00356919	0.00356975	1.51063e+06	87.2253	2.98e-08
FR_PA_21	PA	0.102883	44.3338	6.482	0.00143136	0.00143108	0.00143164	0.00265293	0.00265271	0.00265316	1.77107e+06	1762.41	5.81e-08
GR_PA_07	PA	0.0593403	41.529	24.2834	0.00170419	0.0017	0.00170454	0.00308321	0.00308295	0.00308347	1.74513e+06	1717.93	3.4e-08
GR_PA_08	PA	0.0621844	41.4848	24.3338	0.00169526	0.00169	0.00169559	0.00308758	0.00308731	0.00308786	1.74979e+06	1472.14	3.55e-08
IT_PA_03	PA	0.0566726	46.5109	12.1344	0.00162288	0.00162254	0.00162323	0.00297344	0.00297318	0.0029737	1.39279e+06	1198.74	4.07e-08
IT_PA_04	PA	0.0563716	46.4851	12.109	0.00164711	0.00165	0.00164745	0.00300326	0.00300299	0.00300352	1.39492e+06	2000.5	4.04e-08
LT_PA_11	PA	0.0394718	53.969	24.3324	0.00179495	0.00179463	0.00179527	0.00333082	0.00333055	0.0033311	1.21041e+06	135.949	3.26e-08
LT_PA_12	PA	0.0404525	55.3668	26.1967	0.00183552	0.00184	0.00183589	0.00338789	0.00338761	0.00338817	1.25351e+06	177.354	3.23e-08
NO_PA_13	PA	0.0448395	59.8167	11.0261	0.00185364	0.00185	0.00185398	0.00346315	0.00346289	0.00346341	1.46859e+06	281.632	3.05e-08
NO_PA_14	PA	0.0451964	61.4575	12.421	0.00189944	0.0019	0.00189978	0.00356056	0.00356029	0.00356083	1.50545e+06	700.346	3e-08
NO_PA_22	PA	0.0690169	66.1072	13.0771	0.00182835	0.00183	0.00182869	0.00340957	0.00340931	0.00340983	1.7944e+06	68.4254	3.85e-08
PL_PA_25	PA	0.039941	52.8628	22.7107	0.00180629	0.00180592	0.00180665	0.00335292	0.00335261	0.00335323	1.19362e+06	165.912	3.35e-08
RO_PA_24	PA	0.0462514	46.6401	24.6774	0.00173187	0.00173148	0.00173226	0.00319164	0.00319133	0.00319194	1.40756e+06	838.356	3.29e-08
RU_PA_26	PA	0.0434875	53.3	34.3	0.00189928	0.00189862	0.00189994	0.00352314	0.00352259	0.00352368	1.48976e+06	NA	2.92e-08
SE_PA_15	PA	0.0548087	64.7553	18.2968	0.0018827	0.00188237	0.00188304	0.00350897	0.0035087	0.00350924	1.62438e+06	275.143	3.37e-08
SE_PA_16	PA	0.0575012	64.1771	20.0657	0.00187031	0.00186997	0.00187064	0.00349975	0.00349949	0.00350002	1.57611e+06	268.882	3.65e-08
BA_PO_24	PO	0.243361	43.9087	18.3245	0.000692461	0.000692296	0.000692626	0.00159627	0.00159611	0.00159642	1.15184e+06	478.348	2.11e-07
CH_PO_12	PO	0.162515	46.8996	9.54212	0.000756513	0.000756384	0.000756643	0.0017597	0.00175958	0.00175982	619212	543.992	2.62e-07
CH_PO_13	PO	0.133527	46.2843	8.6574	0.000796968	0.000796809	0.000797128	0.00186395	0.00186381	0.00186409	588211	360.71	2.27e-07
DE_PO_08	PO	0.139086	51.1556	6.83284	0.000809769	0.00080959	0.000809948	0.00191315	0.00191299	0.0019133	815611	35.0937	1.71e-07
DE_PO_09	PO	0.149597	49.8242	8.44374	0.000805569	0.000805396	0.000805741	0.00187382	0.00187367	0.00187397	731163	89.8462	2.05e-07
DE_PO_10	PO	0.147215	48.0482	12.7973	0.000770098	0.00077	0.00077029	0.0018347	0.00183451	0.00183488	779622	377.872	1.89e-07
DE_PO_11	PO	0.164365	48.4391	13.06	0.000732808	0.000733	0.000732973	0.00174795	0.0017478	0.0017481	807220	354.544	2.04e-07
ES_PO_01	PO	0.152048	40.1605	-4.40648	0.00090404	0.000904	0.000904467	0.00205724	0.00205684	0.00205763	1.17395e+06	420.781	1.3e-07
ES_PO_02	PO	0.150814	41.5854	-0.761134	0.000997521	0.000997	0.00099775	0.00223743	0.00223724	0.00223762	904907	178.994	1.67e-07
FR_PO_04	PO	0.101639	47.8849	1.84575	0.000933649	0.000933	0.000933829	0.0021492	0.00214904	0.00214935	684216	89.1694	1.49e-07
FR_PO_05	PO	0.13214	47.2452	-1.45783	0.000868209	0.000868	0.000868383	0.00199568	0.00199554	0.00199583	813303	5.19468	1.62e-07
FR_PO_06	PO	0.108324	44.7502	4.90561	0.000957508	0.00095733	0.000957686	0.00217476	0.00217461	0.00217492	587659	135.797	1.84e-07
FR_PO_07	PO	0.129173	44.6952	5.39869	0.000911387	0.000911218	0.000911556	0.00206267	0.00206253	0.00206281	585151	450.093	2.21e-07
FR_PO_20	PO	0.165004	44.8942	3.91774	0.00084934	0.000849	0.000849506	0.00192783	0.00192769	0.00192798	602539	764.85	2.74e-07
FR_PO_21	PO	0.10939	43.05	1.78333	0.000954433	0.000954	0.000954625	0.00217866	0.00217849	0.00217884	729937	386.656	1.5e-07
FR_PO_22	PO	0.147612	49.3049	1.23986	0.00082803	0.000828	0.000828276	0.00193203	0.00193182	0.00193225	763817	8.36809	1.93e-07
GB_PO_19	PO	0.211675	51.5136	0.006	0.000674121	0.000674	0.000674	0.00163499	0.0016349	0.00163508	952506	1.87869	2.22e-07
IT_PO_14	PO	0.118108	45.2122	9.056	0.000837565	0.000837	0.000837808	0.00196396	0.00196374	0.00196417	600394	66.9144	1.97e-07
IT_PO_15	PO	0.118985	45.2367	9.01663	0.000845746	0.000845	0.000846003	0.00198272	0.00198249	0.00198294	598927	73.8688	1.99e-07
IT_PO_16	PO	0.130483	42.9546	11.3464	0.000899563	0.000899	0.00089978	0.00208738	0.0020872	0.00208757	769793	67.3794	1.7e-07
IT_PO_17	PO	0.145741	43.1111	11.3161	0.000879947	0.00088	0.000880172	0.00203605	0.00203586	0.00203624	759722	141.982	1.92e-07
MA_PO_23	PO	0.388602	33.341	-6.42947	0.00078512	0.000785	0.000785292	0.00172382	0.00172368	0.00172396	1.81912e+06	NA	2.14e-07
ES_PP_01	PP	0.11195	36.8274	-3.94084	0.000970643	0.00097	0.000970974	0.00180798	0.00180771	0.00180824	892917	453.464	1.25e-07
ES_PP_02	PP	0.111018	36.8349	-3.92395	0.000955358	0.000955	0.000955672	0.00178718	0.00178694	0.00178741	891871	717.733	1.24e-07
ES_PP_03	PP	0.103711	40.2452	-5.12166	0.000837472	0.000837	0.000837757	0.00158464	0.00158442	0.00158485	812059	1071.61	1.28e-07
ES_PP_04	PP	0.104421	40.1888	-5.10823	0.000845821	0.000845	0.000846154	0.00158956	0.00158931	0.00158981	812182	652.239	1.29e-07
ES_PP_05	PP	0.104728	41.3361	-4.24593	0.000836986	0.000836694	0.000837279	0.00157796	0.00157773	0.0015782	768676	824.389	1.36e-07
ES_PP_06	PP	0.104779	41.3413	-4.23514	0.000819052	0.000819	0.00081936	0.00156057	0.00156033	0.0015608	768272	820.291	1.36e-07
ES_PP_07	PP	0.10735	39.9173	-0.394194	0.000846515	0.000846	0.00084688	0.00161553	0.00161525	0.00161582	679674	736.928	1.58e-07
ES_PP_08	PP	0.0990311	39.9124	-0.38906	0.000886334	0.000886	0.000886689	0.00165631	0.00165605	0.00165658	679740	722.708	1.46e-07
FR_PP_09	PP	0.136643	44.9686	-1.16398	0.000768196	0.000768	0.000768534	0.00143023	0.00142997	0.00143049	791302	33.2668	1.73e-07
FR_PP_10	PP	0.13471	44.7798	-1.22914	0.000761868	0.000762	0.000762189	0.00144976	0.00144951	0.00145001	782105	13.3438	1.72e-07
FR_PP_11	PP	0.130655	43.2332	6.36537	0.000658986	0.000659	0.000659256	0.00129786	0.00129764	0.00129808	692455	341.681	1.89e-07
FR_PP_12	PP	0.131319	43.2174	6.36002	0.000674676	0.000674452	0.000674901	0.00131803	0.00131784	0.00131822	692052	619.136	1.9e-07
FR_PP_13	PP	0.107894	41.7549	9.21182	0.000736845	0.00073648	0.00073721	0.0014486	0.00144831	0.00144889	781993	942.628	1.38e-07
FR_PP_14	PP	0.116391	41.8162	9.26038	0.000714004	0.000713675	0.000714334	0.00140575	0.0014055	0.001406	783016	445.411	1.49e-07
FR_PP_21	PP	0.139964	43.082	2.878	0.000793706	0.000793412	0.000794	0.00146353	0.00146331	0.00146375	666487	190.908	2.1e-07
IT_PP_15	PP	0.139331	44.0512	9.97057	0.000632131	0.000632	0.000632	0.00124257	0.00124238	0.00124275	832451	127.898	1.67e-07
IT_PP_16	PP	0.129801	44.0119	10.1839	0.000678734	0.000678	0.000679072	0.00132106	0.0013208	0.00132131	842459	416.317	1.54e-07
IT_PP_17	PP	0.140156	43.1317	11.2434	0.00065471	0.000654	0.000655	0.00127967	0.00127949	0.00127986	887744	451.824	1.58e-07
IT_PP_18	PP	0.139389	43.1392	11.349	0.000666566	0.000666	0.000666814	0.00127118	0.001271	0.00127136	895030	385.896	1.56e-07
IT_PP_19	PP	0.135595	44.4175	8.67106	0.000650167	0.00065	0.00065	0.00129201	0.00129181	0.00129222	791593	395.864	1.71e-07
IT_PP_20	PP	0.106766	44.551	8.64537	0.00070435	0.000704	0.000704601	0.00140516	0.00140496	0.00140535	797487	437.051	1.34e-07
MA_PP_23	PP	0.243848	31.4667	-6.83333	0.00079945	0.000799	0.000799728	0.00142951	0.0014293	0.00142973	1.44024e+06	NA	1.69e-07
MA_PP_24	PP	0.24829	33.8333	-3.98333	0.00078651	0.000786	0.000786783	0.00143084	0.00143063	0.00143105	1.11992e+06	NA	2.22e-07
PT_PP_22	PP	0.122705	39.7833	-8.9575	0.000818102	0.000818	0.000818436	0.00153797	0.00153769	0.00153824	1.07331e+06	71.9932	1.14e-07
TN_PP_25	PP	0.190677	36.9584	8.70379	0.000745816	0.000745	0.000746315	0.00138875	0.00138838	0.00138912	988791	NA	1.93e-07
CH_PS_05	PS	0.0101728	46.1327	7.07437	0.00180301	0.0018	0.00180448	0.00208408	0.0020833	0.00208487	1.45349e+06	1193.3	7e-09
CH_PS_06	PS	0.0108064	46.0928	7.07358	0.00186432	0.00186	0.00186571	0.00219873	0.00219789	0.00219957	1.45508e+06	538.361	7.43e-09
DE_PS_11	PS	0.00882906	53.2632	13.1375	0.00177289	0.00177	0.00177468	0.00214149	0.00214059	0.0021424	1.3147e+06	82.8281	6.72e-09
DE_PS_12	PS	0.011551	52.9748	13.666	0.00165943	0.00166	0.00166127	0.00204082	0.00203994	0.0020417	1.315e+06	80.0031	8.78e-09
ES_PS_01	PS	0.0216951	41.028	-3.81022	0.00185331	0.00185	0.00185511	0.00196684	0.00196598	0.00196769	2.15205e+06	1458.03	1.01e-08
ES_PS_02	PS	0.0207932	40.9964	-3.82205	0.0018827	0.00188	0.00188442	0.00204024	0.00203945	0.00204103	2.15496e+06	1836.15	9.65e-09
FI_PS_18	PS	0.0113098	66.4386	26.7848	0.00183625	0.00183	0.00183854	0.00188725	0.00188601	0.00188849	2.03846e+06	191.972	5.55e-09
FI_PS_19	PS	0.00956266	61.656	29.2912	0.00173299	0.00173042	0.00173555	0.00168962	0.00168848	0.00169075	1.81683e+06	87.1811	5.26e-09
FR_PS_03	PS	0.0111398	45.5681	3.93112	0.00181438	0.00181	0.00181612	0.00208636	0.00208549	0.00208723	1.55338e+06	1251.33	7.17e-09
FR_PS_04	PS	0.0111169	45.4035	3.69453	0.00181258	0.00181	0.0018142	0.00199484	0.00199398	0.0019957	1.56912e+06	759.304	7.08e-09
GB_PS_13	PS	0.0146386	57.6301	-5.35351	0.00188582	0.00188	0.00188747	0.00210768	0.00210682	0.00210855	1.83256e+06	57.4112	7.99e-09
GB_PS_14	PS	0.0119848	57.2081	-3.6142	0.00179082	0.00179	0.00179249	0.0020316	0.00203074	0.00203245	1.75222e+06	359.036	6.84e-09
GR_PS_09	PS	0.0133795	40.1926	22.143	0.00185231	0.00185	0.00185417	0.00209273	0.00209181	0.00209365	2.01808e+06	1268.78	6.63e-09
GR_PS_10	PS	0.0134178	40.2701	22.2077	0.0017273	0.00173	0.00172941	0.00208929	0.0020882	0.00209037	2.01407e+06	1698.38	6.66e-09
IT_PS_07	PS	0.0345331	44.5358	10.5242	0.00160173	0.0016	0.00160314	0.00199421	0.00199335	0.00199506	1.51387e+06	420.216	2.28e-08
IT_PS_08	PS	0.030464	44.5368	10.5403	0.00168515	0.00168368	0.00168663	0.00194255	0.00194177	0.00194332	1.51385e+06	713.247	2.01e-08
LT_PS_20	PS	0.0103292	54.025	24.4382	0.00165326	0.00165	0.00166	0.00177682	0.00177599	0.00177766	1.51657e+06	144.792	6.81e-09
LT_PS_21	PS	0.0100797	55.5077	23.4594	0.00172887	0.00173	0.00173058	0.00185925	0.00185838	0.00186013	1.49077e+06	119.306	6.76e-09
NO_PS_15	PS	0.00909877	59.8679	11.0547	0.00180381	0.0018	0.00180577	0.00194874	0.00194781	0.00194967	1.50396e+06	304.876	6.05e-09
NO_PS_16	PS	0.010322	61.4575	12.4213	0.00171666	0.00171	0.00171837	0.00185681	0.00185595	0.00185767	1.58016e+06	701.659	6.53e-09
SE_PS_17	PS	0.00977237	63.9627	20.3513	0.00175193	0.00175	0.0017536	0.00189047	0.00188958	0.00189135	1.76735e+06	94.8333	5.53e-09
CH_QP_05	QP	0.0267692	47.5558	8.57907	0.0018214	0.00182	0.00182176	0.00294202	0.00294181	0.00294224	899819	651.628	2.97e-08
CH_QP_06	QP	0.0255359	47.5562	8.59093	0.00183316	0.00183281	0.00183351	0.00296148	0.00296127	0.0029617	899836	666.372	2.84e-08
DE_QP_17	QP	0.0293061	53.7253	10.9756	0.00184803	0.00185	0.00184844	0.00300075	0.0030005	0.00300101	981770	74.6773	2.99e-08
DE_QP_18	QP	0.024317	52.1702	14.4755	0.00185897	0.00185862	0.00185932	0.00300909	0.00300889	0.0030093	1.00113e+06	113.849	2.43e-08
ES_QP_01	QP	0.0257934	41.7957	-1.78664	0.0019093	0.00190895	0.00190966	0.00307196	0.00307174	0.00307218	1.38894e+06	1065.99	1.86e-08
ES_QP_02	QP	0.0273148	41.7968	-1.78208	0.00191814	0.00191778	0.0019185	0.00310035	0.00310014	0.00310056	1.38866e+06	964.038	1.97e-08
FR_QP_03	QP	0.0265533	46.6047	0.172683	0.00181691	0.00182	0.00181727	0.00289889	0.00289867	0.00289911	1.07867e+06	154.321	2.46e-08
FR_QP_04	QP	0.0291541	46.6509	0.477271	0.0017476	0.00175	0.001748	0.00283538	0.00283513	0.00283564	1.06608e+06	136.469	2.73e-08
GB_QP_11	QP	0.032578	54.2333	-3.02858	0.00188193	0.00188159	0.00188226	0.00303375	0.00303355	0.00303396	1.26619e+06	20.8335	2.57e-08
GB_QP_12	QP	0.035445	55.9471	-2.51644	0.0019471	0.00195	0.00194746	0.00313818	0.00313797	0.00313839	1.31884e+06	156.113	2.69e-08
IT_QP_07	QP	0.0406251	43.349	10.9755	0.00171795	0.00172	0.00172	0.00275015	0.00274997	0.00275033	1.08146e+06	432.21	3.76e-08
IT_QP_08	QP	0.0443312	43.2431	10.7856	0.00175619	0.00176	0.00175652	0.00284313	0.00284293	0.00284332	1.085e+06	500.2	4.09e-08
IT_QP_09	QP	0.0816067	38.1416	15.9386	0.00180987	0.00180955	0.00181018	0.00295485	0.00295465	0.00295505	1.57889e+06	1492.54	5.17e-08
IT_QP_10	QP	0.0853544	38.1443	15.9382	0.00180734	0.00180698	0.00180771	0.00294169	0.00294148	0.00294189	1.57864e+06	1592.09	5.41e-08
LT_QP_20	QP	0.0628516	54.2333	23.7562	0.0017759	0.00177559	0.00177621	0.00286287	0.00286269	0.00286305	1.43188e+06	176.986	4.39e-08
NO_QP_13	QP	0.0316486	58.4106	8.48852	0.00188988	0.00188955	0.0018902	0.00305993	0.00305973	0.00306013	1.25248e+06	102.009	2.53e-08
NO_QP_14	QP	0.0295002	58.1664	8.12551	0.00192103	0.00192059	0.00192146	0.00311129	0.00311102	0.00311156	1.23302e+06	82.7746	2.39e-08
PL_QP_19	QP	0.0334632	53.3909	20.4011	0.0019026	0.00190217	0.00190304	0.00303938	0.00303913	0.00303963	1.2431e+06	198.73	2.69e-08
SE_QP_16	QP	0.0309589	56.0672	13.274	0.00190486	0.00190438	0.00190533	0.00310323	0.00310295	0.00310351	1.12653e+06	56.6377	2.75e-08

## Sheet: Fig.2
# species = Species name
# bin = minor allele count
# count = number of sites for a given allele count
# phi = transformed SFS following Nawa and Tajima 2008, Achaz 2009 and Lapierre et al. 2017
# bin_f = minor allele frequency
# count_f = proportion of sites at a given minor allele frequency
# phi_f = phi normalized by its sum
species	bin	count	phi	bin_f	count_f	phi_f
Betula pendula	0	13487	0	0	0.151083	0
Betula pendula	1	18679	18641.4	0.00201207	0.209244	0.011678
Betula pendula	2	7919	15774.3	0.00402414	0.0887094	0.00988187
Betula pendula	3	4946	14748.4	0.00603622	0.0554056	0.00923924
Betula pendula	4	3551	14089.7	0.00804829	0.0397786	0.00882656
Betula pendula	5	2729	13507.7	0.0100604	0.0305705	0.00846199
Betula pendula	6	2157	12785.8	0.0120724	0.0241629	0.00800971
Betula pendula	7	1924	13278.3	0.0140845	0.0215528	0.00831827
Betula pendula	8	1610	12672.7	0.0160966	0.0180354	0.00793887
Betula pendula	9	1415	12504.4	0.0181087	0.015851	0.00783344
Betula pendula	10	1298	12718.8	0.0201207	0.0145403	0.00796778
Betula pendula	11	1148	12348.5	0.0221328	0.01286	0.00773579
Betula pendula	12	1053	12330.9	0.0241449	0.0117958	0.00772476
Betula pendula	13	1056	13368.9	0.0261569	0.0118294	0.00837503
Betula pendula	14	872	11864.1	0.028169	0.00976823	0.00743234
Betula pendula	15	810	11783.3	0.0301811	0.0090737	0.00738171
Betula pendula	16	757	11722.1	0.0321932	0.00847999	0.00734336
Betula pendula	17	708	11624.3	0.0342052	0.00793108	0.00728211
Betula pendula	18	683	11848.7	0.0362173	0.00765103	0.00742271
Betula pendula	19	644	11768.2	0.0382294	0.00721415	0.00737227
Betula pendula	20	577	11075.6	0.0402414	0.00646361	0.00693838
Betula pendula	21	524	10539	0.0422535	0.0058699	0.00660224
Betula pendula	22	511	10744.4	0.0442656	0.00572427	0.00673087
Betula pendula	23	455	9980.7	0.0462777	0.00509695	0.00625247
Betula pendula	24	454	10369.8	0.0482897	0.00508575	0.00649624
Betula pendula	25	436	10351.7	0.0503018	0.00488411	0.00648488
Betula pendula	26	400	9855.94	0.0523139	0.00448084	0.0061743
Betula pendula	27	368	9396.22	0.054326	0.00412237	0.00588631
Betula pendula	28	377	9961.3	0.056338	0.00422319	0.00624031
Betula pendula	29	357	9748.9	0.0583501	0.00399915	0.00610725
Betula pendula	30	333	9386.98	0.0603622	0.0037303	0.00588052
Betula pendula	31	348	10115.1	0.0623742	0.00389833	0.00633666
Betula pendula	32	305	9131.59	0.0643863	0.00341664	0.00572053
Betula pendula	33	307	9458.32	0.0663984	0.00343904	0.00592521
Betula pendula	34	307	9723.93	0.0684105	0.00343904	0.00609161
Betula pendula	35	301	9793.1	0.0704225	0.00337183	0.00613494
Betula pendula	36	284	9483.43	0.0724346	0.0031814	0.00594094
Betula pendula	37	281	9622.98	0.0744467	0.00314779	0.00602837
Betula pendula	38	255	8949.11	0.0764588	0.00285653	0.00560622
Betula pendula	39	233	8373.94	0.0784708	0.00261009	0.0052459
Betula pendula	40	274	10077.9	0.0804829	0.00306937	0.00631336
Betula pendula	41	229	8614.45	0.082495	0.00256528	0.00539657
Betula pendula	42	205	7882.39	0.084507	0.00229643	0.00493797
Betula pendula	43	200	7855.94	0.0865191	0.00224042	0.00492139
Betula pendula	44	226	9063.65	0.0885312	0.00253167	0.00567797
Betula pendula	45	221	9044.55	0.0905433	0.00247566	0.005666
Betula pendula	46	207	8640.69	0.0925553	0.00231883	0.005413
Betula pendula	47	207	8808.95	0.0945674	0.00231883	0.00551842
Betula pendula	48	196	8499.38	0.0965795	0.00219561	0.00532448
Betula pendula	49	190	8392.11	0.0985915	0.0021284	0.00525728
Betula pendula	50	148	6655.53	0.100604	0.00165791	0.00416939
Betula pendula	51	153	7002.29	0.102616	0.00171392	0.00438662
Betula pendula	52	167	7775.41	0.104628	0.00187075	0.00487095
Betula pendula	53	159	7528.35	0.10664	0.00178113	0.00471617
Betula pendula	54	165	7941.91	0.108652	0.00184835	0.00497525
Betula pendula	55	161	7875.07	0.110664	0.00180354	0.00493338
Betula pendula	56	131	6509.41	0.112676	0.00146747	0.00407785
Betula pendula	57	141	7115.25	0.114688	0.0015795	0.00445739
Betula pendula	58	130	6660.08	0.1167	0.00145627	0.00417224
Betula pendula	59	140	7279.44	0.118712	0.00156829	0.00456024
Betula pendula	60	155	8177.26	0.120724	0.00173633	0.00512269
Betula pendula	61	124	6635.62	0.122736	0.00138906	0.00415692
Betula pendula	62	137	7434.39	0.124748	0.00153469	0.00465731
Betula pendula	63	125	6876.76	0.126761	0.00140026	0.00430798
Betula pendula	64	101	5631.61	0.128773	0.00113141	0.00352795
Betula pendula	65	120	6779.88	0.130785	0.00134425	0.00424729
Betula pendula	66	122	6982.72	0.132797	0.00136666	0.00437436
Betula pendula	67	122	7072.07	0.134809	0.00136666	0.00443034
Betula pendula	68	113	6632.67	0.136821	0.00126584	0.00415507
Betula pendula	69	115	6833.36	0.138833	0.00128824	0.00428079
Betula pendula	70	112	6735.77	0.140845	0.00125463	0.00421966
Betula pendula	71	104	6329.14	0.142857	0.00116502	0.00396493
Betula pendula	72	101	6218.51	0.144869	0.00113141	0.00389562
Betula pendula	73	95	5916.38	0.146881	0.0010642	0.00370635
Betula pendula	74	97	6109.24	0.148893	0.0010866	0.00382717
Betula pendula	75	107	6813.98	0.150905	0.00119862	0.00426866
Betula pendula	76	93	5987.18	0.152918	0.0010418	0.0037507
Betula pendula	77	90	5856.34	0.15493	0.00100819	0.00366873
Betula pendula	78	97	6378.58	0.156942	0.0010866	0.0039959
Betula pendula	79	84	5581.18	0.158954	0.000940976	0.00349636
Betula pendula	80	87	5839.68	0.160966	0.000974582	0.0036583
Betula pendula	81	88	5966.29	0.162978	0.000985785	0.00373762
Betula pendula	82	81	5546.14	0.16499	0.00090737	0.00347441
Betula pendula	83	92	6360.77	0.167002	0.00103059	0.00398474
Betula pendula	84	90	6282.25	0.169014	0.00100819	0.00393555
Betula pendula	85	71	5002.86	0.171026	0.000795349	0.00313407
Betula pendula	86	78	5547.26	0.173038	0.000873764	0.00347511
Betula pendula	87	74	5311.03	0.17505	0.000828955	0.00332712
Betula pendula	88	69	4996.88	0.177062	0.000772945	0.00313032
Betula pendula	89	67	4895.18	0.179074	0.000750541	0.00306661
Betula pendula	90	87	6412.09	0.181087	0.000974582	0.00401689
Betula pendula	91	73	5426.68	0.183099	0.000817753	0.00339957
Betula pendula	92	67	5022.98	0.185111	0.000750541	0.00314667
Betula pendula	93	75	5669.82	0.187123	0.000840157	0.00355189
Betula pendula	94	71	5411.71	0.189135	0.000795349	0.0033902
Betula pendula	95	83	6377.81	0.191147	0.000929774	0.00399541
Betula pendula	96	68	5267.06	0.193159	0.000761743	0.00329958
Betula pendula	97	74	5777.06	0.195171	0.000828955	0.00361907
Betula pendula	98	80	6294.08	0.197183	0.000896168	0.00394296
Betula pendula	99	91	7214.45	0.199195	0.00101939	0.00451953
Betula pendula	100	71	5671.43	0.201207	0.000795349	0.0035529
Betula pendula	101	73	5874.66	0.203219	0.000817753	0.00368021
Betula pendula	102	73	5917.85	0.205231	0.000817753	0.00370727
Betula pendula	103	79	6450.66	0.207243	0.000884966	0.00404105
Betula pendula	104	61	5016.48	0.209256	0.000683328	0.0031426
Betula pendula	105	70	5797.18	0.211268	0.000784147	0.00363168
Betula pendula	106	70	5837.46	0.21328	0.000784147	0.00365691
Betula pendula	107	70	5877.46	0.215292	0.000784147	0.00368197
Betula pendula	108	60	5071.87	0.217304	0.000672126	0.0031773
Betula pendula	109	62	5275.86	0.219316	0.00069453	0.00330509
Betula pendula	110	68	5824.47	0.221328	0.000761743	0.00364877
Betula pendula	111	69	5948.44	0.22334	0.000772945	0.00372643
Betula pendula	112	59	5118.87	0.225352	0.000660924	0.00320675
Betula pendula	113	56	4889.24	0.227364	0.000627317	0.00306289
Betula pendula	114	62	5446.77	0.229376	0.00069453	0.00341216
Betula pendula	115	65	5745.37	0.231388	0.000728136	0.00359922
Betula pendula	116	66	5869.09	0.2334	0.000739338	0.00367672
Betula pendula	117	57	5099.03	0.235412	0.00063852	0.00319432
Betula pendula	118	55	4949.11	0.237425	0.000616115	0.0031004
Betula pendula	119	73	6607.01	0.239437	0.000817753	0.004139
Betula pendula	120	64	5825.67	0.241449	0.000716934	0.00364952
Betula pendula	121	44	4027.81	0.243461	0.000492892	0.00252325
Betula pendula	122	66	6075.45	0.245473	0.000739338	0.003806
Betula pendula	123	54	4998.21	0.247485	0.000604913	0.00313115
Betula pendula	124	51	4746.18	0.249497	0.000571307	0.00297327
Betula pendula	125	56	5239.44	0.251509	0.000627317	0.00328227
Betula pendula	126	58	5455.27	0.253521	0.000649722	0.00341748
Betula pendula	127	49	4632.82	0.255533	0.000548903	0.00290225
Betula pendula	128	63	5987.15	0.257545	0.000705732	0.00375069
Betula pendula	129	41	3916.2	0.259557	0.000459286	0.00245333
Betula pendula	130	48	4607.81	0.261569	0.000537701	0.00288659
Betula pendula	131	54	5209.42	0.263581	0.000604913	0.00326347
Betula pendula	132	56	5428.73	0.265594	0.000627317	0.00340086
Betula pendula	133	62	6039.32	0.267606	0.00069453	0.00378337
Betula pendula	134	49	4795.69	0.269618	0.000548903	0.00300429
Betula pendula	135	51	5014.83	0.27163	0.000571307	0.00314157
Betula pendula	136	44	4346.53	0.273642	0.000492892	0.00272291
Betula pendula	137	69	6847.24	0.275654	0.000772945	0.00428949
Betula pendula	138	52	5183.47	0.277666	0.000582509	0.00324721
Betula pendula	139	52	5206.49	0.279678	0.000582509	0.00326163
Betula pendula	140	44	4424.79	0.28169	0.000492892	0.00277193
Betula pendula	141	51	5150.9	0.283702	0.000571307	0.00322681
Betula pendula	142	36	3651.43	0.285714	0.000403275	0.00228746
Betula pendula	143	51	5194.61	0.287726	0.000571307	0.00325419
Betula pendula	144	34	3477.44	0.289738	0.000380871	0.00217846
Betula pendula	145	50	5134.81	0.291751	0.000560105	0.00321673
Betula pendula	146	46	4743.09	0.293763	0.000515296	0.00297133
Betula pendula	147	53	5486.62	0.295775	0.000593711	0.00343712
Betula pendula	148	44	4572.81	0.297787	0.000492892	0.00286466
Betula pendula	149	59	6155.47	0.299799	0.000660924	0.00385613
Betula pendula	150	63	6597.89	0.301811	0.000705732	0.00413328
Betula pendula	151	39	4099.79	0.303823	0.000436882	0.00256833
Betula pendula	152	42	4431.55	0.305835	0.000470488	0.00277617
Betula pendula	153	46	4871.37	0.307847	0.000515296	0.0030517
Betula pendula	154	44	4676.39	0.309859	0.000492892	0.00292955
Betula pendula	155	49	5226.34	0.311871	0.000548903	0.00327407
Betula pendula	156	42	4495.44	0.313883	0.000470488	0.00281619
Betula pendula	157	47	5048.01	0.315895	0.000526499	0.00316235
Betula pendula	158	32	3448.66	0.317907	0.000358467	0.00216043
Betula pendula	159	36	3892.78	0.31992	0.000403275	0.00243865
Betula pendula	160	39	4231.15	0.321932	0.000436882	0.00265062
Betula pendula	161	48	5224.56	0.323944	0.000537701	0.00327296
Betula pendula	162	50	5459.76	0.325956	0.000560105	0.00342029
Betula pendula	163	58	6353.39	0.327968	0.000649722	0.00398012
Betula pendula	164	42	4615.1	0.32998	0.000470488	0.00289115
Betula pendula	165	52	5731.51	0.331992	0.000582509	0.00359053
Betula pendula	166	42	4643.32	0.334004	0.000470488	0.00290883
Betula pendula	167	48	5322.49	0.336016	0.000537701	0.00333431
Betula pendula	168	40	4448.45	0.338028	0.000448084	0.00278676
Betula pendula	169	43	4795.93	0.34004	0.00048169	0.00300443
Betula pendula	170	50	5592.56	0.342052	0.000560105	0.00350349
Betula pendula	171	34	3813.61	0.344064	0.000380871	0.00238906
Betula pendula	172	42	4723.94	0.346076	0.000470488	0.00295934
Betula pendula	173	38	4285.67	0.348089	0.00042568	0.00268478
Betula pendula	174	49	5541.04	0.350101	0.000548903	0.00347122
Betula pendula	175	37	4195.07	0.352113	0.000414478	0.00262802
Betula pendula	176	38	4319.61	0.354125	0.00042568	0.00270604
Betula pendula	177	43	4900.44	0.356137	0.00048169	0.00306991
Betula pendula	178	39	4455.73	0.358149	0.000436882	0.00279132
Betula pendula	179	52	5955.62	0.360161	0.000582509	0.00373093
Betula pendula	180	37	4247.93	0.362173	0.000414478	0.00266114
Betula pendula	181	47	5408.88	0.364185	0.000526499	0.00338842
Betula pendula	182	38	4383.38	0.366197	0.00042568	0.00274599
Betula pendula	183	48	5549.65	0.368209	0.000537701	0.00347661
Betula pendula	184	37	4287.53	0.370221	0.000414478	0.00268595
Betula pendula	185	39	4529.34	0.372233	0.000436882	0.00283743
Betula pendula	186	52	6052.3	0.374245	0.000582509	0.00379149
Betula pendula	187	37	4315.67	0.376258	0.000414478	0.00270358
Betula pendula	188	43	5026.07	0.37827	0.00048169	0.00314861
Betula pendula	189	40	4685.07	0.380282	0.000448084	0.00293499
Betula pendula	190	40	4694.57	0.382294	0.000448084	0.00294094
Betula pendula	191	46	5409.49	0.384306	0.000515296	0.0033888
Betula pendula	192	40	4713.08	0.386318	0.000448084	0.00295253
Betula pendula	193	43	5076.25	0.38833	0.00048169	0.00318004
Betula pendula	194	50	5913.68	0.390342	0.000560105	0.00370466
Betula pendula	195	59	6990.97	0.392354	0.000660924	0.00437953
Betula pendula	196	45	5341.69	0.394366	0.000504094	0.00334633
Betula pendula	197	41	4875.45	0.396378	0.000459286	0.00305425
Betula pendula	198	51	6075.05	0.39839	0.000571307	0.00380575
Betula pendula	199	53	6323.96	0.400402	0.000593711	0.00396168
Betula pendula	200	39	4661.17	0.402414	0.000436882	0.00292001
Betula pendula	201	47	5626.38	0.404427	0.000526499	0.00352468
Betula pendula	202	35	4196.48	0.406439	0.000392073	0.00262891
Betula pendula	203	57	6844.82	0.408451	0.00063852	0.00428797
Betula pendula	204	34	4089.03	0.410463	0.000380871	0.00256159
Betula pendula	205	44	5299.48	0.412475	0.000492892	0.00331989
Betula pendula	206	36	4342.16	0.414487	0.000403275	0.00272017
Betula pendula	207	62	7488.65	0.416499	0.00069453	0.00469131
Betula pendula	208	40	4837.99	0.418511	0.000448084	0.00303078
Betula pendula	209	39	4723.32	0.420523	0.000436882	0.00295895
Betula pendula	210	49	5942.11	0.422535	0.000548903	0.00372247
Betula pendula	211	40	4856.82	0.424547	0.000448084	0.00304258
Betula pendula	212	36	4376.5	0.426559	0.000403275	0.00274168
Betula pendula	213	39	4746.86	0.428571	0.000436882	0.00297369
Betula pendula	214	41	4996.06	0.430584	0.000459286	0.00312981
Betula pendula	215	42	5123.66	0.432596	0.000470488	0.00320975
Betula pendula	216	40	4884.99	0.434608	0.000448084	0.00306023
Betula pendula	217	32	3912.11	0.43662	0.000358467	0.00245076
Betula pendula	218	42	5139.89	0.438632	0.000470488	0.00321991
Betula pendula	219	39	4777.46	0.440644	0.000436882	0.00299287
Betula pendula	220	40	4904.63	0.442656	0.000448084	0.00307253
Betula pendula	221	32	3927.31	0.444668	0.000358467	0.00246028
Betula pendula	222	34	4176.46	0.44668	0.000380871	0.00261636
Betula pendula	223	41	5040.61	0.448692	0.000459286	0.00315772
Betula pendula	224	37	4552.56	0.450704	0.000414478	0.00285198
Betula pendula	225	30	3694.16	0.452716	0.000336063	0.00231423
Betula pendula	226	30	3696.94	0.454728	0.000336063	0.00231597
Betula pendula	227	33	4069.56	0.45674	0.000369669	0.0025494
Betula pendula	228	38	4689.37	0.458753	0.00042568	0.00293768
Betula pendula	229	39	4815.91	0.460765	0.000436882	0.00301695
Betula pendula	230	29	3583.28	0.462777	0.000324861	0.00224476
Betula pendula	231	39	4821.72	0.464789	0.000436882	0.00302059
Betula pendula	232	42	5195.49	0.466801	0.000470488	0.00325474
Betula pendula	233	33	4084.3	0.468813	0.000369669	0.00255863
Betula pendula	234	47	5819.87	0.470825	0.000526499	0.00364589
Betula pendula	235	34	4212.03	0.472837	0.000380871	0.00263865
Betula pendula	236	40	4957.42	0.474849	0.000448084	0.0031056
Betula pendula	237	39	4835.37	0.476861	0.000436882	0.00302914
Betula pendula	238	38	4713.07	0.478873	0.00042568	0.00295253
Betula pendula	239	31	3846.12	0.480885	0.000347265	0.00240942
Betula pendula	240	50	6205.23	0.482897	0.000560105	0.0038873
Betula pendula	241	39	4841.34	0.484909	0.000436882	0.00303288
Betula pendula	242	35	4345.77	0.486922	0.000392073	0.00272243
Betula pendula	243	37	4595	0.488934	0.000414478	0.00287856
Betula pendula	244	31	3850.49	0.490946	0.000347265	0.00241216
Betula pendula	245	34	4223.66	0.492958	0.000380871	0.00264594
Betula pendula	246	40	4969.5	0.49497	0.000448084	0.00311317
Betula pendula	247	42	5218.31	0.496982	0.000470488	0.00326904
Betula pendula	248	33	4100.23	0.498994	0.000369669	0.00256861
Fagus sylvatica	0	8325	0	0	0.0934963	0
Fagus sylvatica	1	12359	12338.5	0.00166113	0.138801	0.00352608
Fagus sylvatica	2	5379	10722.3	0.00332226	0.0604104	0.0030642
Fagus sylvatica	3	3482	10393.9	0.00498339	0.0391056	0.00297038
Fagus sylvatica	4	2601	10334.9	0.00664452	0.0292113	0.0029535
Fagus sylvatica	5	2133	10576.4	0.00830565	0.0239553	0.00302253
Fagus sylvatica	6	1897	11268.6	0.00996678	0.0213048	0.00322033
Fagus sylvatica	7	1547	10703.1	0.0116279	0.017374	0.00305872
Fagus sylvatica	8	1426	11256.4	0.013289	0.0160151	0.00321685
Fagus sylvatica	9	1297	11498.5	0.0149502	0.0145663	0.00328603
Fagus sylvatica	10	1135	11161.5	0.0166113	0.0127469	0.00318972
Fagus sylvatica	11	1102	11900.5	0.0182724	0.0123763	0.00340092
Fagus sylvatica	12	1028	12090.1	0.0199336	0.0115452	0.00345511
Fagus sylvatica	13	973	12375.8	0.0215947	0.0109276	0.00353677
Fagus sylvatica	14	808	11048.9	0.0232558	0.00907447	0.00315756
Fagus sylvatica	15	803	11744.9	0.0249169	0.00901832	0.00335645
Fagus sylvatica	16	706	10995.8	0.0265781	0.00792893	0.00314237
Fagus sylvatica	17	701	11580.5	0.0282392	0.00787278	0.00330946
Fagus sylvatica	18	629	10983.5	0.0299003	0.00706416	0.00313885
Fagus sylvatica	19	623	11463.4	0.0315615	0.00699678	0.00327601
Fagus sylvatica	20	609	11775.3	0.0332226	0.00683955	0.00336516
Fagus sylvatica	21	616	12484.7	0.0348837	0.00691816	0.00356789
Fagus sylvatica	22	560	11869.8	0.0365449	0.00628924	0.00339214
Fagus sylvatica	23	536	11857	0.038206	0.0060197	0.00338849
Fagus sylvatica	24	508	11705.9	0.0398671	0.00570524	0.00334532
Fagus sylvatica	25	477	11429.8	0.0415282	0.00535708	0.0032664
Fagus sylvatica	26	500	12438.5	0.0431894	0.00561539	0.00355468
Fagus sylvatica	27	482	12430.3	0.0448505	0.00541324	0.00355233
Fagus sylvatica	28	449	11987.3	0.0465116	0.00504262	0.00342571
Fagus sylvatica	29	412	11372.4	0.0481728	0.00462708	0.00325001
Fagus sylvatica	30	408	11630	0.0498339	0.00458216	0.00332363
Fagus sylvatica	31	424	12467.1	0.051495	0.00476185	0.00356286
Fagus sylvatica	32	392	11877.2	0.0531561	0.00440247	0.00339427
Fagus sylvatica	33	389	12133.3	0.0548173	0.00436877	0.00346745
Fagus sylvatica	34	382	12254.5	0.0564784	0.00429016	0.00350208
Fagus sylvatica	35	356	11735.6	0.0581395	0.00399816	0.00335379
Fagus sylvatica	36	374	12658.8	0.0598007	0.00420031	0.00361764
Fagus sylvatica	37	348	12084.6	0.0614618	0.00390831	0.00345354
Fagus sylvatica	38	329	11712.8	0.0631229	0.00369493	0.00334729
Fagus sylvatica	39	357	13021	0.0647841	0.00400939	0.00372114
Fagus sylvatica	40	332	12397.6	0.0664452	0.00372862	0.00354298
Fagus sylvatica	41	308	11768	0.0681063	0.00345908	0.00336304
Fagus sylvatica	42	343	13400.9	0.0697674	0.00385216	0.00382971
Fagus sylvatica	43	302	12058.4	0.0714286	0.0033917	0.00344605
Fagus sylvatica	44	316	12887.8	0.0730897	0.00354893	0.00368306
Fagus sylvatica	45	277	11533.2	0.0747508	0.00311093	0.00329596
Fagus sylvatica	46	277	11768.4	0.076412	0.00311093	0.00336316
Fagus sylvatica	47	290	12565.9	0.0780731	0.00325693	0.00359107
Fagus sylvatica	48	285	12589.2	0.0797342	0.00320077	0.00359775
Fagus sylvatica	49	292	13143.4	0.0813953	0.00327939	0.00375612
Fagus sylvatica	50	239	10957.5	0.0830565	0.00268416	0.00313142
Fagus sylvatica	51	221	10316.1	0.0847176	0.002482	0.00294815
Fagus sylvatica	52	255	12114.6	0.0863787	0.00286385	0.00346211
Fagus sylvatica	53	232	11213.5	0.0880399	0.00260554	0.00320458
Fagus sylvatica	54	241	11846.6	0.089701	0.00270662	0.00338553
Fagus sylvatica	55	226	11294.4	0.0913621	0.00253816	0.0032277
Fagus sylvatica	56	246	12494.5	0.0930233	0.00276277	0.00357068
Fagus sylvatica	57	230	11868.7	0.0946844	0.00258308	0.00339183
Fagus sylvatica	58	219	11478.2	0.0963455	0.00245954	0.00328024
Fagus sylvatica	59	250	13304.4	0.0980066	0.0028077	0.00380213
Fagus sylvatica	60	212	11452.2	0.0996678	0.00238093	0.00327281
Fagus sylvatica	61	223	12224.6	0.101329	0.00250446	0.00349355
Fagus sylvatica	62	245	13625.6	0.10299	0.00275154	0.00389391
Fagus sylvatica	63	191	10773.7	0.104651	0.00214508	0.00307891
Fagus sylvatica	64	211	12068.4	0.106312	0.00236969	0.00344889
Fagus sylvatica	65	232	13451.8	0.107973	0.00260554	0.00384424
Fagus sylvatica	66	200	11752.8	0.109635	0.00224616	0.00335872
Fagus sylvatica	67	206	12265.9	0.111296	0.00231354	0.00350534
Fagus sylvatica	68	197	11882.8	0.112957	0.00221246	0.00339587
Fagus sylvatica	69	225	13745.6	0.114618	0.00252693	0.0039282
Fagus sylvatica	70	208	12867	0.116279	0.002336	0.00367712
Fagus sylvatica	71	202	12650.5	0.11794	0.00226862	0.00361526
Fagus sylvatica	72	191	12107.2	0.119601	0.00214508	0.00346
Fagus sylvatica	73	188	12059.8	0.121262	0.00211139	0.00344644
Fagus sylvatica	74	188	12201.9	0.122924	0.00211139	0.00348705
Fagus sylvatica	75	197	12934.3	0.124585	0.00221246	0.00369635
Fagus sylvatica	76	170	11288.9	0.126246	0.00190923	0.00322614
Fagus sylvatica	77	193	12960.2	0.127907	0.00216754	0.00370375
Fagus sylvatica	78	187	12696.1	0.129568	0.00210016	0.00362829
Fagus sylvatica	79	186	12765.7	0.131229	0.00208893	0.00364818
Fagus sylvatica	80	159	11029.6	0.13289	0.00178569	0.00315205
Fagus sylvatica	81	177	12407.9	0.134551	0.00198785	0.00354594
Fagus sylvatica	82	156	11049.6	0.136213	0.001752	0.00315774
Fagus sylvatica	83	197	14096.6	0.137874	0.00221246	0.00402853
Fagus sylvatica	84	167	12070.6	0.139535	0.00187554	0.00344953
Fagus sylvatica	85	169	12336.7	0.141196	0.001898	0.00352558
Fagus sylvatica	86	160	11794.3	0.142857	0.00179693	0.00337057
Fagus sylvatica	87	162	12057.2	0.144518	0.00181939	0.00344569
Fagus sylvatica	88	151	11345.6	0.146179	0.00169585	0.00324233
Fagus sylvatica	89	141	10693.7	0.147841	0.00158354	0.00305606
Fagus sylvatica	90	145	11099	0.149502	0.00162846	0.00317187
Fagus sylvatica	91	139	10736.9	0.151163	0.00156108	0.0030684
Fagus sylvatica	92	155	12080.7	0.152824	0.00174077	0.00345243
Fagus sylvatica	93	152	11952.2	0.154485	0.00170708	0.0034157
Fagus sylvatica	94	134	10629.2	0.156146	0.00150492	0.0030376
Fagus sylvatica	95	149	11921.2	0.157807	0.00167339	0.00340685
Fagus sylvatica	96	163	13152.6	0.159468	0.00183062	0.00375876
Fagus sylvatica	97	156	12693.8	0.16113	0.001752	0.00362763
Fagus sylvatica	98	128	10502	0.162791	0.00143754	0.00300125
Fagus sylvatica	99	128	10588.1	0.164452	0.00143754	0.00302585
Fagus sylvatica	100	130	10840.5	0.166113	0.00146	0.003098
Fagus sylvatica	101	132	11095.2	0.167774	0.00148246	0.00317079
Fagus sylvatica	102	124	10505	0.169435	0.00139262	0.00300211
Fagus sylvatica	103	135	11525.9	0.171096	0.00151616	0.00329387
Fagus sylvatica	104	145	12474.8	0.172757	0.00162846	0.00356505
Fagus sylvatica	105	145	12569.5	0.174419	0.00162846	0.0035921
Fagus sylvatica	106	156	13624.3	0.17608	0.001752	0.00389356
Fagus sylvatica	107	138	12141.5	0.177741	0.00154985	0.00346979
Fagus sylvatica	108	118	10457.7	0.179402	0.00132523	0.0029886
Fagus sylvatica	109	130	11604.3	0.181063	0.00146	0.00331628
Fagus sylvatica	110	154	13844.7	0.182724	0.00172954	0.00395652
Fagus sylvatica	111	131	11859.9	0.184385	0.00147123	0.00338931
Fagus sylvatica	112	134	12215.8	0.186047	0.00150492	0.00349103
Fagus sylvatica	113	129	11840.8	0.187708	0.00144877	0.00338386
Fagus sylvatica	114	149	13769.4	0.189369	0.00167339	0.00393501
Fagus sylvatica	115	133	12373.2	0.19103	0.00149369	0.00353601
Fagus sylvatica	116	131	12267.9	0.192691	0.00147123	0.00350591
Fagus sylvatica	117	128	12065.4	0.194352	0.00143754	0.00344804
Fagus sylvatica	118	121	11479.3	0.196013	0.00135892	0.00328056
Fagus sylvatica	119	144	13748.7	0.197674	0.00161723	0.00392909
Fagus sylvatica	120	120	11529.6	0.199336	0.00134769	0.00329492
Fagus sylvatica	121	123	11891.6	0.200997	0.00138139	0.00339837
Fagus sylvatica	122	117	11381.3	0.202658	0.001314	0.00325253
Fagus sylvatica	123	121	11842.1	0.204319	0.00135892	0.00338424
Fagus sylvatica	124	115	11322.7	0.20598	0.00129154	0.0032358
Fagus sylvatica	125	109	10795.9	0.207641	0.00122416	0.00308525
Fagus sylvatica	126	121	12055	0.209302	0.00135892	0.00344507
Fagus sylvatica	127	115	11523.9	0.210963	0.00129154	0.00329329
Fagus sylvatica	128	110	11086.2	0.212625	0.00123539	0.00316822
Fagus sylvatica	129	113	11453.4	0.214286	0.00126908	0.00327314
Fagus sylvatica	130	117	11925.4	0.215947	0.001314	0.00340805
Fagus sylvatica	131	108	11069.3	0.217608	0.00121292	0.00316338
Fagus sylvatica	132	119	12263.7	0.219269	0.00133646	0.00350472
Fagus sylvatica	133	116	12019.5	0.22093	0.00130277	0.00343493
Fagus sylvatica	134	100	10417.3	0.222591	0.00112308	0.00297705
Fagus sylvatica	135	117	12252.9	0.224252	0.001314	0.00350164
Fagus sylvatica	136	100	10527.6	0.225914	0.00112308	0.00300857
Fagus sylvatica	137	95	10053.1	0.227575	0.00106692	0.00287298
Fagus sylvatica	138	132	14040.2	0.229236	0.00148246	0.00401242
Fagus sylvatica	139	107	11438.9	0.230897	0.00120169	0.003269
Fagus sylvatica	140	95	10207	0.232558	0.00106692	0.00291695
Fagus sylvatica	141	102	11013.5	0.234219	0.00114554	0.00314742
Fagus sylvatica	142	99	10742	0.23588	0.00111185	0.00306984
Fagus sylvatica	143	105	11448.3	0.237542	0.00117923	0.0032717
Fagus sylvatica	144	104	11393.7	0.239203	0.001168	0.00325609
Fagus sylvatica	145	107	11778	0.240864	0.00120169	0.00336591
Fagus sylvatica	146	100	11059.1	0.242525	0.00112308	0.00316048
Fagus sylvatica	147	124	13777	0.244186	0.00139262	0.00393718
Fagus sylvatica	148	101	11273.1	0.245847	0.00113431	0.00322162
Fagus sylvatica	149	90	10090.9	0.247508	0.00101077	0.00288378
Fagus sylvatica	150	91	10248.8	0.249169	0.001022	0.00292891
Fagus sylvatica	151	92	10407.5	0.250831	0.00103323	0.00297424
Fagus sylvatica	152	103	11703	0.252492	0.00115677	0.00334448
Fagus sylvatica	153	107	12210.3	0.254153	0.00120169	0.00348945
Fagus sylvatica	154	97	11116.7	0.255814	0.00108939	0.00317691
Fagus sylvatica	155	112	12890.2	0.257475	0.00125785	0.00368377
Fagus sylvatica	156	115	13291.1	0.259136	0.00129154	0.00379833
Fagus sylvatica	157	84	9748.6	0.260797	0.000943386	0.00278595
Fagus sylvatica	158	108	12585.4	0.262458	0.00121292	0.00359665
Fagus sylvatica	159	111	12987.6	0.26412	0.00124662	0.00371158
Fagus sylvatica	160	84	9867.91	0.265781	0.000943386	0.00282005
Fagus sylvatica	161	109	12855.7	0.267442	0.00122416	0.00367389
Fagus sylvatica	162	100	11840.5	0.269103	0.00112308	0.00338378
Fagus sylvatica	163	101	12005.4	0.270764	0.00113431	0.0034309
Fagus sylvatica	164	76	9068.49	0.272425	0.000853539	0.00259159
Fagus sylvatica	165	96	11498.5	0.274086	0.00107816	0.00328603
Fagus sylvatica	166	112	13465.3	0.275748	0.00125785	0.00384811
Fagus sylvatica	167	99	11946.6	0.277409	0.00111185	0.0034141
Fagus sylvatica	168	97	11748.3	0.27907	0.00108939	0.00335742
Fagus sylvatica	169	82	9967.63	0.280731	0.000920924	0.00284855
Fagus sylvatica	170	83	10125.4	0.282392	0.000932155	0.00289365
Fagus sylvatica	171	75	9182.02	0.284053	0.000842309	0.00262403
Fagus sylvatica	172	84	10320	0.285714	0.000943386	0.00294925
Fagus sylvatica	173	92	11342.1	0.287375	0.00103323	0.00324135
Fagus sylvatica	174	85	10515.1	0.289037	0.000954616	0.00300502
Fagus sylvatica	175	91	11295.6	0.290698	0.001022	0.00322806
Fagus sylvatica	176	100	12454.5	0.292359	0.00112308	0.00355924
Fagus sylvatica	177	82	10246.6	0.29402	0.000920924	0.00292827
Fagus sylvatica	178	89	11157.8	0.295681	0.00099954	0.00318868
Fagus sylvatica	179	86	10816.7	0.297342	0.000965847	0.0030912
Fagus sylvatica	180	99	12491.8	0.299003	0.00111185	0.00356989
Fagus sylvatica	181	100	12658	0.300664	0.00112308	0.00361739
Fagus sylvatica	182	108	13713.5	0.302326	0.00121292	0.00391904
Fagus sylvatica	183	78	9934.89	0.303987	0.000876001	0.00283919
Fagus sylvatica	184	77	9837.58	0.305648	0.00086477	0.00281138
Fagus sylvatica	185	92	11789.6	0.307309	0.00103323	0.00336923
Fagus sylvatica	186	91	11696.4	0.30897	0.001022	0.00334259
Fagus sylvatica	187	93	11988.8	0.310631	0.00104446	0.00342616
Fagus sylvatica	188	94	12153.2	0.312292	0.00105569	0.00347313
Fagus sylvatica	189	83	10762	0.313953	0.000932155	0.00307556
Fagus sylvatica	190	104	13523.5	0.315615	0.001168	0.00386473
Fagus sylvatica	191	101	13170.4	0.317276	0.00113431	0.00376384
Fagus sylvatica	192	84	10984.2	0.318937	0.000943386	0.00313906
Fagus sylvatica	193	80	10490	0.320598	0.000898463	0.00299782
Fagus sylvatica	194	92	12096.3	0.322259	0.00103323	0.00345688
Fagus sylvatica	195	84	11074.2	0.32392	0.000943386	0.00316478
Fagus sylvatica	196	105	13879.5	0.325581	0.00117923	0.00396649
Fagus sylvatica	197	86	11397.9	0.327243	0.000965847	0.00325728
Fagus sylvatica	198	85	11294.6	0.328904	0.000954616	0.00322775
Fagus sylvatica	199	88	11723.1	0.330565	0.000988309	0.00335024
Fagus sylvatica	200	100	13355.5	0.332226	0.00112308	0.00381673
Fagus sylvatica	201	93	12451.6	0.333887	0.00104446	0.00355843
Fagus sylvatica	202	98	13153.5	0.335548	0.00110062	0.003759
Fagus sylvatica	203	71	9552.8	0.337209	0.000797385	0.00273
Fagus sylvatica	204	89	12003.5	0.33887	0.00099954	0.00343035
Fagus sylvatica	205	93	12572.8	0.340532	0.00104446	0.00359304
Fagus sylvatica	206	90	12195.7	0.342193	0.00101077	0.0034853
Fagus sylvatica	207	93	12631.5	0.343854	0.00104446	0.00360982
Fagus sylvatica	208	75	10210	0.345515	0.000842309	0.0029178
Fagus sylvatica	209	76	10369.5	0.347176	0.000853539	0.00296338
Fagus sylvatica	210	73	9982.33	0.348837	0.000819847	0.00285275
Fagus sylvatica	211	77	10552.5	0.350498	0.00086477	0.00301568
Fagus sylvatica	212	88	12086.1	0.352159	0.000988309	0.00345397
Fagus sylvatica	213	89	12249.6	0.353821	0.00099954	0.00350069
Fagus sylvatica	214	102	14068.5	0.355482	0.00114554	0.0040205
Fagus sylvatica	215	75	10366.1	0.357143	0.000842309	0.00296241
Fagus sylvatica	216	67	9279.39	0.358804	0.000752462	0.00265186
Fagus sylvatica	217	84	11657.4	0.360465	0.000943386	0.00333146
Fagus sylvatica	218	80	11124.5	0.362126	0.000898463	0.00317916
Fagus sylvatica	219	88	12261.1	0.363787	0.000988309	0.00350397
Fagus sylvatica	220	75	10470.1	0.365449	0.000842309	0.00299214
Fagus sylvatica	221	90	12588.2	0.36711	0.00101077	0.00359745
Fagus sylvatica	222	78	10930.4	0.368771	0.000876001	0.00312368
Fagus sylvatica	223	90	12635.4	0.370432	0.00101077	0.00361095
Fagus sylvatica	224	74	10408.2	0.372093	0.000831078	0.00297445
Fagus sylvatica	225	78	10990.6	0.373754	0.000876001	0.00314089
Fagus sylvatica	226	70	9880.93	0.375415	0.000786155	0.00282377
Fagus sylvatica	227	90	12726.3	0.377076	0.00101077	0.00363693
Fagus sylvatica	228	70	9915.35	0.378738	0.000786155	0.00283361
Fagus sylvatica	229	79	11209.2	0.380399	0.000887232	0.00320336
Fagus sylvatica	230	81	11512.2	0.38206	0.000909693	0.00328996
Fagus sylvatica	231	65	9253.43	0.383721	0.000730001	0.00264444
Fagus sylvatica	232	81	11549.9	0.385382	0.000909693	0.00330073
Fagus sylvatica	233	79	11282.7	0.387043	0.000887232	0.00322437
Fagus sylvatica	234	76	10871.3	0.388704	0.000853539	0.00310679
Fagus sylvatica	235	84	12034.2	0.390365	0.000943386	0.00343913
Fagus sylvatica	236	73	10474.2	0.392027	0.000819847	0.0029933
Fagus sylvatica	237	71	10202.4	0.393688	0.000797385	0.00291564
Fagus sylvatica	238	76	10936.9	0.395349	0.000853539	0.00312555
Fagus sylvatica	239	90	12970.3	0.39701	0.00101077	0.00370665
Fagus sylvatica	240	79	11401.2	0.398671	0.000887232	0.00325823
Fagus sylvatica	241	75	10839	0.400332	0.000842309	0.00309756
Fagus sylvatica	242	62	8972.49	0.401993	0.000696308	0.00256416
Fagus sylvatica	243	80	11593	0.403654	0.000898463	0.00331303
Fagus sylvatica	244	85	12333.8	0.405316	0.000954616	0.00352474
Fagus sylvatica	245	88	12785.6	0.406977	0.000988309	0.00365386
Fagus sylvatica	246	69	10037.8	0.408638	0.000774924	0.00286859
Fagus sylvatica	247	63	9176.34	0.410299	0.000707539	0.00262241
Fagus sylvatica	248	79	11520.9	0.41196	0.000887232	0.00329243
Fagus sylvatica	249	58	8468.48	0.413621	0.000651385	0.00242012
Fagus sylvatica	250	90	13156.1	0.415282	0.00101077	0.00375976
Fagus sylvatica	251	80	11707.8	0.416944	0.000898463	0.00334584
Fagus sylvatica	252	70	10255.8	0.418605	0.000786155	0.0029309
Fagus sylvatica	253	74	10853.8	0.420266	0.000831078	0.00310179
Fagus sylvatica	254	88	12921.1	0.421927	0.000988309	0.00369259
Fagus sylvatica	255	76	11170.9	0.423588	0.000853539	0.00319241
Fagus sylvatica	256	85	12506.6	0.425249	0.000954616	0.00357413
Fagus sylvatica	257	82	12077.3	0.42691	0.000920924	0.00345145
Fagus sylvatica	258	86	12678.9	0.428571	0.000965847	0.00362336
Fagus sylvatica	259	73	10772.6	0.430233	0.000819847	0.00307859
Fagus sylvatica	260	95	14032.2	0.431894	0.00106692	0.00401013
Fagus sylvatica	261	77	11383.8	0.433555	0.00086477	0.00325327
Fagus sylvatica	262	90	13317.6	0.435216	0.00101077	0.0038059
Fagus sylvatica	263	72	10663.3	0.436877	0.000808616	0.00304735
Fagus sylvatica	264	80	11858.1	0.438538	0.000898463	0.0033888
Fagus sylvatica	265	74	10977.7	0.440199	0.000831078	0.0031372
Fagus sylvatica	266	90	13361.9	0.44186	0.00101077	0.00381855
Fagus sylvatica	267	79	11737.8	0.443522	0.000887232	0.00335442
Fagus sylvatica	268	76	11300.5	0.445183	0.000853539	0.00322946
Fagus sylvatica	269	72	10713.5	0.446844	0.000808616	0.00306171
Fagus sylvatica	270	69	10274.4	0.448505	0.000774924	0.0029362
Fagus sylvatica	271	85	12665.4	0.450166	0.000954616	0.00361952
Fagus sylvatica	272	76	11331.8	0.451827	0.000853539	0.00323841
Fagus sylvatica	273	68	10145.4	0.453488	0.000763693	0.00289936
Fagus sylvatica	274	88	13137.4	0.45515	0.000988309	0.00375441
Fagus sylvatica	275	78	11651.4	0.456811	0.000876001	0.00332974
Fagus sylvatica	276	81	12106.4	0.458472	0.000909693	0.00345977
Fagus sylvatica	277	78	11664.4	0.460133	0.000876001	0.00333344
Fagus sylvatica	278	75	11221.6	0.461794	0.000842309	0.0032069
Fagus sylvatica	279	82	12275.1	0.463455	0.000920924	0.00350797
Fagus sylvatica	280	72	10783.3	0.465116	0.000808616	0.00308164
Fagus sylvatica	281	74	11087.8	0.466777	0.000831078	0.00316868
Fagus sylvatica	282	81	12141.9	0.468439	0.000909693	0.00346992
Fagus sylvatica	283	75	11247.1	0.4701	0.000842309	0.0032142
Fagus sylvatica	284	72	10801.4	0.471761	0.000808616	0.00308683
Fagus sylvatica	285	64	9604.78	0.473422	0.00071877	0.00274485
Fagus sylvatica	286	64	9608.08	0.475083	0.00071877	0.00274579
Fagus sylvatica	287	61	9160.64	0.476744	0.000685078	0.00261792
Fagus sylvatica	288	63	9463.81	0.478405	0.000707539	0.00270457
Fagus sylvatica	289	81	12171.1	0.480066	0.000909693	0.00347826
Fagus sylvatica	290	73	10971.8	0.481728	0.000819847	0.00313553
Fagus sylvatica	291	77	11575.7	0.483389	0.00086477	0.0033081
Fagus sylvatica	292	77	11578.1	0.48505	0.00086477	0.0033088
Fagus sylvatica	293	77	11580.3	0.486711	0.00086477	0.00330942
Fagus sylvatica	294	82	12334.3	0.488372	0.000920924	0.0035249
Fagus sylvatica	295	78	11734.3	0.490033	0.000876001	0.00335344
Fagus sylvatica	296	77	11585.3	0.491694	0.00086477	0.00331084
Fagus sylvatica	297	76	11436	0.493355	0.000853539	0.00326817
Fagus sylvatica	298	81	12189.3	0.495017	0.000909693	0.00348345
Fagus sylvatica	299	63	9481.08	0.496678	0.000707539	0.0027095
Fagus sylvatica	300	81	12190.4	0.498339	0.000909693	0.00348376
Fagus sylvatica	301	35	10535	0.5	0.000393077	0.00301069
Picea abies	0	23940	0	0	0.197533	0
Picea abies	1	23263	23216.3	0.00200803	0.191947	0.0124975
Picea abies	2	10656	21226.4	0.00401606	0.0879244	0.0114263
Picea abies	3	6885	20530.6	0.0060241	0.0568093	0.0110518
Picea abies	4	5153	20446.4	0.00803213	0.0425183	0.0110065
Picea abies	5	3969	19645.8	0.0100402	0.0327489	0.0105754
Picea abies	6	3309	19614.8	0.0120482	0.0273031	0.0105588
Picea abies	7	2648	18275.5	0.0140562	0.0218491	0.00983781
Picea abies	8	2232	17569.2	0.0160643	0.0184166	0.0094576
Picea abies	9	1905	16835.2	0.0180723	0.0157185	0.00906248
Picea abies	10	1787	17511.2	0.0200803	0.0147448	0.00942638
Picea abies	11	1545	16619.6	0.0220884	0.0127481	0.00894645
Picea abies	12	1398	16371.8	0.0240964	0.0115351	0.00881303
Picea abies	13	1276	16155	0.0261044	0.0105285	0.00869634
Picea abies	14	1158	15756.2	0.0281124	0.00955485	0.0084817
Picea abies	15	1036	15071.9	0.0301205	0.00854821	0.00811333
Picea abies	16	1022	15826.6	0.0321285	0.00843269	0.00851959
Picea abies	17	945	15516.6	0.0341365	0.00779735	0.00835269
Picea abies	18	807	14001	0.0361446	0.00665869	0.00753682
Picea abies	19	758	13852.5	0.0381526	0.00625438	0.00745691
Picea abies	20	722	13860.1	0.0401606	0.00595734	0.00746098
Picea abies	21	679	13657.7	0.0421687	0.00560254	0.00735205
Picea abies	22	644	13542.1	0.0441767	0.00531375	0.00728981
Picea abies	23	618	13557.5	0.0461847	0.00509922	0.00729812
Picea abies	24	613	14003	0.0481928	0.00505796	0.00753791
Picea abies	25	545	12941	0.0502008	0.00449689	0.00696624
Picea abies	26	491	12099.5	0.0522088	0.00405132	0.00651325
Picea abies	27	488	12461.6	0.0542169	0.00402657	0.00670819
Picea abies	28	463	12235.1	0.0562249	0.00382029	0.00658624
Picea abies	29	451	12317.4	0.0582329	0.00372128	0.00663053
Picea abies	30	427	12038.3	0.060241	0.00352325	0.00648031
Picea abies	31	405	11773.5	0.062249	0.00334172	0.00633774
Picea abies	32	369	11049.3	0.064257	0.00304468	0.00594789
Picea abies	33	349	10753.8	0.0662651	0.00287966	0.00578886
Picea abies	34	361	11436	0.0682731	0.00297867	0.00615609
Picea abies	35	358	11649.4	0.0702811	0.00295392	0.00627094
Picea abies	36	313	10453.4	0.0722892	0.00258261	0.00562716
Picea abies	37	316	10823.3	0.0742972	0.00260737	0.00582627
Picea abies	38	326	11442.7	0.0763052	0.00268988	0.0061597
Picea abies	39	312	11215.1	0.0783133	0.00257436	0.00603716
Picea abies	40	305	11220.1	0.0803213	0.00251661	0.00603985
Picea abies	41	245	9218	0.0823293	0.00202154	0.00496212
Picea abies	42	255	9806.75	0.0843373	0.00210405	0.00527904
Picea abies	43	266	10450.4	0.0863454	0.00219481	0.00562551
Picea abies	44	235	9426.43	0.0883534	0.00193902	0.00507431
Picea abies	45	226	9251.02	0.0903614	0.00186476	0.00497989
Picea abies	46	238	9936.74	0.0923695	0.00196378	0.00534902
Picea abies	47	231	9832.34	0.0943775	0.00190602	0.00529282
Picea abies	48	206	8934.94	0.0963855	0.00169974	0.00480974
Picea abies	49	198	8747.39	0.0983936	0.00163373	0.00470878
Picea abies	50	220	9895.58	0.100402	0.00181526	0.00532686
Picea abies	51	197	9018.09	0.10241	0.00162548	0.0048545
Picea abies	52	193	8988.06	0.104418	0.00159247	0.00483834
Picea abies	53	190	8998.29	0.106426	0.00156772	0.00484385
Picea abies	54	175	8425.3	0.108434	0.00144395	0.0045354
Picea abies	55	178	8708.78	0.110442	0.00146871	0.004688
Picea abies	56	165	8200.96	0.11245	0.00136144	0.00441464
Picea abies	57	158	7975.19	0.114458	0.00130368	0.0042931
Picea abies	58	166	8506.67	0.116466	0.00136969	0.0045792
Picea abies	59	161	8373.62	0.118474	0.00132844	0.00450758
Picea abies	60	162	8548.92	0.120482	0.00133669	0.00460194
Picea abies	61	159	8510.97	0.12249	0.00131194	0.00458152
Picea abies	62	143	7762.2	0.124498	0.00117992	0.00417845
Picea abies	63	139	7649.19	0.126506	0.00114691	0.00411761
Picea abies	64	133	7418.09	0.128514	0.00109741	0.00399321
Picea abies	65	141	7968.77	0.130522	0.00116341	0.00428964
Picea abies	66	150	8587.95	0.13253	0.00123767	0.00462296
Picea abies	67	130	7538.17	0.134538	0.00107265	0.00405785
Picea abies	68	142	8337.51	0.136546	0.00117167	0.00448814
Picea abies	69	125	7429.97	0.138554	0.0010314	0.00399961
Picea abies	70	125	7520.08	0.140562	0.0010314	0.00404811
Picea abies	71	104	6331.26	0.14257	0.000858121	0.00340816
Picea abies	72	122	7514.02	0.144578	0.00100664	0.00404485
Picea abies	73	98	6105.32	0.146586	0.000808614	0.00328654
Picea abies	74	110	6930.44	0.148594	0.000907628	0.00373071
Picea abies	75	116	7389.76	0.150602	0.000957135	0.00397796
Picea abies	76	123	7921.4	0.15261	0.00101489	0.00426414
Picea abies	77	124	8071.7	0.154618	0.00102314	0.00434506
Picea abies	78	116	7630.84	0.156627	0.000957135	0.00410774
Picea abies	79	124	8242.02	0.158635	0.00102314	0.00443674
Picea abies	80	108	7252.05	0.160643	0.000891126	0.00390383
Picea abies	81	112	7596.43	0.162651	0.000924131	0.00408921
Picea abies	82	98	6712.8	0.164659	0.000808614	0.00361355
Picea abies	83	105	7262.5	0.166667	0.000866372	0.00390946
Picea abies	84	95	6633.98	0.168675	0.000783861	0.00357112
Picea abies	85	111	7824.61	0.170683	0.000915879	0.00421204
Picea abies	86	102	7257.16	0.172691	0.000841619	0.00390658
Picea abies	87	94	6749.31	0.174699	0.00077561	0.0036332
Picea abies	88	99	7172.53	0.176707	0.000816865	0.00386102
Picea abies	89	100	7309.44	0.178715	0.000825117	0.00393472
Picea abies	90	103	7594.7	0.180723	0.00084987	0.00408828
Picea abies	91	111	8255.23	0.182731	0.000915879	0.00444385
Picea abies	92	91	6825.37	0.184739	0.000750856	0.00367414
Picea abies	93	100	7563.25	0.186747	0.000825117	0.00407135
Picea abies	94	91	6939.39	0.188755	0.000750856	0.00373552
Picea abies	95	104	7995.26	0.190763	0.000858121	0.00430391
Picea abies	96	95	7361.93	0.192771	0.000783861	0.00396298
Picea abies	97	89	6951.47	0.194779	0.000734354	0.00374203
Picea abies	98	82	6454.62	0.196787	0.000676596	0.00347457
Picea abies	99	89	7059.42	0.198795	0.000734354	0.00380013
Picea abies	100	87	6953.01	0.200803	0.000717851	0.00374286
Picea abies	101	109	8776.25	0.202811	0.000899377	0.00472432
Picea abies	102	88	7137.54	0.204819	0.000726103	0.00384219
Picea abies	103	66	5391.99	0.206827	0.000544577	0.00290255
Picea abies	104	72	5924.24	0.208835	0.000594084	0.00318906
Picea abies	105	80	6628.92	0.210843	0.000660093	0.00356839
Picea abies	106	65	5423.45	0.212851	0.000536326	0.00291948
Picea abies	107	78	6552.78	0.214859	0.000643591	0.00352741
Picea abies	108	82	6935.42	0.216867	0.000676596	0.00373339
Picea abies	109	66	5619.41	0.218876	0.000544577	0.00302497
Picea abies	110	75	6427.71	0.220884	0.000618837	0.00346008
Picea abies	111	75	6469.43	0.222892	0.000618837	0.00348254
Picea abies	112	81	7031.71	0.2249	0.000668344	0.00378522
Picea abies	113	69	6027.8	0.226908	0.00056933	0.00324481
Picea abies	114	71	6241.16	0.228916	0.000585833	0.00335966
Picea abies	115	60	5306.63	0.230924	0.00049507	0.00285659
Picea abies	116	75	6673.49	0.232932	0.000618837	0.00359239
Picea abies	117	82	7339.99	0.23494	0.000676596	0.00395117
Picea abies	118	71	6392.85	0.236948	0.000585833	0.00344132
Picea abies	119	66	5977.24	0.238956	0.000544577	0.00321759
Picea abies	120	77	7013.49	0.240964	0.00063534	0.00377541
Picea abies	121	71	6503.63	0.242972	0.000585833	0.00350095
Picea abies	122	73	6724.21	0.24498	0.000602335	0.00361969
Picea abies	123	64	5927.71	0.246988	0.000528075	0.00319093
Picea abies	124	53	4935.6	0.248996	0.000437312	0.00265687
Picea abies	125	67	6272.84	0.251004	0.000552828	0.00337672
Picea abies	126	71	6682.55	0.253012	0.000585833	0.00359727
Picea abies	127	57	5392.91	0.25502	0.000470316	0.00290304
Picea abies	128	69	6561.93	0.257028	0.00056933	0.00353233
Picea abies	129	53	5065.97	0.259036	0.000437312	0.00272705
Picea abies	130	58	5571.73	0.261044	0.000478568	0.0029993
Picea abies	131	55	5309.71	0.263052	0.000453814	0.00285825
Picea abies	132	43	4171.52	0.26506	0.0003548	0.00224556
Picea abies	133	57	5556.36	0.267068	0.000470316	0.00299103
Picea abies	134	63	6170.46	0.269076	0.000519823	0.0033216
Picea abies	135	51	5018.58	0.271084	0.000420809	0.00270154
Picea abies	136	54	5338.41	0.273092	0.000445563	0.0028737
Picea abies	137	49	4866.25	0.2751	0.000404307	0.00261954
Picea abies	138	51	5087.71	0.277108	0.000420809	0.00273875
Picea abies	139	50	5010.14	0.279116	0.000412558	0.00269699
Picea abies	140	54	5434.7	0.281124	0.000445563	0.00292554
Picea abies	141	62	6266.86	0.283133	0.000511572	0.00337349
Picea abies	142	33	3349.83	0.285141	0.000272288	0.00180324
Picea abies	143	61	6218.2	0.287149	0.000503321	0.0033473
Picea abies	144	47	4810.99	0.289157	0.000387805	0.00258979
Picea abies	145	38	3905.68	0.291165	0.000313544	0.00210246
Picea abies	146	40	4127.87	0.293173	0.000330047	0.00222206
Picea abies	147	40	4144.34	0.295181	0.000330047	0.00223093
Picea abies	148	48	4992.77	0.297189	0.000396056	0.00268764
Picea abies	149	54	5638.66	0.299197	0.000445563	0.00303533
Picea abies	150	49	5136.14	0.301205	0.000404307	0.00276482
Picea abies	151	48	5050.31	0.303213	0.000396056	0.00271862
Picea abies	152	57	6019.57	0.305221	0.000470316	0.00324038
Picea abies	153	43	4557.74	0.307229	0.0003548	0.00245346
Picea abies	154	52	5531.63	0.309237	0.000429061	0.00297772
Picea abies	155	47	5017.58	0.311245	0.000387805	0.002701
Picea abies	156	40	4285.3	0.313253	0.000330047	0.00230681
Picea abies	157	47	5052.69	0.315261	0.000387805	0.0027199
Picea abies	158	43	4638.47	0.317269	0.0003548	0.00249692
Picea abies	159	68	7359.98	0.319277	0.000561079	0.00396193
Picea abies	160	33	3583.61	0.321285	0.000272288	0.00192909
Picea abies	161	51	5556.44	0.323293	0.000420809	0.00299107
Picea abies	162	52	5683.66	0.325301	0.000429061	0.00305956
Picea abies	163	47	5153.48	0.327309	0.000387805	0.00277416
Picea abies	164	51	5609.59	0.329317	0.000420809	0.00301968
Picea abies	165	47	5185.57	0.331325	0.000387805	0.00279143
Picea abies	166	51	5644	0.333333	0.000420809	0.00303821
Picea abies	167	33	3662.93	0.335341	0.000272288	0.00197178
Picea abies	168	52	5788.92	0.337349	0.000429061	0.00311621
Picea abies	169	41	4577.59	0.339357	0.000338298	0.00246415
Picea abies	170	42	4702.65	0.341365	0.000346549	0.00253147
Picea abies	171	52	5838.72	0.343373	0.000429061	0.00314303
Picea abies	172	50	5629.72	0.345382	0.000412558	0.00303052
Picea abies	173	54	6096.69	0.34739	0.000445563	0.00328189
Picea abies	174	47	5320.63	0.349398	0.000387805	0.00286413
Picea abies	175	38	4313.15	0.351406	0.000313544	0.0023218
Picea abies	176	46	5234.76	0.353414	0.000379554	0.00281791
Picea abies	177	57	6503.15	0.355422	0.000470316	0.00350069
Picea abies	178	57	6519.52	0.35743	0.000470316	0.0035095
Picea abies	179	41	4701.09	0.359438	0.000338298	0.00253063
Picea abies	180	46	5287.23	0.361446	0.000379554	0.00284615
Picea abies	181	53	6106.39	0.363454	0.000437312	0.00328711
Picea abies	182	33	3811.04	0.365462	0.000272288	0.00205151
Picea abies	183	43	4977.38	0.36747	0.0003548	0.00267936
Picea abies	184	45	5220.72	0.369478	0.000371302	0.00281035
Picea abies	185	47	5464.93	0.371486	0.000387805	0.00294181
Picea abies	186	37	4311.61	0.373494	0.000305293	0.00232097
Picea abies	187	46	5371.93	0.375502	0.000379554	0.00289175
Picea abies	188	48	5617.35	0.37751	0.000396056	0.00302386
Picea abies	189	44	5159.93	0.379518	0.000363051	0.00277763
Picea abies	190	38	4465.38	0.381526	0.000313544	0.00240375
Picea abies	191	47	5534.01	0.383534	0.000387805	0.002979
Picea abies	192	34	4011.18	0.385542	0.00028054	0.00215925
Picea abies	193	40	4728.11	0.38755	0.000330047	0.00254518
Picea abies	194	39	4618.6	0.389558	0.000321795	0.00248623
Picea abies	195	49	5813.58	0.391566	0.000404307	0.00312949
Picea abies	196	36	4278.94	0.393574	0.000297042	0.00230338
Picea abies	197	46	5477.23	0.395582	0.000379554	0.00294843
Picea abies	198	43	5128.92	0.39759	0.0003548	0.00276093
Picea abies	199	46	5496.08	0.399598	0.000379554	0.00295858
Picea abies	200	29	3470.68	0.401606	0.000239284	0.00186829
Picea abies	201	36	4315.45	0.403614	0.000297042	0.00232304
Picea abies	202	44	5282.83	0.405622	0.000363051	0.00284378
Picea abies	203	45	5411.3	0.407631	0.000371302	0.00291294
Picea abies	204	38	4576.48	0.409639	0.000313544	0.00246355
Picea abies	205	36	4342.05	0.411647	0.000297042	0.00233736
Picea abies	206	34	4106.76	0.413655	0.00028054	0.0022107
Picea abies	207	34	4112.57	0.415663	0.00028054	0.00221382
Picea abies	208	46	5571.73	0.417671	0.000379554	0.0029993
Picea abies	209	38	4608.91	0.419679	0.000313544	0.00248101
Picea abies	210	36	4372.05	0.421687	0.000297042	0.0023535
Picea abies	211	57	6931.22	0.423695	0.000470316	0.00373113
Picea abies	212	38	4626.54	0.425703	0.000313544	0.0024905
Picea abies	213	40	4875.9	0.427711	0.000330047	0.00262473
Picea abies	214	45	5491.81	0.429719	0.000371302	0.00295628
Picea abies	215	40	4887.15	0.431727	0.000330047	0.00263079
Picea abies	216	55	6727.23	0.433735	0.000453814	0.00362132
Picea abies	217	34	4163.09	0.435743	0.00028054	0.00224102
Picea abies	218	39	4780.24	0.437751	0.000321795	0.00257324
Picea abies	219	53	6502.72	0.439759	0.000437312	0.00350046
Picea abies	220	43	5280.88	0.441767	0.0003548	0.00284274
Picea abies	221	33	4056.55	0.443775	0.000272288	0.00218367
Picea abies	222	45	5536.63	0.445783	0.000371302	0.00298041
Picea abies	223	43	5295.13	0.447791	0.0003548	0.00285041
Picea abies	224	54	6655.23	0.449799	0.000445563	0.00358256
Picea abies	225	39	4810.39	0.451807	0.000321795	0.00258947
Picea abies	226	36	4443.76	0.453815	0.000297042	0.00239211
Picea abies	227	35	4323.48	0.455823	0.000288791	0.00232736
Picea abies	228	42	5191.81	0.457831	0.000346549	0.00279479
Picea abies	229	44	5442.66	0.459839	0.000363051	0.00292982
Picea abies	230	40	4951	0.461847	0.000330047	0.00266516
Picea abies	231	49	6068.62	0.463855	0.000404307	0.00326678
Picea abies	232	40	4956.79	0.465863	0.000330047	0.00266827
Picea abies	233	40	4959.44	0.467871	0.000330047	0.0026697
Picea abies	234	50	6202.41	0.46988	0.000412558	0.0033388
Picea abies	235	45	5584.79	0.471888	0.000371302	0.00300633
Picea abies	236	36	4469.78	0.473896	0.000297042	0.00240612
Picea abies	237	52	6458.96	0.475904	0.000429061	0.00347691
Picea abies	238	37	4597.51	0.477912	0.000305293	0.00247487
Picea abies	239	34	4226.17	0.47992	0.00028054	0.00227498
Picea abies	240	39	4849.16	0.481928	0.000321795	0.00261034
Picea abies	241	31	3855.52	0.483936	0.000255786	0.00207545
Picea abies	242	38	4727.26	0.485944	0.000313544	0.00254472
Picea abies	243	43	5350.39	0.487952	0.0003548	0.00288015
Picea abies	244	33	4106.84	0.48996	0.000272288	0.00221074
Picea abies	245	34	4231.91	0.491968	0.00028054	0.00227807
Picea abies	246	38	4730.31	0.493976	0.000313544	0.00254636
Picea abies	247	44	5477.65	0.495984	0.000363051	0.00294866
Picea abies	248	33	4108.43	0.497992	0.000272288	0.0022116
Picea abies	249	16	3984	0.5	0.000132019	0.00214462
Populus nigra	0	28799	0	0	0.345556	0
Populus nigra	1	10042	10020.5	0.00214133	0.120493	0.00655866
Populus nigra	2	4299	8561.18	0.00428266	0.0515833	0.0056035
Populus nigra	3	2793	8325.17	0.00642398	0.0335129	0.00544903
Populus nigra	4	2090	8288.39	0.00856531	0.0250777	0.00542495
Populus nigra	5	1685	8334.8	0.0107066	0.0202181	0.00545532
Populus nigra	6	1456	8623.76	0.012848	0.0174704	0.00564446
Populus nigra	7	1240	8549.89	0.0149893	0.0148786	0.00559611
Populus nigra	8	1117	8782.92	0.0171306	0.0134028	0.00574863
Populus nigra	9	1009	8905.99	0.0192719	0.0121069	0.00582919
Populus nigra	10	914	8944.28	0.0214133	0.010967	0.00585425
Populus nigra	11	822	8829.02	0.0235546	0.00986309	0.00577881
Populus nigra	12	797	9318.24	0.0256959	0.00956312	0.00609901
Populus nigra	13	728	9200.55	0.0278373	0.0087352	0.00602198
Populus nigra	14	659	8949.42	0.0299786	0.00790727	0.00585761
Populus nigra	15	684	9930.45	0.0321199	0.00820724	0.00649972
Populus nigra	16	602	9302	0.0342612	0.00722334	0.00608838
Populus nigra	17	549	8993.25	0.0364026	0.00658739	0.0058863
Populus nigra	18	551	9535.72	0.0385439	0.00661139	0.00624136
Populus nigra	19	528	9623.85	0.0406852	0.00633542	0.00629904
Populus nigra	20	528	10107.8	0.0428266	0.00633542	0.00661577
Populus nigra	21	482	9666.84	0.0449679	0.00578347	0.00632718
Populus nigra	22	488	10230.2	0.0471092	0.00585546	0.00669593
Populus nigra	23	468	10233.9	0.0492505	0.00561548	0.00669831
Populus nigra	24	449	10222.2	0.0513919	0.0053875	0.00669068
Populus nigra	25	417	9866.92	0.0535332	0.00500354	0.00645813
Populus nigra	26	388	9526.36	0.0556745	0.00465557	0.00623523
Populus nigra	27	347	8827.32	0.0578158	0.00416362	0.0057777
Populus nigra	28	345	9080.81	0.0599572	0.00413962	0.00594361
Populus nigra	29	375	10199.7	0.0620985	0.00449959	0.00667593
Populus nigra	30	324	9095.59	0.0642398	0.00388764	0.00595328
Populus nigra	31	321	9290.44	0.0663812	0.00385165	0.00608082
Populus nigra	32	316	9419.1	0.0685225	0.00379165	0.00616503
Populus nigra	33	269	8249.72	0.0706638	0.0032277	0.00539964
Populus nigra	34	279	8795.37	0.0728051	0.00334769	0.00575678
Populus nigra	35	274	8871.26	0.0749465	0.0032877	0.00580645
Populus nigra	36	269	8937.48	0.0770878	0.0032277	0.0058498
Populus nigra	37	241	8210.51	0.0792291	0.00289173	0.00537398
Populus nigra	38	230	8028.82	0.0813704	0.00275975	0.00525506
Populus nigra	39	257	9185.96	0.0835118	0.00308372	0.00601243
Populus nigra	40	215	7863.38	0.0856531	0.00257976	0.00514677
Populus nigra	41	219	8190.69	0.0877944	0.00262776	0.00536101
Populus nigra	42	185	7071.2	0.0899358	0.0022198	0.00462827
Populus nigra	43	199	7769.1	0.0920771	0.00238778	0.00508506
Populus nigra	44	177	7054.23	0.0942184	0.0021238	0.00461716
Populus nigra	45	183	7441.48	0.0963597	0.0021958	0.00487063
Populus nigra	46	165	6842.38	0.0985011	0.00197982	0.0044785
Populus nigra	47	179	7566.3	0.100642	0.0021478	0.00495232
Populus nigra	48	200	8613.28	0.102784	0.00239978	0.0056376
Populus nigra	49	155	6798.09	0.104925	0.00185983	0.00444952
Populus nigra	50	153	6830.94	0.107066	0.00183583	0.00447102
Populus nigra	51	152	6905.42	0.109208	0.00182383	0.00451976
Populus nigra	52	141	6515.59	0.111349	0.00169184	0.00426461
Populus nigra	53	184	8645.24	0.11349	0.0022078	0.00565852
Populus nigra	54	132	6303.78	0.115632	0.00158385	0.00412597
Populus nigra	55	148	7181.33	0.117773	0.00177584	0.00470035
Populus nigra	56	125	6160.6	0.119914	0.00149986	0.00403226
Populus nigra	57	150	7506.42	0.122056	0.00179983	0.00491313
Populus nigra	58	132	6705.15	0.124197	0.00158385	0.00438868
Populus nigra	59	130	6700.99	0.126338	0.00155986	0.00438596
Populus nigra	60	119	6222.66	0.12848	0.00142787	0.00407288
Populus nigra	61	120	6363.85	0.130621	0.00143987	0.0041653
Populus nigra	62	134	7205.01	0.132762	0.00160785	0.00471585
Populus nigra	63	122	6649.13	0.134904	0.00146387	0.00435202
Populus nigra	64	130	7179.79	0.137045	0.00155986	0.00469934
Populus nigra	65	116	6490.54	0.139186	0.00139187	0.00424821
Populus nigra	66	130	7367.41	0.141328	0.00155986	0.00482215
Populus nigra	67	116	6656.96	0.143469	0.00139187	0.00435714
Populus nigra	68	125	7262.31	0.14561	0.00149986	0.00475336
Populus nigra	69	103	6056.93	0.147752	0.00123589	0.00396441
Populus nigra	70	120	7140.9	0.149893	0.00143987	0.00467389
Populus nigra	71	123	7405.28	0.152034	0.00147586	0.00484694
Populus nigra	72	117	7125.22	0.154176	0.00140387	0.00466363
Populus nigra	73	102	6282.06	0.156317	0.00122389	0.00411176
Populus nigra	74	117	7286.07	0.158458	0.00140387	0.00476891
Populus nigra	75	96	6043.68	0.1606	0.00115189	0.00395574
Populus nigra	76	116	7381.28	0.162741	0.00139187	0.00483122
Populus nigra	77	96	6173.19	0.164882	0.00115189	0.0040405
Populus nigra	78	96	6237.33	0.167024	0.00115189	0.00408248
Populus nigra	79	105	6891.78	0.169165	0.00125988	0.00451083
Populus nigra	80	107	7093.62	0.171306	0.00128388	0.00464294
Populus nigra	81	120	8034.09	0.173448	0.00143987	0.0052585
Populus nigra	82	96	6489.76	0.175589	0.00115189	0.00424771
Populus nigra	83	79	5391.62	0.17773	0.000947913	0.00352895
Populus nigra	84	106	7302.42	0.179872	0.00127188	0.00477961
Populus nigra	85	117	8134.88	0.182013	0.00140387	0.00532448
Populus nigra	86	91	6384.81	0.184154	0.0010919	0.00417901
Populus nigra	87	104	7362.4	0.186296	0.00124789	0.00481887
Populus nigra	88	90	6427.58	0.188437	0.0010799	0.00420701
Populus nigra	89	92	6627.55	0.190578	0.0011039	0.00433789
Populus nigra	90	93	6756.94	0.192719	0.0011159	0.00442258
Populus nigra	91	89	6520.82	0.194861	0.0010679	0.00426803
Populus nigra	92	73	5392.93	0.197002	0.000875919	0.0035298
Populus nigra	93	88	6554.21	0.199143	0.0010559	0.00428989
Populus nigra	94	75	5630.94	0.201285	0.000899917	0.00368559
Populus nigra	95	94	7113.4	0.203426	0.0011279	0.00465589
Populus nigra	96	99	7550.29	0.205567	0.00118789	0.00494184
Populus nigra	97	93	7147.26	0.207709	0.0011159	0.00467805
Populus nigra	98	75	5807.6	0.20985	0.000899917	0.00380121
Populus nigra	99	83	6475.07	0.211991	0.000995908	0.00423809
Populus nigra	100	78	6129.76	0.214133	0.000935914	0.00401208
Populus nigra	101	85	6728.29	0.216274	0.00101991	0.00440383
Populus nigra	102	70	5580.51	0.218415	0.000839923	0.00365258
Populus nigra	103	81	6502.9	0.220557	0.000971911	0.0042563
Populus nigra	104	79	6386.31	0.222698	0.000947913	0.00417999
Populus nigra	105	86	6999.7	0.224839	0.00103191	0.00458147
Populus nigra	106	69	5653.86	0.226981	0.000827924	0.00370059
Populus nigra	107	87	7176.1	0.229122	0.0010439	0.00469693
Populus nigra	108	83	6890.96	0.231263	0.000995908	0.0045103
Populus nigra	109	62	5180.65	0.233405	0.000743932	0.00339086
Populus nigra	110	66	5549.94	0.235546	0.000791927	0.00363257
Populus nigra	111	79	6684.72	0.237687	0.000947913	0.00437531
Populus nigra	112	57	4852.93	0.239829	0.000683937	0.00317636
Populus nigra	113	77	6595.62	0.24197	0.000923915	0.00431699
Populus nigra	114	73	6290.51	0.244111	0.000875919	0.00411729
Populus nigra	115	59	5114.18	0.246253	0.000707935	0.00334735
Populus nigra	116	79	6887.72	0.248394	0.000947913	0.00450818
Populus nigra	117	67	5875.05	0.250535	0.000803926	0.00384536
Populus nigra	118	57	5026.5	0.252677	0.000683937	0.00328996
Populus nigra	119	66	5852.66	0.254818	0.000791927	0.00383071
Populus nigra	120	69	6152.38	0.256959	0.000827924	0.00402688
Populus nigra	121	80	7171.91	0.259101	0.000959912	0.00469418
Populus nigra	122	61	5497.84	0.261242	0.000731933	0.00359847
Populus nigra	123	75	6795.29	0.263383	0.000899917	0.00444768
Populus nigra	124	66	6010.95	0.265525	0.000791927	0.00393431
Populus nigra	125	64	5858.67	0.267666	0.000767929	0.00383464
Populus nigra	126	58	5336.25	0.269807	0.000695936	0.0034927
Populus nigra	127	72	6657.3	0.271949	0.000863921	0.00435736
Populus nigra	128	60	5574.99	0.27409	0.000719934	0.00364896
Populus nigra	129	63	5882.07	0.276231	0.00075593	0.00384996
Populus nigra	130	71	6660.62	0.278373	0.000851922	0.00435954
Populus nigra	131	72	6786.19	0.280514	0.000863921	0.00444173
Populus nigra	132	63	5965.44	0.282655	0.00075593	0.00390452
Populus nigra	133	59	5612.2	0.284797	0.000707935	0.00367332
Populus nigra	134	61	5828.57	0.286938	0.000731933	0.00381494
Populus nigra	135	50	4798.72	0.289079	0.000599945	0.00314087
Populus nigra	136	60	5783.64	0.291221	0.000719934	0.00378553
Populus nigra	137	56	5421.33	0.293362	0.000671938	0.00354839
Populus nigra	138	61	5930.45	0.295503	0.000731933	0.00388162
Populus nigra	139	68	6638.66	0.297645	0.000815925	0.00434516
Populus nigra	140	51	4999.53	0.299786	0.000611944	0.00327231
Populus nigra	141	76	7480.55	0.301927	0.000911916	0.0048962
Populus nigra	142	45	4447	0.304069	0.00053995	0.00291067
Populus nigra	143	53	5258.24	0.30621	0.000635941	0.00344164
Populus nigra	144	76	7569.4	0.308351	0.000911916	0.00495436
Populus nigra	145	44	4399.06	0.310493	0.000527951	0.00287929
Populus nigra	146	59	5920.97	0.312634	0.000707935	0.00387542
Populus nigra	147	58	5842.23	0.314775	0.000695936	0.00382388
Populus nigra	148	52	5257.01	0.316916	0.000623943	0.00344084
Populus nigra	149	44	4464.26	0.319058	0.000527951	0.00292196
Populus nigra	150	55	5600.11	0.321199	0.000659939	0.0036654
Populus nigra	151	57	5824.01	0.32334	0.000683937	0.00381195
Populus nigra	152	48	4921.28	0.325482	0.000575947	0.0032211
Populus nigra	153	50	5143.68	0.327623	0.000599945	0.00336666
Populus nigra	154	58	5986.54	0.329764	0.000695936	0.00391834
Populus nigra	155	50	5177.73	0.331906	0.000599945	0.00338895
Populus nigra	156	46	4778.88	0.334047	0.000551949	0.00312789
Populus nigra	157	36	3751.86	0.336188	0.00043196	0.00245568
Populus nigra	158	58	6063.55	0.33833	0.000695936	0.00396874
Populus nigra	159	46	4823.79	0.340471	0.000551949	0.00315729
Populus nigra	160	45	4733.19	0.342612	0.00053995	0.00309799
Populus nigra	161	48	5063.74	0.344754	0.000575947	0.00331434
Populus nigra	162	46	4866.94	0.346895	0.000551949	0.00318553
Populus nigra	163	65	6896.96	0.349036	0.000779928	0.00451423
Populus nigra	164	55	5852.38	0.351178	0.000659939	0.00383052
Populus nigra	165	56	5975.33	0.353319	0.000671938	0.003911
Populus nigra	166	53	5670.66	0.35546	0.000635941	0.00371158
Populus nigra	167	48	5149.46	0.357602	0.000575947	0.00337045
Populus nigra	168	53	5700.85	0.359743	0.000635941	0.00373134
Populus nigra	169	48	5176.39	0.361884	0.000575947	0.00338807
Populus nigra	170	66	7135.63	0.364026	0.000791927	0.00467044
Populus nigra	171	50	5419.27	0.366167	0.000599945	0.00354704
Populus nigra	172	47	5106.6	0.368308	0.000563948	0.00334239
Populus nigra	173	48	5227.79	0.37045	0.000575947	0.00342171
Populus nigra	174	40	4366.77	0.372591	0.000479956	0.00285815
Populus nigra	175	59	6455.89	0.374732	0.000707935	0.00422553
Populus nigra	176	49	5373.84	0.376874	0.000587946	0.00351731
Populus nigra	177	55	6045.29	0.379015	0.000659939	0.00395679
Populus nigra	178	47	5177.25	0.381156	0.000563948	0.00338863
Populus nigra	179	62	6844.16	0.383298	0.000743932	0.00447967
Populus nigra	180	43	4756.7	0.385439	0.000515953	0.00311338
Populus nigra	181	56	6207.49	0.38758	0.000671938	0.00406295
Populus nigra	182	58	6442.1	0.389722	0.000695936	0.00421651
Populus nigra	183	62	6899.92	0.391863	0.000743932	0.00451617
Populus nigra	184	46	5129.15	0.394004	0.000551949	0.00335715
Populus nigra	185	46	5138.8	0.396146	0.000551949	0.00336347
Populus nigra	186	38	4252.91	0.398287	0.000455958	0.00278363
Populus nigra	187	50	5606	0.400428	0.000599945	0.00366926
Populus nigra	188	64	7188.28	0.40257	0.000767929	0.0047049
Populus nigra	189	59	6638.07	0.404711	0.000707935	0.00434478
Populus nigra	190	55	6198.39	0.406852	0.000659939	0.004057
Populus nigra	191	45	5079.7	0.408994	0.00053995	0.00332479
Populus nigra	192	48	5426.98	0.411135	0.000575947	0.00355209
Populus nigra	193	56	6341.31	0.413276	0.000671938	0.00415054
Populus nigra	194	52	5897.27	0.415418	0.000623943	0.0038599
Populus nigra	195	41	4656.62	0.417559	0.000491955	0.00304787
Populus nigra	196	46	5231.98	0.4197	0.000551949	0.00342446
Populus nigra	197	60	6833.83	0.421842	0.000719934	0.00447291
Populus nigra	198	54	6158.78	0.423983	0.00064794	0.00403107
Populus nigra	199	52	5938.47	0.426124	0.000623943	0.00388687
Populus nigra	200	40	4573.88	0.428266	0.000479956	0.00299371
Populus nigra	201	44	5037.48	0.430407	0.000527951	0.00329715
Populus nigra	202	42	4814.26	0.432548	0.000503954	0.00315105
Populus nigra	203	47	5393.63	0.43469	0.000563948	0.00353026
Populus nigra	204	55	6318.76	0.436831	0.000659939	0.00413578
Populus nigra	205	52	5980.56	0.438972	0.000623943	0.00391442
Populus nigra	206	40	4605.22	0.441113	0.000479956	0.00301423
Populus nigra	207	50	5762.31	0.443255	0.000599945	0.00377157
Populus nigra	208	45	5191.09	0.445396	0.00053995	0.00339769
Populus nigra	209	45	5195.91	0.447537	0.00053995	0.00340085
Populus nigra	210	49	5662.81	0.449679	0.000587946	0.00370644
Populus nigra	211	37	4279.64	0.45182	0.000443959	0.00280113
Populus nigra	212	41	4746.17	0.453961	0.000491955	0.00310648
Populus nigra	213	46	5329.1	0.456103	0.000551949	0.00348803
Populus nigra	214	34	3941.82	0.458244	0.000407962	0.00258001
Populus nigra	215	42	4872.72	0.460385	0.000503954	0.00318931
Populus nigra	216	50	5804.71	0.462527	0.000599945	0.00379932
Populus nigra	217	55	6389.19	0.464668	0.000659939	0.00418188
Populus nigra	218	37	4300.72	0.466809	0.000443959	0.00281492
Populus nigra	219	43	5000.89	0.468951	0.000515953	0.0032732
Populus nigra	220	42	4887.11	0.471092	0.000503954	0.00319873
Populus nigra	221	38	4423.79	0.473233	0.000455958	0.00289547
Populus nigra	222	39	4542.21	0.475375	0.000467957	0.00297298
Populus nigra	223	55	6408.27	0.477516	0.000659939	0.00419436
Populus nigra	224	41	4778.83	0.479657	0.000491955	0.00312786
Populus nigra	225	54	6296.15	0.481799	0.00064794	0.00412098
Populus nigra	226	50	5831.48	0.48394	0.000599945	0.00381684
Populus nigra	227	51	5949.64	0.486081	0.000611944	0.00389418
Populus nigra	228	53	6184.32	0.488223	0.000635941	0.00404778
Populus nigra	229	45	5251.8	0.490364	0.00053995	0.00343743
Populus nigra	230	36	4202.06	0.492505	0.00043196	0.00275035
Populus nigra	231	41	4786.2	0.494647	0.000491955	0.00313268
Populus nigra	232	48	5603.77	0.496788	0.000575947	0.0036678
Populus nigra	233	50	5837.47	0.498929	0.000599945	0.00382077
Pinus pinaster	0	20817	0	0	0.422895	0
Pinus pinaster	1	9866	9845.1	0.00211864	0.200427	0.0186059
Pinus pinaster	2	3844	7655.42	0.00423729	0.0780904	0.0144677
Pinus pinaster	3	2047	6101.97	0.00635593	0.0415846	0.0115319
Pinus pinaster	4	1399	5548.58	0.00847458	0.0284205	0.0104861
Pinus pinaster	5	1003	4961.88	0.0105932	0.0203758	0.00937727
Pinus pinaster	6	698	4134.76	0.0127119	0.0141798	0.00781414
Pinus pinaster	7	557	3841.18	0.0148305	0.0113154	0.0072593
Pinus pinaster	8	453	3562.58	0.0169492	0.00920264	0.00673279
Pinus pinaster	9	364	3213.53	0.0190678	0.00739462	0.00607314
Pinus pinaster	10	308	3014.75	0.0211864	0.00625698	0.00569746
Pinus pinaster	11	274	2943.76	0.0233051	0.00556628	0.00556331
Pinus pinaster	12	226	2643.05	0.0254237	0.00459116	0.00499501
Pinus pinaster	13	200	2528.39	0.0275424	0.00406298	0.00477831
Pinus pinaster	14	159	2159.97	0.029661	0.00323007	0.00408206
Pinus pinaster	15	166	2410.87	0.0317797	0.00337227	0.00455622
Pinus pinaster	16	147	2272.27	0.0338983	0.00298629	0.00429429
Pinus pinaster	17	133	2179.57	0.0360169	0.00270188	0.00411908
Pinus pinaster	18	129	2233.45	0.0381356	0.00262062	0.00422092
Pinus pinaster	19	86	1568.22	0.0402542	0.00174708	0.00296373
Pinus pinaster	20	96	1838.64	0.0423729	0.00195023	0.00347479
Pinus pinaster	21	109	2187.16	0.0444915	0.00221432	0.00413343
Pinus pinaster	22	97	2034.53	0.0466102	0.00197054	0.00384499
Pinus pinaster	23	83	1815.98	0.0487288	0.00168614	0.00343195
Pinus pinaster	24	78	1776.81	0.0508475	0.00158456	0.00335794
Pinus pinaster	25	91	2154.5	0.0529661	0.00184865	0.00407172
Pinus pinaster	26	95	2333.94	0.0550847	0.00192991	0.00441083
Pinus pinaster	27	62	1578.24	0.0572034	0.00125952	0.00298266
Pinus pinaster	28	76	2001.76	0.059322	0.00154393	0.00378306
Pinus pinaster	29	56	1524.22	0.0614407	0.00113763	0.00288057
Pinus pinaster	30	68	1910.34	0.0635593	0.00138141	0.00361028
Pinus pinaster	31	69	1998.51	0.065678	0.00140173	0.00377692
Pinus pinaster	32	53	1581.02	0.0677966	0.00107669	0.00298791
Pinus pinaster	33	55	1688.1	0.0699153	0.00111732	0.00319029
Pinus pinaster	34	41	1293.58	0.0720339	0.00083291	0.0024447
Pinus pinaster	35	57	1847.07	0.0741525	0.00115795	0.0034907
Pinus pinaster	36	56	1862.24	0.0762712	0.00113763	0.00351938
Pinus pinaster	37	60	2045.97	0.0783898	0.00121889	0.00386662
Pinus pinaster	38	43	1502.45	0.0805085	0.00087354	0.00283943
Pinus pinaster	39	59	2110.88	0.0826271	0.00119858	0.00398927
Pinus pinaster	40	47	1720.68	0.0847458	0.000954799	0.00325185
Pinus pinaster	41	41	1534.98	0.0868644	0.00083291	0.00290091
Pinus pinaster	42	43	1645.3	0.0889831	0.00087354	0.00310939
Pinus pinaster	43	29	1133.4	0.0911017	0.000589132	0.00214197
Pinus pinaster	44	38	1516.14	0.0932203	0.000771965	0.00286529
Pinus pinaster	45	38	1546.97	0.095339	0.000771965	0.00292356
Pinus pinaster	46	58	2407.98	0.0974576	0.00117826	0.00455076
Pinus pinaster	47	45	1904.4	0.0995763	0.00091417	0.00359905
Pinus pinaster	48	39	1681.63	0.101695	0.00079228	0.00317805
Pinus pinaster	49	42	1844.35	0.103814	0.000853225	0.00348558
Pinus pinaster	50	40	1788.14	0.105932	0.000812595	0.00337933
Pinus pinaster	51	31	1410.17	0.108051	0.000629761	0.00266503
Pinus pinaster	52	40	1850.85	0.110169	0.000812595	0.00349785
Pinus pinaster	53	40	1881.95	0.112288	0.000812595	0.00355663
Pinus pinaster	54	41	1960.7	0.114407	0.00083291	0.00370546
Pinus pinaster	55	32	1554.92	0.116525	0.000650076	0.00293858
Pinus pinaster	56	33	1628.75	0.118644	0.000670391	0.00307811
Pinus pinaster	57	40	2004.66	0.120763	0.000812595	0.00378854
Pinus pinaster	58	43	2187.53	0.122881	0.00087354	0.00413414
Pinus pinaster	59	40	2065	0.125	0.000812595	0.00390257
Pinus pinaster	60	33	1728.31	0.127119	0.000670391	0.00326626
Pinus pinaster	61	35	1859.08	0.129237	0.000711021	0.00351341
Pinus pinaster	62	34	1831.1	0.131356	0.000690706	0.00346053
Pinus pinaster	63	34	1856.1	0.133475	0.000690706	0.00350777
Pinus pinaster	64	43	2378.85	0.135593	0.00087354	0.0044957
Pinus pinaster	65	35	1961.71	0.137712	0.000711021	0.00370736
Pinus pinaster	66	31	1759.91	0.139831	0.000629761	0.00332599
Pinus pinaster	67	24	1379.75	0.141949	0.000487557	0.00260753
Pinus pinaster	68	41	2386.34	0.144068	0.00083291	0.00450986
Pinus pinaster	69	28	1649.57	0.146186	0.000568817	0.00311746
Pinus pinaster	70	41	2444.36	0.148305	0.00083291	0.00461952
Pinus pinaster	71	31	1869.92	0.150424	0.000629761	0.00353389
Pinus pinaster	72	29	1769.49	0.152542	0.000589132	0.0033441
Pinus pinaster	73	36	2221.55	0.154661	0.000731336	0.00419843
Pinus pinaster	74	29	1809.55	0.15678	0.000589132	0.00341981
Pinus pinaster	75	32	2018.64	0.158898	0.000650076	0.00381496
Pinus pinaster	76	21	1339.02	0.161017	0.000426612	0.00253056
Pinus pinaster	77	27	1739.84	0.163136	0.000548502	0.00328806
Pinus pinaster	78	33	2148.64	0.165254	0.000670391	0.00406063
Pinus pinaster	79	25	1644.44	0.167373	0.000507872	0.00310777
Pinus pinaster	80	22	1461.69	0.169492	0.000446927	0.00276241
Pinus pinaster	81	28	1878.79	0.17161	0.000568817	0.00355066
Pinus pinaster	82	24	1626.1	0.173729	0.000487557	0.00307311
Pinus pinaster	83	31	2120.54	0.175847	0.000629761	0.00400754
Pinus pinaster	84	32	2209.63	0.177966	0.000650076	0.0041759
Pinus pinaster	85	29	2021.09	0.180085	0.000589132	0.00381959
Pinus pinaster	86	26	1828.59	0.182203	0.000528187	0.00345579
Pinus pinaster	87	28	1986.99	0.184322	0.000568817	0.00375515
Pinus pinaster	88	20	1431.86	0.186441	0.000406298	0.00270603
Pinus pinaster	89	28	2022.11	0.188559	0.000568817	0.00382151
Pinus pinaster	90	39	2840.72	0.190678	0.00079228	0.00536858
Pinus pinaster	91	27	1983.3	0.192797	0.000548502	0.00374817
Pinus pinaster	92	18	1333.22	0.194915	0.000365668	0.00251961
Pinus pinaster	93	30	2240.28	0.197034	0.000609446	0.00423382
Pinus pinaster	94	26	1957.27	0.199153	0.000528187	0.00369898
Pinus pinaster	95	36	2731.65	0.201271	0.000731336	0.00516245
Pinus pinaster	96	30	2294.24	0.20339	0.000609446	0.0043358
Pinus pinaster	97	38	2928.5	0.205508	0.000771965	0.00553446
Pinus pinaster	98	35	2717.84	0.207627	0.000711021	0.00513635
Pinus pinaster	99	32	2503.53	0.209746	0.000650076	0.00473132
Pinus pinaster	100	24	1891.53	0.211864	0.000487557	0.00357473
Pinus pinaster	101	30	2381.63	0.213983	0.000609446	0.00450096
Pinus pinaster	102	24	1918.98	0.216102	0.000487557	0.00362662
Pinus pinaster	103	25	2013.08	0.21822	0.000507872	0.00380445
Pinus pinaster	104	27	2189.29	0.220339	0.000548502	0.00413746
Pinus pinaster	105	20	1632.84	0.222458	0.000406298	0.00308584
Pinus pinaster	106	32	2630.24	0.224576	0.000650076	0.00497079
Pinus pinaster	107	21	1737.62	0.226695	0.000426612	0.00328386
Pinus pinaster	108	22	1832.34	0.228814	0.000446927	0.00346287
Pinus pinaster	109	25	2095.71	0.230932	0.000507872	0.00396061
Pinus pinaster	110	24	2024.75	0.233051	0.000487557	0.0038265
Pinus pinaster	111	21	1782.82	0.235169	0.000426612	0.00336929
Pinus pinaster	112	25	2135.59	0.237288	0.000507872	0.00403598
Pinus pinaster	113	28	2406.52	0.239407	0.000568817	0.00454799
Pinus pinaster	114	34	2939.85	0.241525	0.000690706	0.00555591
Pinus pinaster	115	31	2696.41	0.243644	0.000629761	0.00509585
Pinus pinaster	116	21	1837.32	0.245763	0.000426612	0.00347229
Pinus pinaster	117	29	2551.94	0.247881	0.000589132	0.00482282
Pinus pinaster	118	31	2743.5	0.25	0.000629761	0.00518484
Pinus pinaster	119	35	3114.93	0.252119	0.000711021	0.00588679
Pinus pinaster	120	26	2326.78	0.254237	0.000528187	0.0043973
Pinus pinaster	121	29	2609.45	0.256356	0.000589132	0.0049315
Pinus pinaster	122	36	3256.78	0.258475	0.000731336	0.00615487
Pinus pinaster	123	29	2637.46	0.260593	0.000589132	0.00498445
Pinus pinaster	124	29	2651.29	0.262712	0.000589132	0.00501058
Pinus pinaster	125	18	1654.13	0.264831	0.000365668	0.00312608
Pinus pinaster	126	10	923.644	0.266949	0.000203149	0.00174556
Pinus pinaster	127	25	2320.71	0.269068	0.000507872	0.00438583
Pinus pinaster	128	24	2238.92	0.271186	0.000487557	0.00423125
Pinus pinaster	129	29	2718.57	0.273305	0.000589132	0.00513772
Pinus pinaster	130	17	1601.31	0.275424	0.000345353	0.00302627
Pinus pinaster	131	30	2839.26	0.277542	0.000609446	0.00536581
Pinus pinaster	132	22	2091.86	0.279661	0.000446927	0.00395334
Pinus pinaster	133	16	1528.37	0.28178	0.000325038	0.00288842
Pinus pinaster	134	28	2686.81	0.283898	0.000568817	0.00507771
Pinus pinaster	135	18	1734.98	0.286017	0.000365668	0.00327888
Pinus pinaster	136	13	1258.58	0.288136	0.000264093	0.00237854
Pinus pinaster	137	16	1555.76	0.290254	0.000325038	0.00294018
Pinus pinaster	138	29	2831.92	0.292373	0.000589132	0.00535195
Pinus pinaster	139	21	2059.38	0.294492	0.000426612	0.00389195
Pinus pinaster	140	15	1477.12	0.29661	0.000304723	0.00279155
Pinus pinaster	141	27	2669.74	0.298729	0.000548502	0.00504545
Pinus pinaster	142	28	2779.83	0.300847	0.000568817	0.0052535
Pinus pinaster	143	18	1794.17	0.302966	0.000365668	0.00339073
Pinus pinaster	144	16	1601.08	0.305085	0.000325038	0.00302583
Pinus pinaster	145	32	3214.58	0.307203	0.000650076	0.00607511
Pinus pinaster	146	14	1411.75	0.309322	0.000284408	0.00266801
Pinus pinaster	147	24	2429.24	0.311441	0.000487557	0.00459093
Pinus pinaster	148	24	2438.24	0.313559	0.000487557	0.00460794
Pinus pinaster	149	19	1937.32	0.315678	0.000385983	0.00366126
Pinus pinaster	150	25	2558.26	0.317797	0.000507872	0.00483477
Pinus pinaster	151	24	2464.63	0.319915	0.000487557	0.00465781
Pinus pinaster	152	22	2267.12	0.322034	0.000446927	0.00428455
Pinus pinaster	153	29	2998.74	0.324153	0.000589132	0.0056672
Pinus pinaster	154	24	2490.1	0.326271	0.000487557	0.00470596
Pinus pinaster	155	19	1977.89	0.32839	0.000385983	0.00373795
Pinus pinaster	156	20	2088.81	0.330508	0.000406298	0.00394758
Pinus pinaster	157	23	2409.88	0.332627	0.000467242	0.00455435
Pinus pinaster	158	18	1891.98	0.334746	0.000365668	0.00357559
Pinus pinaster	159	18	1897.89	0.336864	0.000365668	0.00358676
Pinus pinaster	160	19	2009.49	0.338983	0.000385983	0.00379767
Pinus pinaster	161	14	1485.16	0.341102	0.000284408	0.00280675
Pinus pinaster	162	32	3404.75	0.34322	0.000650076	0.00643451
Pinus pinaster	163	22	2347.61	0.345339	0.000446927	0.00443667
Pinus pinaster	164	22	2354.37	0.347458	0.000446927	0.00444945
Pinus pinaster	165	18	1931.76	0.349576	0.000365668	0.00365076
Pinus pinaster	166	21	2259.99	0.351695	0.000426612	0.00427108
Pinus pinaster	167	11	1187.04	0.353814	0.000223464	0.00224335
Pinus pinaster	168	13	1406.64	0.355932	0.000264093	0.00265837
Pinus pinaster	169	12	1301.87	0.358051	0.000243779	0.00246036
Pinus pinaster	170	17	1849.11	0.360169	0.000345353	0.00349457
Pinus pinaster	171	17	1853.83	0.362288	0.000345353	0.00350348
Pinus pinaster	172	16	1749.15	0.364407	0.000325038	0.00330566
Pinus pinaster	173	23	2520.6	0.366525	0.000467242	0.00476358
Pinus pinaster	174	24	2636.54	0.368644	0.000487557	0.00498271
Pinus pinaster	175	14	1541.63	0.370763	0.000284408	0.00291347
Pinus pinaster	176	19	2097.08	0.372881	0.000385983	0.00396321
Pinus pinaster	177	12	1327.5	0.375	0.000243779	0.0025088
Pinus pinaster	178	23	2550.08	0.377119	0.000467242	0.0048193
Pinus pinaster	179	14	1555.63	0.379237	0.000284408	0.00293993
Pinus pinaster	180	17	1893.05	0.381356	0.000345353	0.00357761
Pinus pinaster	181	13	1450.68	0.383475	0.000264093	0.0027416
Pinus pinaster	182	22	2460.08	0.385593	0.000446927	0.00464923
Pinus pinaster	183	21	2353.02	0.387712	0.000426612	0.0044469
Pinus pinaster	184	31	3480.41	0.389831	0.000629761	0.0065775
Pinus pinaster	185	17	1912.32	0.391949	0.000345353	0.00361403
Pinus pinaster	186	13	1465.14	0.394068	0.000264093	0.00276892
Pinus pinaster	187	15	1693.7	0.396186	0.000304723	0.00320086
Pinus pinaster	188	32	3619.8	0.398305	0.000650076	0.00684093
Pinus pinaster	189	19	2153.08	0.400424	0.000385983	0.00406903
Pinus pinaster	190	23	2610.89	0.402542	0.000467242	0.00493423
Pinus pinaster	191	19	2160.49	0.404661	0.000385983	0.00408302
Pinus pinaster	192	17	1936.27	0.40678	0.000345353	0.00365929
Pinus pinaster	193	9	1026.74	0.408898	0.000182834	0.00194041
Pinus pinaster	194	17	1942.47	0.411017	0.000345353	0.003671
Pinus pinaster	195	22	2517.65	0.413136	0.000446927	0.00475801
Pinus pinaster	196	24	2750.64	0.415254	0.000487557	0.00519835
Pinus pinaster	197	19	2180.77	0.417373	0.000385983	0.00412137
Pinus pinaster	198	19	2183.87	0.419492	0.000385983	0.00412722
Pinus pinaster	199	23	2647.29	0.42161	0.000467242	0.00500302
Pinus pinaster	200	22	2535.59	0.423729	0.000446927	0.00479193
Pinus pinaster	201	11	1269.45	0.425847	0.000223464	0.00239909
Pinus pinaster	202	21	2426.57	0.427966	0.000426612	0.00458588
Pinus pinaster	203	20	2313.86	0.430085	0.000406298	0.00437287
Pinus pinaster	204	24	2779.93	0.432203	0.000487557	0.0052537
Pinus pinaster	205	23	2667.17	0.434322	0.000467242	0.00504059
Pinus pinaster	206	17	1973.58	0.436441	0.000345353	0.00372981
Pinus pinaster	207	15	1743.27	0.438559	0.000304723	0.00329455
Pinus pinaster	208	19	2210.44	0.440678	0.000385983	0.00417743
Pinus pinaster	209	20	2329.11	0.442797	0.000406298	0.0044017
Pinus pinaster	210	24	2797.63	0.444915	0.000487557	0.00528714
Pinus pinaster	211	11	1283.43	0.447034	0.000223464	0.00242552
Pinus pinaster	212	19	2218.81	0.449153	0.000385983	0.00419326
Pinus pinaster	213	19	2220.71	0.451271	0.000385983	0.00419683
Pinus pinaster	214	24	2807.39	0.45339	0.000487557	0.00530559
Pinus pinaster	215	14	1638.92	0.455508	0.000284408	0.00309734
Pinus pinaster	216	22	2577.36	0.457627	0.000446927	0.00487085
Pinus pinaster	217	22	2579.17	0.459746	0.000446927	0.00487429
Pinus pinaster	218	22	2580.9	0.461864	0.000446927	0.00487755
Pinus pinaster	219	18	2112.98	0.463983	0.000365668	0.00399324
Pinus pinaster	220	28	3288.81	0.466102	0.000568817	0.00621541
Pinus pinaster	221	26	3055.61	0.46822	0.000528187	0.00577468
Pinus pinaster	222	16	1881.36	0.470339	0.000325038	0.00355551
Pinus pinaster	223	16	1882.27	0.472458	0.000325038	0.00355724
Pinus pinaster	224	20	2353.9	0.474576	0.000406298	0.00444855
Pinus pinaster	225	18	2119.39	0.476695	0.000365668	0.00400535
Pinus pinaster	226	17	2002.4	0.478814	0.000345353	0.00378426
Pinus pinaster	227	14	1649.6	0.480932	0.000284408	0.00311752
Pinus pinaster	228	26	3064.47	0.483051	0.000528187	0.00579144
Pinus pinaster	229	26	3065.3	0.485169	0.000528187	0.005793
Pinus pinaster	230	20	2358.47	0.487288	0.000406298	0.0044572
Pinus pinaster	231	29	3420.46	0.489407	0.000589132	0.00646421
Pinus pinaster	232	13	1533.56	0.491525	0.000264093	0.00289822
Pinus pinaster	233	26	3067.5	0.493644	0.000528187	0.00579717
Pinus pinaster	234	20	2359.83	0.495763	0.000406298	0.00445976
Pinus pinaster	235	24	2831.95	0.497881	0.000487557	0.005352
Pinus pinaster	236	10	2360	0.5	0.000203149	0.00446008
Pinus sylvestris	0	7648	0	0	0.2344	0
Pinus sylvestris	1	12025	11995.7	0.00243309	0.368548	0.126354
Pinus sylvestris	2	5009	9969.25	0.00486618	0.153518	0.105008
Pinus sylvestris	3	2405	7162.34	0.00729927	0.0737097	0.0754425
Pinus sylvestris	4	1410	5585.11	0.00973236	0.0432144	0.0588292
Pinus sylvestris	5	871	4302.02	0.0121655	0.0266949	0.0453141
Pinus sylvestris	6	632	3736.64	0.0145985	0.0193699	0.0393589
Pinus sylvestris	7	464	3192.68	0.0170316	0.0142209	0.0336292
Pinus sylvestris	8	331	2596.46	0.0194647	0.0101447	0.0273491
Pinus sylvestris	9	252	2218.34	0.0218978	0.00772343	0.0233662
Pinus sylvestris	10	182	1775.72	0.0243309	0.00557803	0.018704
Pinus sylvestris	11	153	1637.96	0.026764	0.00468922	0.017253
Pinus sylvestris	12	125	1456.2	0.0291971	0.00383107	0.0153385
Pinus sylvestris	13	99	1246.29	0.0316302	0.0030342	0.0131275
Pinus sylvestris	14	88	1190.03	0.0340633	0.00269707	0.0125349
Pinus sylvestris	15	80	1156.2	0.0364964	0.00245188	0.0121786
Pinus sylvestris	16	56	861.119	0.0389294	0.00171632	0.00907036
Pinus sylvestris	17	57	928.92	0.0413625	0.00174697	0.00978452
Pinus sylvestris	18	48	826.161	0.0437956	0.00147113	0.00870213
Pinus sylvestris	19	38	688.623	0.0462287	0.00116464	0.00725342
Pinus sylvestris	20	31	589.83	0.0486618	0.000950104	0.00621281
Pinus sylvestris	21	29	577.883	0.0510949	0.000888807	0.00608697
Pinus sylvestris	22	23	478.915	0.053528	0.000704916	0.00504452
Pinus sylvestris	23	22	477.684	0.0559611	0.000674268	0.00503155
Pinus sylvestris	24	26	587.562	0.0583942	0.000796862	0.00618892
Pinus sylvestris	25	18	422.628	0.0608273	0.000551673	0.00445163
Pinus sylvestris	26	17	414.039	0.0632603	0.000521025	0.00436116
Pinus sylvestris	27	15	378.394	0.0656934	0.000459728	0.00398571
Pinus sylvestris	28	7	182.647	0.0681265	0.00021454	0.00192386
Pinus sylvestris	29	9	242.584	0.0705596	0.000275837	0.00255519
Pinus sylvestris	30	18	500.584	0.0729927	0.000551673	0.00527276
Pinus sylvestris	31	9	257.956	0.0754258	0.000275837	0.00271711
Pinus sylvestris	32	10	295.085	0.0778589	0.000306485	0.0031082
Pinus sylvestris	33	7	212.453	0.080292	0.00021454	0.00223781
Pinus sylvestris	34	10	311.873	0.0827251	0.000306485	0.00328503
Pinus sylvestris	35	10	320.195	0.0851582	0.000306485	0.00337268
Pinus sylvestris	36	11	361.314	0.0875912	0.000337134	0.0038058
Pinus sylvestris	37	7	235.684	0.0900243	0.00021454	0.00248251
Pinus sylvestris	38	5	172.433	0.0924574	0.000153243	0.00181628
Pinus sylvestris	39	4	141.197	0.0948905	0.000122594	0.00148726
Pinus sylvestris	40	8	288.856	0.0973236	0.000245188	0.00304259
Pinus sylvestris	41	6	221.46	0.0997567	0.000183891	0.00233269
Pinus sylvestris	42	18	678.745	0.10219	0.000551673	0.00714937
Pinus sylvestris	43	13	500.516	0.104623	0.000398431	0.00527204
Pinus sylvestris	44	3	117.869	0.107056	9.19456e-05	0.00124154
Pinus sylvestris	45	3	120.219	0.109489	9.19456e-05	0.00126629
Pinus sylvestris	46	5	204.258	0.111922	0.000153243	0.00215149
Pinus sylvestris	47	4	166.501	0.114355	0.000122594	0.00175379
Pinus sylvestris	48	4	169.577	0.116788	0.000122594	0.00178619
Pinus sylvestris	49	7	302.107	0.119221	0.00021454	0.00318216
Pinus sylvestris	50	4	175.669	0.121655	0.000122594	0.00185036
Pinus sylvestris	51	8	357.372	0.124088	0.000245188	0.00376428
Pinus sylvestris	52	3	136.263	0.126521	9.19456e-05	0.00143529
Pinus sylvestris	53	4	184.662	0.128954	0.000122594	0.00194508
Pinus sylvestris	54	4	187.62	0.131387	0.000122594	0.00197625
Pinus sylvestris	55	7	333.479	0.13382	0.00021454	0.00351261
Pinus sylvestris	56	4	193.479	0.136253	0.000122594	0.00203796
Pinus sylvestris	57	5	245.474	0.138686	0.000153243	0.00258564
Pinus sylvestris	58	3	149.445	0.141119	9.19456e-05	0.00157414
Pinus sylvestris	59	2	101.061	0.143552	6.1297e-05	0.0010645
Pinus sylvestris	60	5	256.204	0.145985	0.000153243	0.00269866
Pinus sylvestris	61	1	51.9465	0.148418	3.06485e-05	0.000547164
Pinus sylvestris	62	4	210.589	0.150852	0.000122594	0.00221818
Pinus sylvestris	63	0	0	0.153285	0	0
Pinus sylvestris	64	2	108.068	0.155718	6.1297e-05	0.00113831
Pinus sylvestris	65	1	54.7202	0.158151	3.06485e-05	0.00057638
Pinus sylvestris	66	1	55.4015	0.160584	3.06485e-05	0.000583556
Pinus sylvestris	67	2	112.156	0.163017	6.1297e-05	0.00118136
Pinus sylvestris	68	0	0	0.16545	0	0
Pinus sylvestris	69	2	114.832	0.167883	6.1297e-05	0.00120955
Pinus sylvestris	70	1	58.0779	0.170316	3.06485e-05	0.000611747
Pinus sylvestris	71	2	117.47	0.172749	6.1297e-05	0.00123733
Pinus sylvestris	72	1	59.3869	0.175182	3.06485e-05	0.000625535
Pinus sylvestris	73	3	180.102	0.177616	9.19456e-05	0.00189706
Pinus sylvestris	74	3	182.029	0.180049	9.19456e-05	0.00191735
Pinus sylvestris	75	1	61.3139	0.182482	3.06485e-05	0.000645833
Pinus sylvestris	76	4	247.786	0.184915	0.000122594	0.00260998
Pinus sylvestris	77	4	250.297	0.187348	0.000122594	0.00263643
Pinus sylvestris	78	3	189.591	0.189781	9.19456e-05	0.00199701
Pinus sylvestris	79	2	127.63	0.192214	6.1297e-05	0.00134436
Pinus sylvestris	80	5	322.141	0.194647	0.000153243	0.00339318
Pinus sylvestris	81	4	260.146	0.19708	0.000122594	0.00274018
Pinus sylvestris	82	2	131.28	0.199513	6.1297e-05	0.0013828
Pinus sylvestris	83	2	132.477	0.201946	6.1297e-05	0.00139541
Pinus sylvestris	84	1	66.8321	0.20438	3.06485e-05	0.000703958
Pinus sylvestris	85	2	134.842	0.206813	6.1297e-05	0.00142032
Pinus sylvestris	86	1	68.0049	0.209246	3.06485e-05	0.00071631
Pinus sylvestris	87	5	342.92	0.211679	0.000153243	0.00361205
Pinus sylvestris	88	4	276.633	0.214112	0.000122594	0.00291383
Pinus sylvestris	89	2	139.455	0.216545	6.1297e-05	0.00146891
Pinus sylvestris	90	4	281.168	0.218978	0.000122594	0.0029616
Pinus sylvestris	91	1	70.8516	0.221411	3.06485e-05	0.000746295
Pinus sylvestris	92	3	214.219	0.223844	9.19456e-05	0.00225642
Pinus sylvestris	93	2	143.912	0.226277	6.1297e-05	0.00151586
Pinus sylvestris	94	6	435.007	0.22871	0.000183891	0.00458203
Pinus sylvestris	95	1	73.0414	0.231144	3.06485e-05	0.000769361
Pinus sylvestris	96	1	73.5766	0.233577	3.06485e-05	0.000774999
Pinus sylvestris	97	2	148.214	0.23601	6.1297e-05	0.00156117
Pinus sylvestris	98	1	74.6326	0.238443	3.06485e-05	0.000786122
Pinus sylvestris	99	3	225.46	0.240876	9.19456e-05	0.00237482
Pinus sylvestris	100	5	378.345	0.243309	0.000153243	0.0039852
Pinus sylvestris	101	2	152.36	0.245742	6.1297e-05	0.00160484
Pinus sylvestris	102	0	0	0.248175	0	0
Pinus sylvestris	103	6	463.124	0.250608	0.000183891	0.00487819
Pinus sylvestris	104	2	155.367	0.253041	6.1297e-05	0.00163652
Pinus sylvestris	105	2	156.35	0.255474	6.1297e-05	0.00164687
Pinus sylvestris	106	6	471.971	0.257908	0.000183891	0.00497137
Pinus sylvestris	107	1	79.1436	0.260341	3.06485e-05	0.000833637
Pinus sylvestris	108	2	159.241	0.262774	6.1297e-05	0.00167732
Pinus sylvestris	109	1	80.0925	0.265207	3.06485e-05	0.000843632
Pinus sylvestris	110	2	161.119	0.26764	6.1297e-05	0.0016971
Pinus sylvestris	111	1	81.0219	0.270073	3.06485e-05	0.000853422
Pinus sylvestris	112	1	81.4793	0.272506	3.06485e-05	0.00085824
Pinus sylvestris	113	1	81.9319	0.274939	3.06485e-05	0.000863007
Pinus sylvestris	114	2	164.759	0.277372	6.1297e-05	0.00173544
Pinus sylvestris	115	2	165.645	0.279805	6.1297e-05	0.00174477
Pinus sylvestris	116	4	333.041	0.282238	0.000122594	0.003508
Pinus sylvestris	117	3	251.08	0.284672	9.19456e-05	0.00264468
Pinus sylvestris	118	1	84.1217	0.287105	3.06485e-05	0.000886072
Pinus sylvestris	119	2	169.09	0.289538	6.1297e-05	0.00178106
Pinus sylvestris	120	0	0	0.291971	0	0
Pinus sylvestris	121	2	170.754	0.294404	6.1297e-05	0.00179859
Pinus sylvestris	122	2	171.572	0.296837	6.1297e-05	0.0018072
Pinus sylvestris	123	0	0	0.29927	0	0
Pinus sylvestris	124	4	346.355	0.301703	0.000122594	0.00364824
Pinus sylvestris	125	2	173.966	0.304136	6.1297e-05	0.00183242
Pinus sylvestris	126	1	87.3723	0.306569	3.06485e-05	0.000920311
Pinus sylvestris	127	0	0	0.309002	0	0
Pinus sylvestris	128	4	352.545	0.311436	0.000122594	0.00371344
Pinus sylvestris	129	2	177.022	0.313869	6.1297e-05	0.00186461
Pinus sylvestris	130	0	0	0.316302	0	0
Pinus sylvestris	131	1	89.2457	0.318735	3.06485e-05	0.000940045
Pinus sylvestris	132	6	537.635	0.321168	0.000183891	0.00566303
Pinus sylvestris	133	2	179.922	0.323601	6.1297e-05	0.00189516
Pinus sylvestris	134	3	270.934	0.326034	9.19456e-05	0.00285381
Pinus sylvestris	135	1	90.6569	0.328467	3.06485e-05	0.00095491
Pinus sylvestris	136	1	90.9976	0.3309	3.06485e-05	0.000958498
Pinus sylvestris	137	3	274	0.333333	9.19456e-05	0.0028861
Pinus sylvestris	138	2	183.328	0.335766	6.1297e-05	0.00193104
Pinus sylvestris	139	2	183.981	0.3382	6.1297e-05	0.00193791
Pinus sylvestris	140	0	0	0.340633	0	0
Pinus sylvestris	141	1	92.6277	0.343066	3.06485e-05	0.000975669
Pinus sylvestris	142	2	185.878	0.345499	6.1297e-05	0.0019579
Pinus sylvestris	143	5	466.229	0.347932	0.000153243	0.00491089
Pinus sylvestris	144	1	93.5474	0.350365	3.06485e-05	0.000985356
Pinus sylvestris	145	2	187.689	0.352798	6.1297e-05	0.00197697
Pinus sylvestris	146	2	188.273	0.355231	6.1297e-05	0.00198312
Pinus sylvestris	147	2	188.847	0.357664	6.1297e-05	0.00198916
Pinus sylvestris	148	0	0	0.360097	0	0
Pinus sylvestris	149	1	94.983	0.36253	3.06485e-05	0.00100048
Pinus sylvestris	150	0	0	0.364964	0	0
Pinus sylvestris	151	1	95.5231	0.367397	3.06485e-05	0.00100617
Pinus sylvestris	152	1	95.7859	0.36983	3.06485e-05	0.00100893
Pinus sylvestris	153	2	192.088	0.372263	6.1297e-05	0.0020233
Pinus sylvestris	154	0	0	0.374696	0	0
Pinus sylvestris	155	1	96.545	0.377129	3.06485e-05	0.00101693
Pinus sylvestris	156	1	96.7883	0.379562	3.06485e-05	0.00101949
Pinus sylvestris	157	1	97.0268	0.381995	3.06485e-05	0.001022
Pinus sylvestris	158	1	97.2603	0.384428	3.06485e-05	0.00102446
Pinus sylvestris	159	1	97.4891	0.386861	3.06485e-05	0.00102687
Pinus sylvestris	160	1	97.7129	0.389294	3.06485e-05	0.00102923
Pinus sylvestris	161	2	195.864	0.391727	6.1297e-05	0.00206308
Pinus sylvestris	162	2	196.292	0.394161	6.1297e-05	0.00206759
Pinus sylvestris	163	2	196.71	0.396594	6.1297e-05	0.002072
Pinus sylvestris	164	1	98.5596	0.399027	3.06485e-05	0.00103815
Pinus sylvestris	165	3	296.277	0.40146	9.19456e-05	0.00312076
Pinus sylvestris	166	0	0	0.403893	0	0
Pinus sylvestris	167	1	99.1436	0.406326	3.06485e-05	0.0010443
Pinus sylvestris	168	0	0	0.408759	0	0
Pinus sylvestris	169	1	99.5085	0.411192	3.06485e-05	0.00104815
Pinus sylvestris	170	0	0	0.413625	0	0
Pinus sylvestris	171	1	99.854	0.416058	3.06485e-05	0.00105178
Pinus sylvestris	172	2	200.039	0.418491	6.1297e-05	0.00210705
Pinus sylvestris	173	0	0	0.420925	0	0
Pinus sylvestris	174	1	100.336	0.423358	3.06485e-05	0.00105686
Pinus sylvestris	175	0	0	0.425791	0	0
Pinus sylvestris	176	0	0	0.428224	0	0
Pinus sylvestris	177	2	201.547	0.430657	6.1297e-05	0.00212294
Pinus sylvestris	178	2	201.82	0.43309	6.1297e-05	0.00212581
Pinus sylvestris	179	0	0	0.435523	0	0
Pinus sylvestris	180	0	0	0.437956	0	0
Pinus sylvestris	181	1	101.29	0.440389	3.06485e-05	0.00106691
Pinus sylvestris	182	1	101.406	0.442822	3.06485e-05	0.00106814
Pinus sylvestris	183	0	0	0.445255	0	0
Pinus sylvestris	184	1	101.625	0.447689	3.06485e-05	0.00107044
Pinus sylvestris	185	2	203.455	0.450122	6.1297e-05	0.00214304
Pinus sylvestris	186	1	101.825	0.452555	3.06485e-05	0.00107254
Pinus sylvestris	187	1	101.917	0.454988	3.06485e-05	0.00107352
Pinus sylvestris	188	0	0	0.457421	0	0
Pinus sylvestris	189	1	102.088	0.459854	3.06485e-05	0.00107531
Pinus sylvestris	190	2	204.331	0.462287	6.1297e-05	0.00215226
Pinus sylvestris	191	0	0	0.46472	0	0
Pinus sylvestris	192	0	0	0.467153	0	0
Pinus sylvestris	193	2	204.74	0.469586	6.1297e-05	0.00215657
Pinus sylvestris	194	5	512.141	0.472019	0.000153243	0.0053945
Pinus sylvestris	195	1	102.482	0.474453	3.06485e-05	0.00107946
Pinus sylvestris	196	1	102.53	0.476886	3.06485e-05	0.00107998
Pinus sylvestris	197	0	0	0.479319	0	0
Pinus sylvestris	198	2	205.226	0.481752	6.1297e-05	0.00216169
Pinus sylvestris	199	1	102.647	0.484185	3.06485e-05	0.00108121
Pinus sylvestris	200	0	0	0.486618	0	0
Pinus sylvestris	201	1	102.701	0.489051	3.06485e-05	0.00108177
Pinus sylvestris	202	0	0	0.491484	0	0
Pinus sylvestris	203	3	308.204	0.493917	9.19456e-05	0.00324639
Pinus sylvestris	204	1	102.745	0.49635	3.06485e-05	0.00108223
Pinus sylvestris	205	1	102.749	0.498783	3.06485e-05	0.00108228
Quercus petraea	0	44732	0	0	0.149897	0
Quercus petraea	1	68773	68602.3	0.00248139	0.230459	0.0179813
Quercus petraea	2	31030	61752	0.00496278	0.103982	0.0161857
Quercus petraea	3	19274	57391.6	0.00744417	0.0645873	0.0150428
Quercus petraea	4	13576	53765	0.00992556	0.0454932	0.0140923
Quercus petraea	5	10324	50979.6	0.0124069	0.0345958	0.0133622
Quercus petraea	6	8345	49324.5	0.0148883	0.0279641	0.0129284
Quercus petraea	7	6869	47247.8	0.0173697	0.023018	0.0123841
Quercus petraea	8	5790	45400.5	0.0198511	0.0194023	0.0118999
Quercus petraea	9	4844	42622.4	0.0223325	0.0162323	0.0111717
Quercus petraea	10	4248	41425.9	0.0248139	0.0142351	0.0108581
Quercus petraea	11	3730	39910.1	0.0272953	0.0124992	0.0104608
Quercus petraea	12	3371	39247.5	0.0297767	0.0112962	0.0102871
Quercus petraea	13	3068	38597.4	0.0322581	0.0102809	0.0101167
Quercus petraea	14	2810	37973.3	0.0347395	0.00941632	0.00995314
Quercus petraea	15	2506	36190.9	0.0372208	0.00839762	0.00948593
Quercus petraea	16	2323	35692.3	0.0397022	0.00778438	0.00935527
Quercus petraea	17	2166	35268.7	0.0421836	0.00725828	0.00924423
Quercus petraea	18	1833	31520.3	0.044665	0.00614239	0.00826174
Quercus petraea	19	1820	32949.7	0.0471464	0.00609883	0.00863639
Quercus petraea	20	1610	30602	0.0496278	0.00539512	0.00802104
Quercus petraea	21	1578	31411.2	0.0521092	0.00528788	0.00823314
Quercus petraea	22	1468	30532.9	0.0545906	0.00491927	0.00800294
Quercus petraea	23	1377	29863.5	0.057072	0.00461433	0.00782747
Quercus petraea	24	1322	29838.5	0.0595533	0.00443003	0.00782092
Quercus petraea	25	1265	29663.2	0.0620347	0.00423902	0.00777496
Quercus petraea	26	1198	29138.5	0.0645161	0.0040145	0.00763743
Quercus petraea	27	1132	28516.3	0.0669975	0.00379334	0.00747436
Quercus petraea	28	1063	27696	0.0694789	0.00356212	0.00725936
Quercus petraea	29	1043	28070.4	0.0719603	0.0034951	0.00735749
Quercus petraea	30	1008	27988.9	0.0744417	0.00337781	0.00733612
Quercus petraea	31	979	28014.5	0.0769231	0.00328063	0.00734283
Quercus petraea	32	937	27603.1	0.0794045	0.00313989	0.00723502
Quercus petraea	33	919	27843.6	0.0818859	0.00307957	0.00729806
Quercus petraea	34	833	25932.6	0.0843672	0.00279139	0.00679714
Quercus petraea	35	775	24769.2	0.0868486	0.00259703	0.00649222
Quercus petraea	36	785	25735.5	0.08933	0.00263054	0.0067455
Quercus petraea	37	773	25975.1	0.0918114	0.00259033	0.00680829
Quercus petraea	38	759	26122.4	0.0942928	0.00254341	0.0068469
Quercus petraea	39	694	24446.7	0.0967742	0.0023256	0.00640769
Quercus petraea	40	695	25040.7	0.0992556	0.00232895	0.00656338
Quercus petraea	41	633	23312.6	0.101737	0.00212119	0.00611044
Quercus petraea	42	590	22197.5	0.104218	0.00197709	0.00581814
Quercus petraea	43	580	22278.9	0.1067	0.00194358	0.00583949
Quercus petraea	44	608	23831.2	0.109181	0.00203741	0.00624636
Quercus petraea	45	611	24424.8	0.111663	0.00204746	0.00640196
Quercus petraea	46	580	23634.6	0.114144	0.00194358	0.00619484
Quercus petraea	47	543	22544.6	0.116625	0.0018196	0.00590913
Quercus petraea	48	564	23847.5	0.119107	0.00188997	0.00625064
Quercus petraea	49	492	21176.8	0.121588	0.00164869	0.00555061
Quercus petraea	50	521	22818	0.124069	0.00174587	0.00598079
Quercus petraea	51	494	22005.7	0.126551	0.0016554	0.00576787
Quercus petraea	52	445	20154.2	0.129032	0.0014912	0.00528258
Quercus petraea	53	411	18918.2	0.131514	0.00137726	0.00495863
Quercus petraea	54	466	21792.1	0.133995	0.00156157	0.00571191
Quercus petraea	55	441	20944.8	0.136476	0.00147779	0.0054898
Quercus petraea	56	461	22228.7	0.138958	0.00154481	0.00582632
Quercus petraea	57	406	19868.8	0.141439	0.00136051	0.00520778
Quercus petraea	58	404	20059.7	0.143921	0.00135381	0.0052578
Quercus petraea	59	386	19439.8	0.146402	0.00129349	0.00509535
Quercus petraea	60	379	19354.4	0.148883	0.00127003	0.00507295
Quercus petraea	61	370	19153.7	0.151365	0.00123987	0.00502035
Quercus petraea	62	333	17469.7	0.153846	0.00111588	0.00457895
Quercus petraea	63	326	17327.3	0.156328	0.00109243	0.00454164
Quercus petraea	64	357	19219.5	0.158809	0.00119631	0.0050376
Quercus petraea	65	336	18317.4	0.16129	0.00112594	0.00480115
Quercus petraea	66	339	18709.8	0.163772	0.00113599	0.00490399
Quercus petraea	67	318	17763.8	0.166253	0.00106562	0.00465605
Quercus petraea	68	313	17692.7	0.168734	0.00104886	0.00463739
Quercus petraea	69	336	19214.5	0.171216	0.00112594	0.00503629
Quercus petraea	70	295	17063.2	0.173697	0.000988546	0.0044724
Quercus petraea	71	306	17898.3	0.176179	0.00102541	0.00469131
Quercus petraea	72	285	16853.9	0.17866	0.000955036	0.00441755
Quercus petraea	73	290	17335.2	0.181141	0.000971791	0.00454371
Quercus petraea	74	307	18546.5	0.183623	0.00102876	0.00486118
Quercus petraea	75	295	18007.4	0.186104	0.000988546	0.0047199
Quercus petraea	76	285	17575.2	0.188586	0.000955036	0.00460662
Quercus petraea	77	255	15883.4	0.191067	0.000854506	0.00416317
Quercus petraea	78	298	18745.2	0.193548	0.000998599	0.00491327
Quercus petraea	79	313	19879.8	0.19603	0.00104886	0.00521066
Quercus petraea	80	284	18209.8	0.198511	0.000951685	0.00477295
Quercus petraea	81	280	18121.5	0.200993	0.000938281	0.0047498
Quercus petraea	82	270	17635.1	0.203474	0.000904771	0.00462231
Quercus petraea	83	263	17333.2	0.205955	0.000881314	0.00454318
Quercus petraea	84	253	16822.3	0.208437	0.000847804	0.00440927
Quercus petraea	85	243	16298.5	0.210918	0.000814294	0.00427197
Quercus petraea	86	235	15897.2	0.2134	0.000787486	0.00416679
Quercus petraea	87	245	16713.5	0.215881	0.000820996	0.00438075
Quercus petraea	88	240	16508.2	0.218362	0.000804241	0.00432694
Quercus petraea	89	254	17613.6	0.220844	0.000851155	0.00461668
Quercus petraea	90	225	15727.7	0.223325	0.000753976	0.00412235
Quercus petraea	91	195	13738.1	0.225806	0.000653446	0.00360086
Quercus petraea	92	207	14696.5	0.228288	0.000693658	0.00385207
Quercus petraea	93	260	18600	0.230769	0.000871261	0.00487522
Quercus petraea	94	231	16649.2	0.233251	0.000774082	0.0043639
Quercus petraea	95	198	14375.9	0.235732	0.000663499	0.00376804
Quercus petraea	96	210	15357.6	0.238213	0.000703711	0.00402536
Quercus petraea	97	202	14877.8	0.240695	0.000676903	0.0038996
Quercus petraea	98	180	13350.4	0.243176	0.000603181	0.00349925
Quercus petraea	99	190	14189.2	0.245658	0.000636691	0.0037191
Quercus petraea	100	182	13683.9	0.248139	0.000609883	0.00358666
Quercus petraea	101	194	14683.3	0.25062	0.000650095	0.00384863
Quercus petraea	102	196	14932	0.253102	0.000656797	0.0039138
Quercus petraea	103	185	14184.9	0.255583	0.000619936	0.00371797
Quercus petraea	104	190	14660.6	0.258065	0.000636691	0.00384268
Quercus petraea	105	187	14519.2	0.260546	0.000626638	0.0038056
Quercus petraea	106	172	13436.5	0.263027	0.000576373	0.00352182
Quercus petraea	107	175	13753.3	0.265509	0.000586426	0.00360487
Quercus petraea	108	184	14546.5	0.26799	0.000616585	0.00381276
Quercus petraea	109	180	14313.3	0.270471	0.000603181	0.00375165
Quercus petraea	110	194	15515.2	0.272953	0.000650095	0.00406666
Quercus petraea	111	177	14235.5	0.275434	0.000593128	0.00373126
Quercus petraea	112	173	13991.1	0.277916	0.000579724	0.00366719
Quercus petraea	113	161	13091.7	0.280397	0.000539512	0.00343146
Quercus petraea	114	169	13816.1	0.282878	0.00056632	0.00362131
Quercus petraea	115	193	15861.4	0.28536	0.000646744	0.00415742
Quercus petraea	116	155	12804.6	0.287841	0.000519406	0.0033562
Quercus petraea	117	182	15111.9	0.290323	0.000609883	0.00396095
Quercus petraea	118	156	13018.1	0.292804	0.000522757	0.00341214
Quercus petraea	119	146	12243.7	0.295285	0.000489247	0.00320918
Quercus petraea	120	172	14494.1	0.297767	0.000576373	0.00379902
Quercus petraea	121	149	12615.8	0.300248	0.0004993	0.00330671
Quercus petraea	122	124	10548.3	0.30273	0.000415525	0.0027648
Quercus petraea	123	163	13929.8	0.305211	0.000546214	0.00365113
Quercus petraea	124	164	14078.8	0.307692	0.000549565	0.00369016
Quercus petraea	125	143	12330.6	0.310174	0.000479194	0.00323197
Quercus petraea	126	158	13683.7	0.312655	0.000529459	0.0035866
Quercus petraea	127	148	12872.7	0.315136	0.000495949	0.00337404
Quercus petraea	128	136	11878.9	0.317618	0.000455737	0.00311356
Quercus petraea	129	156	13682.3	0.320099	0.000522757	0.00358625
Quercus petraea	130	141	12417.1	0.322581	0.000472492	0.00325463
Quercus petraea	131	128	11317.4	0.325062	0.000428929	0.00296638
Quercus petraea	132	156	13847.2	0.327543	0.000522757	0.00362948
Quercus petraea	133	157	13989.8	0.330025	0.000526108	0.00366683
Quercus petraea	134	153	13685	0.332506	0.000512704	0.00358694
Quercus petraea	135	151	13556.3	0.334988	0.000506002	0.00355322
Quercus petraea	136	127	11443.2	0.337469	0.000425578	0.00299937
Quercus petraea	137	152	13744.9	0.33995	0.000509353	0.00360265
Quercus petraea	138	168	15245.1	0.342432	0.000562969	0.00399586
Quercus petraea	139	144	13112.2	0.344913	0.000482545	0.00343682
Quercus petraea	140	149	13613.3	0.347395	0.0004993	0.00356817
Quercus petraea	141	150	13750.1	0.349876	0.000502651	0.00360402
Quercus petraea	142	140	12875.1	0.352357	0.000469141	0.00337468
Quercus petraea	143	140	12916.1	0.354839	0.000469141	0.00338543
Quercus petraea	144	146	13511.7	0.35732	0.000489247	0.00354153
Quercus petraea	145	114	10582.5	0.359801	0.000382014	0.00277376
Quercus petraea	146	128	11917.7	0.362283	0.000428929	0.00312372
Quercus petraea	147	132	12326.1	0.364764	0.000442333	0.00323078
Quercus petraea	148	130	12174.2	0.367246	0.000435631	0.00319096
Quercus petraea	149	114	10705.8	0.369727	0.000382014	0.00280609
Quercus petraea	150	117	11017.7	0.372208	0.000392068	0.00288784
Quercus petraea	151	145	13691.2	0.37469	0.000485896	0.00358857
Quercus petraea	152	120	11360.4	0.377171	0.000402121	0.00297766
Quercus petraea	153	127	12054	0.379653	0.000425578	0.00315945
Quercus petraea	154	135	12845.4	0.382134	0.000452386	0.0033669
Quercus petraea	155	134	12781.5	0.384615	0.000449035	0.00335015
Quercus petraea	156	142	13577	0.387097	0.000475843	0.00355866
Quercus petraea	157	139	13321.2	0.389578	0.00046579	0.00349161
Quercus petraea	158	125	12006.8	0.39206	0.000418876	0.00314709
Quercus petraea	159	146	14055.1	0.394541	0.000489247	0.00368397
Quercus petraea	160	126	12156	0.397022	0.000422227	0.0031862
Quercus petraea	161	125	12085	0.399504	0.000418876	0.00316758
Quercus petraea	162	138	13369.2	0.401985	0.000462439	0.00350419
Quercus petraea	163	141	13687.1	0.404467	0.000472492	0.00358752
Quercus petraea	164	118	11476.7	0.406948	0.000395419	0.00300815
Quercus petraea	165	133	12960.1	0.409429	0.000445684	0.00339695
Quercus petraea	166	108	10543.3	0.411911	0.000361908	0.00276348
Quercus petraea	167	138	13495.9	0.414392	0.000462439	0.00353739
Quercus petraea	168	135	13225.3	0.416873	0.000452386	0.00346647
Quercus petraea	169	107	10499.8	0.419355	0.000358557	0.00275209
Quercus petraea	170	120	11794.5	0.421836	0.000402121	0.00309145
Quercus petraea	171	122	12009.9	0.424318	0.000408823	0.00314789
Quercus petraea	172	121	11929.5	0.426799	0.000405472	0.00312681
Quercus petraea	173	127	12539.3	0.42928	0.000425578	0.00328665
Quercus petraea	174	123	12161.4	0.431762	0.000412174	0.00318761
Quercus petraea	175	119	11781.9	0.434243	0.00039877	0.00308813
Quercus petraea	176	101	10012.8	0.436725	0.000338451	0.00262444
Quercus petraea	177	129	12804.6	0.439206	0.00043228	0.0033562
Quercus petraea	178	105	10434.9	0.441687	0.000351855	0.00273507
Quercus petraea	179	128	12735.2	0.444169	0.000428929	0.00333801
Quercus petraea	180	110	10956.3	0.44665	0.00036861	0.00287175
Quercus petraea	181	107	10668.7	0.449132	0.000358557	0.00279635
Quercus petraea	182	99	9880.84	0.451613	0.000331749	0.00258985
Quercus petraea	183	100	9990.07	0.454094	0.0003351	0.00261848
Quercus petraea	184	121	12098.8	0.456576	0.000405472	0.0031712
Quercus petraea	185	118	11808.8	0.459057	0.000395419	0.00309518
Quercus petraea	186	105	10516.2	0.461538	0.000351855	0.00275637
Quercus petraea	187	108	10824.7	0.46402	0.000361908	0.00283723
Quercus petraea	188	98	9829.18	0.466501	0.000328398	0.00257631
Quercus petraea	189	105	10538	0.468983	0.000351855	0.00276211
Quercus petraea	190	138	13858.2	0.471464	0.000462439	0.00363235
Quercus petraea	191	126	12660	0.473945	0.000422227	0.0033183
Quercus petraea	192	97	9751.03	0.476427	0.000325047	0.00255583
Quercus petraea	193	136	13677.6	0.478908	0.000455737	0.00358502
Quercus petraea	194	103	10362.9	0.48139	0.000345153	0.0027162
Quercus petraea	195	96	9661.94	0.483871	0.000321696	0.00253248
Quercus petraea	196	110	11074.2	0.486352	0.00036861	0.00290265
Quercus petraea	197	107	10774.9	0.488834	0.000358557	0.00282419
Quercus petraea	198	122	12287.8	0.491315	0.000408823	0.00322073
Quercus petraea	199	122	12289.6	0.493797	0.000408823	0.00322121
Quercus petraea	200	120	12089.3	0.496278	0.000402121	0.00316872
Quercus petraea	201	110	11082.4	0.498759	0.00036861	0.0029048

## Sheet: Fig.3A-B fastSimcoal
#NANC= Ne ancient
#CUR= Ne current
#TLATE_year = Time in year for NANC
Species	model	sampling_design	NANC	NCUR	TLATE_year
Betula pendula	epoch_two_expansion	OnePerPop	57255	381506	1076735
Fagus sylvatica	epoch_two_expansion	OnePerPop	85114	174867	8090391
Picea abies	epoch_two_expansion	OnePerPop	23547	186908	899798
Populus nigra	epoch_two_expansion	OnePerPop	82272	295987	1011328
Pinus pinaster	epoch_two_expansion	OnePerPop	17817	519754	86879
Pinus sylvestris	epoch_two_expansion	OnePerPop	4338	636519	685647
Quercus petraea	epoch_two_expansion	OnePerPop	93388	728534	12135938

## Sheet: Fig.3C
Kendall’s correlation coefficients computed from changes in Ne through time between each pair of species.
	Betula pendula	Fagus sylvatica	Picea abies	Populus nigra	Pinus pinaster	Pinus sylvestris	Quercus petraea
Betula pendula	1	-0.0822775	0.80755	0.837128	-0.239109	0.744771	-0.652213
Fagus sylvatica	-0.0822775	1	-0.105057	-0.0792451	-0.54055	-0.00336521	0.533525
Picea abies	0.80755	-0.105057	1	0.743751	-0.287983	0.68781	-0.569818
Populus nigra	0.837128	-0.0792451	0.743751	1	-0.0267225	0.851324	-0.564073
Pinus pinaster	-0.239109	-0.54055	-0.287983	-0.0267225	1	-0.168624	0.097974
Pinus sylvestris	0.744771	-0.00336521	0.68781	0.851324	-0.168624	1	NA
Quercus petraea	-0.652213	0.533525	-0.569818	-0.564073	0.097974	NA	1

## Sheet: Fig.3A-B stairwayplot
# Estimates of Ne from stairwayplot (one per pop sampling design see methods)
year	Betula pendula	Fagus sylvatica	Picea abies	Populus nigra	Pinus pinaster	Pinus sylvestris	Quercus petraea
10923.9					57486.1
21747.6			147982		57486.1
21953.8			147982		57486.1
22446.1			147982		57486.1
22904.6			147982		57486.1
23106.8			147982		57486.1
23283.1			147982		57486.1
23351.4			147982		57486.1
23604.1			147982		57486.1
23886.4			147982		57486.1
24429.9			147982		57486.1
24469.5			147982	259344	57486.1
25172			147982	259344	57486.1
25444.5			147982	259344	57486.1
25469.9			147982	259344	57486.1
25644.3			147982	259344	57486.1
25825.1			147982	259344	57486.1
25877.3			147982	259344	57486.1
26005.7			147982	259344	57486.1
26138.1			147982	259344	57486.1
26215.7			147982	259344	57486.1
26257.9	301255		147982	259344	57486.1
26284	301255		147982	259344	57486.1
26413.1	301255		147982	259344	57486.1
26552.6	301255		147982	259344	57486.1
26641.2	301255		147982	259344	57486.1
27347.5	301255		147982	259344	57486.1
28183	301255		147982	259344	57486.1
28382.9	301255		147982	259344	57486.1
28555.1	301255		147982	259344	57486.1
28741.7	301255		147982	259344	57486.1
28835.2	301255		147982	259344	57486.1
28923.7	301255		147982	259344	57486.1
28996.1	301255		147982	259344	57486.1
29053	301255		147982	259344	57486.1
29099.2	301255		147982	259344	57486.1
29152.4	301255		147982	259344	57486.1
29192.3	301255		147982	259344	57486.1
29205.3	301255		147982	259344	57486.1
29211.1	301255		147982	259344	57486.1
29217.2	301255		147982	259344	57486.1
29253.9	301255		147982	259344	57486.1
29305.9	301255		147982	259344	57486.1
29339.4	301255		147982	259344	57486.1
29386.6	301255		147982	259344	57486.1
29451.3	301255		147982	259344	57486.1
29519.6	301255		147982	259344	57486.1
29705.9	301255		147982	259344	57486.1
29987.4	301255		147982	259344	57486.1
30675.9	301255		147982	259344	57486.1
31246.5	301255		147982	259344	57486.1
31271.1	301255		147982	259344	57486.1
31402	301255		147982	259344	57486.1
31664.6	301255		147982	259344	57486.1
31883.3	301255		147982	259344	57486.1
32007.2	301255		147982	259344	57486.1
32248.5	301255		147982	259344	57486.1
32463.8	301255		147982	259344	57486.1
32647.1	301255		147982	259344	57486.1
32888.6	301255		147982	259344	57486.1
33048.6	301255		147982	259344	57486.1
33200	301255	172189	147982	259344	57486.1
33220.1	301255	172189	147982	259344	57486.1
33341.3	301255	172189	147982	259344	57486.1
33410.8	301255	172189	147982	259344	57486.1
33490.9	301255	172189	147982	259344	57486.1
33597.3	301255	172189	147982	259344	57486.1
33830	301255	172189	147982	259344	57486.1
34009	301255	172189	147982	259344	57486.1
34263.6	301255	172189	147982	259344	57486.1
34525.4	301255	172189	147982	259344	57486.1
35245.8	301255	172189	147982	259344	57486.1
36363.8	301255	172189	147982	259344	57486.1
36946.9	301255	172189	147982	259344	57486.1
37226.8	301255	172189	147982	259344	57486.1
37358.2	301255	172189	147982	259344	57486.1
37478.1	301255	172189	147982	259344	57486.1
37594.7	301255	172189	147982	259344	57486.1
37681.4	301255	172189	147982	259344	57486.1
37822.4	301255	172189	147982	259344	57486.1
37898	301255	172189	147982	259344	57486.1
37905	301255	172189	147982	259344	57486.1
37987	301255	172189	147982	259344	57486.1
38118.4	301255	172189	147982	259344	57486.1
38306.5	301255	172189	147982	259344	57486.1
38476.1	301255	172189	147982	259344	57486.1
38563.5	301255	172189	147982	259344	57486.1
38678.1	301255	172189	147982	259344	57486.1
38741.3	301255	172189	147982	259344	57486.1
38751	301255	172189	147982	259344	57486.1
38811.6	301255	172189	147982	259344	57486.1
38866.6	301255	172189	147982	259344	57486.1
39175.6	301255	172189	147982	259344	57486.1
39713.4	301255	172189	147982	259344	57486.1
40104.3	301255	172189	147982	259344	57486.1
40334.6	301255	172189	147982	259344	57486.1
40407.4	301255	172189	147982	259344	57486.1
41131.8	301255	172189	147982	259344	57486.1
41947.2	301255	172189	147982	259344	57486.1
42053.9	301255	172189	147982	259344	57486.1
42465	301255	172189	147982	259344	57486.1
42903.5	301255	172189	147982	259344	57486.1
43096.4	301255	172189	147982	259344	57486.1
43282.7	301255	172189	147982	259344	57486.1
43432.7	301255	172189	147982	259344	57486.1
43554.6	301255	172189	147982	259344	57486.1
43609.2	301255	172189	147982	259344	57486.1
43634.8	301255	172189	147982	259344	57486.1
43764.4	301255	172189	148187	259344	57486.1
43801.4	301255	172189	148393	259344	57486.1
43843.3	301255	172189	149206	259344	57486.1
43899.1	301255	172189	149307	259344	57486.1
43990.3	301255	172189	149409	259344	57486.1
44041.2	301255	172189	149510	259344	57486.1
44089.6	301255	172189	149542	259344	57486.1
44255.4	301255	172189	149573	259344	57486.1
44425.3	301255	172189	149604	259344	57486.1
44524.5	301255	172189	149635	259344	57486.1
44551.8	301255	172189	149667	259344	57486.1
44750.6	301255	172189	149672	259344	57486.1
44929.3	301255	172189	149677	259344	57486.1
44963.6	301255	172189	149683	259344	57486.1
45020.3	301255	172189	149688	259344	57486.1
45247.6	301255	172189	149693	259344	57486.1
45466.8	301255	172189	149699	259344	57486.1
45592.9	301255	172189	149704	259344	57486.1
45696	301255	172189	149709	259344	57486.1
45709.9	301255	172189	149715	259344	57486.1
45978.2	301255	172189	149720	259344	57486.1
46145	301255	172189	149725	259344	57486.1
46444.1	301255	172189	149809	259344	57486.1
46703.6	301255	172189	149892	259344	57486.1
46882.7	301255	172189	149975	259344	57486.1
47069.6	301255	172189	150058	259344	57486.1
47296.9	301255	172189	150141	259344	57486.1
47458.2	301255	172189	150224	259344	57486.1
47610.1	301255	172189	150340	259344	57486.1
47704.7	301255	172189	150456	259344	57486.1
47900.4	301255	172189	150462	259344	57486.1
48055.4	301255	172189	150467	259344	57486.1
48298.4	301255	172189	150473	259344	57486.1
49381.4	301255	172189	150478	259344	57486.1
49574.8	301255	172189	150484	259344	57486.1
50390.1	301255	172189	150486	259344	57486.1
50628.9	301255	172189	150489	259344	57486.1
50913.1	301255	172189	150492	259344	57486.1
51222.7	301255	172189	150495	259344	57486.1
51373.1	301255	172189	150497	259344	57486.1
51655	301255	172189	150500	259344	57486.1
51715	301255	172189	150503	259344	57486.1
52164.2	301255	172189	150549	259344	57486.1
52258	301255	172189	150595	259344	57486.1
52472	301255	172189	150641	259345	57486.1
52550	301255	172189	150652	259346	57486.1
52959.3	301255	172189	150663	259346	57486.1
53036.9	301255	172189	150674	259347	57486.1
53343.2	301328	172189	150685	259348	57486.1
53723.5	301401	172189	150696	259349	57486.1
53824.5	301474	172189	150729	259349	57486.1
53848.5	301474	172189	150762	259350	57486.1
54353.7	301475	172189	150796	259351	57486.1
54634.8	301475	172189	150829	259351	57486.1
54842.1	301475	172189	150862	259352	57486.1
54916	301475	172189	151157	259353	57486.1
55070.7	301475	172189	151451	259354	57486.1
55239.6	301475	172189	151746	259354	57486.1
55528.3	301475	172189	151842	259355	57486.1
55756.8	301475	172189	151938	259356	57486.1
55905.4	301499	172189	152035	259356	57486.1
55922.4	301523	172189	152037	259357	57486.1
55977.9	301547	172189	152040	259358	57486.1
56033.7	301570	172189	152043	259359	57486.1
56183.5	301594	172189	152046	259359	57486.1
56393.1	301618	172189	152049	259360	57486.1
56627.1	301642	172189	152052	259361	57486.1
56815.2	301666	172189	152055	259361	57486.1
56912.8	301690	172189	152058	259362	57486.1
57008.8	301714	172189	152060	259363	57486.1
57069.6	301738	172189	152063	259363	57486.1
57212.5	301762	172189	152066	259364	57486.1
57214.3	301786	172189	152068	259365	57486.1
57435.4	301809	172189	152070	259380	57486.1
57520.2	301833	172189	152073	259395	57486.1
57557.7	301857	172189	152075	259410	57486.1
57588.6	301924	172189	152077	259425	57486.1
57674.4	301990	172189	152080	259440	57486.1
57772.1	302057	172189	152082	259456	57486.1
57775.1	302123	172189	152085	259471	57486.1
57856.5	302132	172189	152087	259486	57486.1
57990.5	302141	172189	152089	259501	57486.1
58080	302149	172189	152092	259516	57486.1
58111.4	302158	172189	152094	259531	57486.1
58217.4	302167	172189	152096	259546	57486.1
58220.3	302175	172189	152099	259561	57486.1
58304.2	302184	172189	152133	259577	57486.1
58410.1	302193	172189	152167	259592	57486.1
58517.4	302202	172189	152201	259607	57486.1
58544.9	302210	172189	152236	259622	57486.1
58568.8	302219	172189	152270	259637	57486.1
58587.6	302228	172189	152304	259652	57486.1
58651.3	302236	172189	152338	259667	57486.1
58706.7	302245	172189	152372	259682	57486.1
58887.9	302254	172189	152407	259698	57486.1
59066.7	302262	172189	152441	259713	57486.1
59180.1	302271	172189	152475	259728	57486.1
59333.5	302280	172189	152509	259743	57486.1
59401.8	302288	172189	152544	259758	57486.1
59431.6	302297	172189	152578	259773	57486.1
59636.3	302306	172189	152612	259788	57486.1
59933.2	302315	172189	152646	259803	57486.1
59933.9	302323	172189	152680	259818	57486.1
60070.5	302332	172189	152751	259834	57486.1
60162.8	302341	172189	152821	259849	57486.1
60924.3	302349	172189	152891	259864	57486.1
61477.9	302358	172189	152962	259879	57486.1
61919.7	302367	172189	153075	259894	57486.1
62002.5	302375	172189	153188	259896	57486.1
62064	302384	172189	153302	259898	57486.1
62442.3	302393	172189	153462	259899	57486.1
62564.4	302401	172189	153623	259901	57486.1
62594.4	302410	172189	153734	259903	57486.1
62858.9	302419	172189	153845	259905	57486.1
62905.3	302427	172189	153857	259906	57486.1
63231.7	302436	172189	153870	259908	57486.1
63437.4	302445	172189	153882	259910	57486.1
63632.2	302454	172189	153894	259912	57486.1
63791.4	302462	172189	153907	259913	57486.1
63916.6	302471	172189	153919	259915	57486.1
64018.3	302480	172189	153931	259917	57486.1
64135.3	302488	172189	153943	259919	57486.1
64223.1	302497	172189	153956	259920	57486.1
64251.7	302506	172189	153968	259922	57486.1
64264.5	302514	172189	153980	259924	57486.1
64277.9	302523	172189	153992	259926	57486.1
64358.6	302532	172189	154005	259928	57486.1
64473	302540	172189	154017	259929	57486.1
64546.7	302549	172189	154029	259931	57486.1
64650.6	302558	172189	154042	259933	57486.1
64792.8	302567	172189	154054	259935	57486.1
64871.7	302575	172189	154066	259936	57486.1
64943.2	302586	172189	154078	259938	57486.1
65352.9	302596	172189	154091	259940	57486.1
65972.4	302606	172189	154103	259942	57486.1
66430	302617	172189	154115	259943	57486.1
66490.4	302627	172554	154127	259945	57486.1
66503.4	302637	172562	154140	259947	57486.1
66514.5	302648	172570	154152	259954	57486.1
66625.7	302658	172599	154164	259960	57486.1
66724.8	302668	172628	154177	259967	57408.7
67324	302679	172652	154189	259974	57331.2	428237
67363.9	302689	172676	154201	259980	57253.8	428237
67846.6	302699	172700	154206	259987	57176.3	428237
68742.3	302709	172724	154212	259994	57176.3	428237
68796.4	302720	172748	154217	260000	57176.3	428237
69084.5	302730	172772	154222	260007	57176.3	428237
69662.1	302740	172795	154227	260014	57176.3	428237
69976.2	302751	172819	154232	260021	57176.3	428237
70148.1	302761	172843	154238	260027	57090	428237
70202.4	302771	172867	154243	260034	57090	428237
70415.8	302782	172872	154248	260041	57090	428237
70946.7	302792	172876	154253	260047	57090	428237
71420.4	302802	172881	154258	260054	57090	428237
71823.6	302813	172886	154264	260061	57090	428237
72233.6	302823	172890	154269	260067	57090	428237
72261.4	302833	172895	154274	260076	57090	428237
72433	302844	172900	154279	260085	56684.6	428237
72501.5	302854	172904	154285	260093	56684.6	428237
72612	302914	172909	154290	260102	56684.6	428237
72706.9	302973	172914	154309	260111	56684.6	428237
73084.2	303033	172918	154329	260119	56684.6	428237
73350.8	303092	172923	154349	260128	56684.6	428237
73503.7	303152	172928	154368	260136	56684.6	428237
73680.1	303211	172932	154388	260145	56684.6	428237
73787.9	303270	172937	154408	260154	56684.6	428237
73914.1	303289	172941	154427	260162	56684.6	428237
74134.9	303308	172946	154447	260171	56684.6	428237
74426.1	303327	172957	154467	260180	56684.6	428237
74819.9	303346	172968	154486	260188	56684.6	428237
74922.6	303365	172979	154506	260197	56684.6	428237
74999.5	303384	172987	154526	260205	56684.6	428237
75379.9	303439	172996	154545	260214	56684.6	428237
75955.8	303494	173004	154565	260223	56684.6	428237
76624.2	303549	173012	154585	260231	56684.6	428237
76810.6	303687	173020	154604	260240	56684.6	428237
77642.7	303826	173028	154624	260249	56580.6	428237
77801.7	303965	173036	154643	260257	56424	428237
78283.1	304103	173044	154663	260258	56267.5	428237
78372.9	304216	173052	154683	260260	56110.9	428237
78597.2	304329	173061	154702	260261	56110.9	428237
78930.3	304442	173069	154715	260262	56110.9	428237
79177.3	304926	173077	154728	260263	56110.9	428237
79375.1	305411	173085	154741	260265	55526.9	428237
79531.6	305895	173093	154754	260266	55511.1	428237
79544.9	305928	173101	154767	260267	55495.3	428237
79628.1	305962	173109	154780	260268	55245.3	428237
79809.3	305995	173117	154793	260270	53342.6	428237
80037.7	306028	173126	154806	260271	53332.9	428237
80164.2	306061	173134	154819	260272	53332.9	428237
80346.4	306094	173142	154832	260273	53150.5	428237
80472.6	306127	173150	154845	260275	52724.9	428237
80480.7	306160	173158	154858	260276	52118.4	428237
80583.2	306193	173166	154871	260277	51305.2	428237
80784.6	306227	173174	154884	260278	51302.7	428237
80901.4	306260	173182	154897	260280	51302.7	428237
80987.7	306293	173191	154910	260281	51302.7	428237
81056	306326	173199	154923	260282	51255.1	428237
81110.3	306359	173203	154936	260283	51207.4	428237
81317.2	306431	173206	154949	260285	51159.8	428237
81610.6	306504	173210	154962	260286	51142.9	428237
81650.6	306576	173214	154975	260287	51134.2	428237
81772.9	306648	173218	154988	260288	51134.2	428237
81965	306721	173222	155001	260290	50976.1	428237
82091.1	306793	173226	155014	260291	50831.5	428237
82188	306865	173230	155027	260292	50831.5	428237
82255.2	306938	173233	155040	260293	50831.5	428237
82263.7	307010	173237	155053	260296	50831.5	428237
82331.3	307082	173241	155066	260298	50745.3	428237
82519.6	307155	173245	155079	260301	50383.9	428237
82708.3	307227	173249	155092	260303	50383.9	428237
82810.3	307299	173253	155105	260306	50383.9	428237
82965.6	307372	173257	155118	260308	50286.6	428237
83142	307444	173261	155131	260311	50286.6	428237
83248.7	307516	173264	155144	260313	50248.7	428237
83260	307589	173268	155157	260316	50142.9	428237
83316.1	307593	173272	155170	260318	50037	428237
83375.6	307597	173276	155183	260321	50037	428237
83390.9	307601	173280	155196	260323	50037	428237
83530.5	307605	173284	155209	260326	50037	428237
83675.4	307609	173288	155222	260328	50032.1	428237
83700.2	307613	173291	155235	260331	50018.7	428237
83731.8	307617	173295	155248	260333	50018.7	428237
83860.6	307621	173299	155261	260336	50018.7	428237
83982.1	307625	173303	155274	260338	50018.7	428237
84121.1	307629	173307	155287	260341	49832.6	428237
84413.4	307633	173311	155300	260343	49832.6	428237
84633.3	307637	173315	155313	260346	49832.6	428237
84705.1	307641	173319	155326	260348	49646.2	428237
84839.6	307645	173322	155339	260351	49646.2	428237
85007.8	307649	173326	155352	260353	49646.2	428237
85127.1	307653	173330	155365	260356	49603.8	428237
85149.1	307657	173334	155378	260358	49603.8	428237
85211.2	307661	173338	155395	260361	49603.8	428237
85230.9	307665	173342	155411	260363	49603.8	428237
85252.3	307669	173346	155428	260366	49603.8	428237
85385.4	307673	173349	155445	260368	49603.8	428237
85506.6	307677	173353	155462	260371	49603.8	428237
85526.2	307681	173357	155479	260373	49603.8	428237
85550.5	307685	173361	155496	260376	49603.8	428237
85621.8	307689	173365	155512	260382	49603.8	428237
85920.4	307693	173369	155529	260389	49603.8	428237
86142.5	307697	173373	155546	260395	49338.5	428237
86169.4	307701	173376	155563	260401	49312.8	428237
86306.8	307703	173380	155580	260408	49287.1	428237
86666.7	307705	173384	155596	260414	48991.6	428237
86878	307707	173388	155613	260420	48991.6	428237
87130.6	307709	173392	155630	260430	48991.6	428237
87170	307711	173396	155647	260440	48991.6	428237
87451.9	307713	173485	155664	260449	48991.6	428237
87509.4	307715	173574	155681	260459	48843.8	428237
87532.4	307717	173580	155697	260469	48696	428237
87532.6	307719	173586	155716	260478	48548.3	428237
87664	307721	173592	155735	260488	47452.2	428237
87822.2	307723	173599	155753	260498	47452.2	428237
88047.9	307725	173605	155772	260507	47452.2	428237
88141.5	307727	173698	155790	260517	47452.2	428237
88229.5	307729	173792	155809	260541	47452.2	428237
88369.2	307731	173885	155828	260565	47452.2	428237
88490.4	307733	174398	155846	260590	47452.2	428237
88736.2	307735	174423	155865	260614	47452.2	428237
88896.2	307737	174447	155883	260638	47452.2	428237
89425.1	307739	174471	155902	260663	47452.2	428237
89606.4	307741	174496	155927	260687	47452.2	428237
89607.7	307743	174520	155951	260711	46833.7	428237
90193.3	307743	174544	155976	260736	46215.2	428237
90462.2	307743	174544	156001	260760	45596.8	428237
90884.1	307743	174544	156025	260784	45573.5	428237
90999.3	307744	174544	156043	260809	45550.1	428237
91729.1	307744	174544	156061	260833	45550.1	428237
91942.2	307744	174544	156078	260857	45550.1	428237
92283.8	307744	174544	156096	260882	45550.1	428237
92518.5	307745	174544	156113	260906	45550.1	428237
92667.3	307745	174544	156131	260930	45550.1	428237
92878.4	307745	174544	156148	260955	45550.1	428237
93008.9	307745	174544	156166	260979	45550.1	428237
93296.5	307746	174544	156178	261003	45550.1	428237
93389.5	307746	174544	156191	261028	45550.1	428237
93397.5	307746	174544	156203	261052	45550.1	428237
93610.4	307746	174544	156215	261076	45550.1	428237
93725.5	307747	174544	156228	261101	45550.1	428237
93849.5	307756	174544	156240	261125	45550.1	428237
94387.6	307766	174544	156252	261149	45550.1	428237
94567.4	307775	174544	156264	261174	45550.1	428237
94691.9	307785	174544	156277	261198	45550.1	428237
94871.3	307794	174544	156289	261222	45550.1	428237
95031.2	307804	174544	156301	261247	44905.7	428237
95096.6	307813	174544	156314	261271	44905.7	428237
95221.9	307823	174544	156326	261295	44905.7	428237
95479.5	307832	174544	156338	261320	44905.7	428237
95561	307842	174544	156351	261344	44905.7	428237
95630.8	307851	174544	156365	261368	44905.7	428237
95737.6	307861	174544	156380	261368	44905.7	428237
95820.1	307871	174544	156394	261368	44905.7	428237
95922.1	307880	174544	156409	261368	44905.7	428237
96032.3	307890	174544	156423	261368	44905.7	428237
96142.2	307899	174544	156438	261368	44905.7	428237
96373.4	307909	174544	156452	261368	44905.7	428237
96514	307918	174544	156467	261368	44905.7	428237
96569.3	307928	174544	156482	261368	44905.7	428237
96579.3	307937	174544	156482	261368	44905.7	428237
96778.7	307947	174544	156482	261368	44905.7	428237
96884.1	307956	174544	156482	261368	44905.7	428237
96997	307966	174544	156482	261368	44905.7	428237
97130.4	307975	174544	156482	261368	44905.7	428237
97200.7	307985	174544	156482	261368	44905.7	428237
97289.6	307994	174544	156482	261368	44905.7	428237
97352.5	308004	174544	156546	261368	44905.7	428237
97511.4	308013	174544	156611	261368	44905.7	428237
97588	308023	174544	156676	261368	44905.7	428237
97640.5	308032	174544	156741	261368	44905.7	428237
97665.9	308042	174544	156806	261368	44905.7	428237
97758	308051	174544	156871	261368	44905.7	428237
97789.5	308061	174544	156936	261368	44905.7	428237
97829	308070	174544	156936	261368	44905.7	428237
97955.1	308080	174544	156936	261368	44905.7	428237
98080.9	308090	174544	156936	261368	44905.7	428237
98237.2	308099	174544	156936	261368	44905.7	428237
98257.6	308109	174544	156936	261368	44905.7	428237
98380.7	308118	174544	156936	261368	44905.7	428237
98543.8	308127	174544	156936	261368	44905.7	428237
98698.6	308136	174544	156936	261368	44905.7	428237
98708.5	308145	174544	156936	261368	44905.7	428237
98740.9	308154	174544	156936	261368	44905.7	428237
98769	308163	174544	156940	261368	44905.7	428237
98844.5	308173	174544	156944	261368	44905.7	428237
98909.7	308182	174544	156948	261368	44905.7	428237
98963.4	308191	174544	156952	261368	44905.7	428237
99044.6	308200	174544	156956	261368	44905.7	428237
99268.4	308209	174544	156960	261368	44905.7	428237
99449.6	308218	174544	156964	261368	44905.7	428237
99654.8	308227	174544	158191	261368	44905.7	428237
99697.3	308236	174544	158222	261368	44905.7	428237
100011	308246	174544	158254	261368	44905.7	428237
100064	308255	174544	158285	261368	44905.7	428237
100260	308264	174544	158317	261368	44905.7	428237
100438	308273	174544	158348	261368	44905.7	428237
100485	308378	174544	158380	261368	44905.7	428237
100531	308482	174544	158411	261368	44905.7	428237
100562	308586	174544	158443	261368	44905.7	428237
100603	308691	174544	158474	261368	44905.7	428237
100776	308795	174544	158506	261368	44905.7	428237
100978	308900	174544	158537	261368	44905.7	428237
101003	309004	174544	158569	261368	44905.7	428237
101263	309122	174544	158600	261368	44905.7	428237
101576	309239	174544	158632	261368	44905.7	428237
101598	309357	174544	158663	261368	44905.7	428237
101681	309474	174544	158678	261368	44905.7	428237
101730	309592	174544	158693	261368	44905.7	428237
101897	309598	174544	158708	261368	44905.7	428237
102103	309604	174544	158723	261368	44905.7	428237
102383	309610	174544	158737	261368	44905.7	428237
102679	309616	174544	158752	261368	44905.7	428237
102777	309622	174544	158767	261368	44905.7	428237
102846	309628	174544	158782	261368	44905.7	428237
102935	309634	174544	158797	261368	44905.7	428237
103125	309640	174544	158812	261368	44905.7	428237
103220	309646	174544	158827	261368	44905.7	428237
103440	309652	174544	158842	261368	44905.7	428237
103553	309658	174544	158857	261368	44905.7	428237
103682	309664	174544	158872	261368	44905.7	428237
103746	309670	174544	158886	261368	44905.7	428237
103778	309676	174544	158901	261368	44905.7	428237
103915	309682	174544	158916	261368	44905.7	428237
104026	309687	174544	158931	261368	44905.7	428237
104070	309693	174544	158946	261368	44905.7	428237
104143	309699	174544	158961	261368	44905.7	428237
104198	309705	174544	158967	261368	44905.7	428237
104225	309711	174544	158972	261368	44905.7	428237
104252	309717	174544	158978	261368	44905.7	428237
104362	309723	174544	158984	261368	44905.7	428237
104373	309729	174544	158989	261368	44905.7	428237
104588	309735	174544	158995	261368	44905.7	428237
104742	309741	174544	159001	261368	44905.7	428237
104838	309747	174544	159006	261368	44905.7	428237
105103	309753	174544	159012	261368	44905.7	428237
105139	309759	174544	159018	261368	44905.7	428237
105233	309765	174544	159024	261368	44905.7	428237
105262	309771	174544	159029	261368	44905.7	428237
105345	309777	174544	159035	261368	44905.7	428237
105446	309783	174544	159041	261368	44905.7	428237
105498	309789	174544	159046	261368	44905.7	428237
105604	309795	174544	159052	261368	44905.7	428237
105680	309801	174544	159058	261368	44905.7	428237
105805	309807	174544	159064	261368	44905.7	428237
105980	309813	174544	159069	261368	44905.7	428237
106038	309819	174544	159075	261368	44905.7	428237
106104	309825	174544	159075	261368	44905.7	428237
106128	309842	174544	159075	261368	44905.7	428237
106319	309859	174544	159075	261368	44905.7	428237
106528	309877	174544	159075	261368	44905.7	428237
106697	309894	174544	159075	261368	44905.7	428237
106892	309911	174544	159075	261368	44905.7	428237
107038	309929	174544	159075	261368	44905.7	428237
107086	309946	174544	159075	261368	44905.7	428237
107108	309964	174544	159075	261368	44905.7	428237
107130	309981	174544	159075	261368	44905.7	428237
107238	309998	174544	159075	261368	44905.7	428237
107353	310016	174544	159075	261368	44905.7	428237
107384	310033	174544	159075	261368	44905.7	428237
107460	310050	174544	159075	261368	44905.7	428237
107578	310068	174544	159075	261368	44905.7	428237
107581	310085	174544	159075	261368	44905.7	428237
107703	310102	174544	159075	261368	44905.7	428237
107829	310120	174544	159075	261368	44905.7	428237
107831	310137	174544	159075	261368	44905.7	428237
107988	310154	174545	159075	261368	44905.7	428237
108045	310172	174546	159075	261368	44905.7	428237
108239	310189	174546	159230	261368	44905.7	428237
108288	310206	174547	159385	261368	44905.7	428237
108915	310224	174548	159540	261368	44905.7	428237
108921	310241	174549	159540	261368	44905.7	428237
109611	310258	174549	159540	261368	44905.7	428237
109892	310276	174550	159540	261368	44905.7	428237
110101	310293	174551	159569	261368	44905.7	428237
110603	310310	174552	159598	261368	44905.7	428237
110951	310328	174553	159627	261368	44905.7	428237
110994	310345	174553	159655	261368	44905.7	428237
111115	310362	174554	159684	261368	44905.7	428237
111118	310380	174555	159768	261368	44905.7	428237
111347	310397	174556	159851	261368	44905.7	428237
111512	310415	174556	159935	261368	44903.4	428237
111811	310432	174557	160018	261368	44901.1	428237
111904	310449	174558	160102	261368	44898.8	428237
112034	310467	174559	160186	261368	44896.5	428237
112101	310484	174559	160269	261368	44894.2	428237
112117	310501	174560	160353	263402	44891.9	428237
112298	310519	174561	160436	263402	44889.6	428237
112314	310536	174562	160480	263402	44887.3	428237
112630	310553	174562	160524	263402	44885	428237
112878	310571	174563	160568	263402	44882.7	428237
113021	310588	174564	160612	263402	44880.4	428237
113034	310605	174565	160656	263402	44878.1	428237
113122	310623	174565	160700	263402	44878.1	428237
113318	310640	174566	160744	263402	44878.1	428237
113555	310657	174567	160794	263402	44878.1	428237
114448	310675	174568	160843	263402	44878.1	428237
114570	310692	174569	160843	263402	44878.1	428237
114661	310709	174569	160843	263402	44878.1	428237
114781	310727	174570	160843	263402	44878.1	428237
114825	310744	174570	160843	263402	44878.1	428237
114956	310761	174570	160843	263402	44878.1	428237
115141	310761	174570	160843	263402	44878.1	428237
115217	310761	174570	160843	263402	44878.1	428237
116064	310761	174570	160843	263402	44878.1	428237
116486	310761	174570	160843	263402	44878.1	428237
116579	310761	174570	160870	263402	44878.1	428237
116892	310761	174570	160897	263402	44878.1	428237
117178	310761	174570	160924	263402	44655.6	428237
117178	310761	174590	160951	263402	44433.1	428237
117356	310761	174610	160978	263402	44433.1	428237
117520	310761	174631	161005	263402	44348.5	428237
117524	310761	174631	161032	263402	44263.8	428237
117536	310761	174631	161059	263402	44263.8	428237
117800	310761	174631	161086	263402	44152.3	428237
118074	310761	174631	161112	263402	44127.3	428237
118096	310761	174631	161139	263402	44102.2	428237
118188	310761	174631	161191	263402	44077.2	428237
118508	310761	174631	161243	263402	44052.2	428237
118961	310761	174631	161295	263402	44052.2	428237
119034	310761	174631	161346	263402	44052.2	428237
119135	310761	174631	161398	263402	44052.2	428237
119250	310761	174631	161450	263402	44052.2	428237
119276	310761	174631	161479	263402	44052.2	428237
119437	310761	174631	161508	263402	43968.7	428237
119580	310761	174631	161537	263402	43968.7	428237
119705	310761	174631	161566	263402	43968.7	428237
119752	310761	174631	161595	263402	43968.7	428237
119963	310761	174631	161624	263402	43732.4	428237
120189	310761	174631	161653	263402	43732.4	428237
120262	310761	174631	161682	263402	43732.4	428237
120452	310761	174631	161711	263402	43732.4	428237
120459	310761	174631	161740	263402	43732.4	428237
120738	310761	174631	161740	263402	43732.4	428237
120845	310761	174631	161740	263402	43732.4	428237
120924	310769	174631	161740	263402	43732.4	428237
120975	310777	174631	161740	263402	43732.4	428237
120985	310785	174631	161740	263402	43732.4	428237
120993	310793	174631	161740	263402	43515.9	428237
121000	310801	174631	161740	263402	43515.9	428237
121146	310808	174631	161740	263402	43310	428237
121172	310816	174631	161740	263402	43310	428237
121296	310824	174631	161759	263402	43310	428237
121312	310832	174631	161778	263402	43094.1	428237
121320	310840	174631	161805	263402	42878.3	428237
121406	310848	174631	161833	263402	42878.3	428237
121528	310855	174631	161860	263402	42878.3	428237
121670	310863	174631	162280	263402	42878.3	428237
121710	310871	174631	162701	263402	42878.3	428237
121807	310879	174631	162701	263402	42878.3	428237
121998	310887	174631	162701	263402	42878.3	428237
122251	310895	174631	162701	263402	42878.3	428237
122282	310902	174631	162701	263402	42878.3	428237
122481	310910	174631	162701	263402	42878.3	428237
122498	310918	174631	162757	263402	42878.3	428237
122637	310926	174631	162814	263402	42878.3	428237
122639	310934	174631	162871	263402	42878.3	428237
122800	310942	174631	162928	263402	42878.3	428237
122945	310949	174631	162985	263402	42878.3	428237
122987	311001	174631	163042	263402	42878.3	428237
123064	311053	174631	163099	263402	42826.2	428237
123164	311104	174631	163155	263402	42826.2	428237
123165	311156	174631	163155	263402	42826.2	428237
123218	311208	174631	163155	263402	42826.2	428237
123320	311259	174631	163155	263402	42826.2	428237
123376	311311	174631	163188	263402	42826.2	428237
123478	311363	174631	163221	263402	42826.2	428237
123571	311414	174631	163254	263402	42826.2	428237
123769	311466	174631	163287	263402	42826.2	428237
123872	311518	174631	163320	263402	42826.2	428237
123939	311569	174631	163353	263402	42568	428237
124065	311621	174631	163386	263402	42309.9	428237
124067	311673	174631	163419	263402	42269.6	428237
124087	311724	174631	163419	263402	42229.4	428237
124398	311950	174631	163419	263402	42189.1	428237
124432	312175	174631	163419	263402	42189.1	428237
124625	312401	174631	163419	263402	42189.1	428237
124700	312626	174631	163419	263402	42189.1	428237
124730	312851	174631	163419	263402	42189.1	428237
124768	312885	174631	163419	263402	42189.1	428237
124779	312919	174631	163618	263402	42189.1	428237
124844	312953	174631	163817	263402	42189.1	428237
124929	312987	174631	164016	263402	42189.1	428237
124981	313021	174631	164215	263402	42189.1	428237
125030	313055	174631	164270	263402	42189.1	428237
125148	313088	174631	164326	263402	42189.1	428237
125165	313122	174631	164381	263402	42189.1	428237
125279	313156	174631	164436	263402	42189.1	428237
125331	313190	174631	164492	263402	42137.6	428237
125341	313227	174631	164547	263402	42086	428237
125477	313264	174631	164603	263402	42034.4	428237
125477	313300	174631	164603	263402	41982.9	428237
125724	313337	174631	164603	263402	41982.9	428237
125893	313374	174631	164603	263402	41982.9	428237
125918	313411	174631	164603	263402	41982.9	428237
126053	313447	174631	164603	263402	41982.9	428237
126060	313484	174631	164629	263402	41982.9	428237
126101	313521	174631	164656	263402	41982.9	428237
126264	313558	174631	164682	263402	41982.9	428237
126320	313595	174631	164709	263402	41982.9	428237
126362	313631	174631	164736	263402	41982.9	428237
126369	313668	174631	164736	263402	41982.9	428237
126407	313705	174631	164736	263402	41982.9	428237
126483	313742	174631	164736	263402	41611.7	428237
126590	313778	174631	164736	263402	41611.7	428237
126654	313815	174631	164736	263402	41289.7	428237
126913	313852	174631	164736	263402	41289.7	428237
126971	313889	174631	164736	263402	41277.9	428237
127242	313926	174631	164736	263402	41266	428237
127260	313962	174631	164736	263402	41266	428237
127414	313999	174631	164736	263402	41266	428237
127497	314007	174631	164736	263402	41266	428237
127537	314016	174631	164736	263402	41266	428237
127613	314024	174631	164736	263402	41252.2	428237
127684	314032	174631	164736	263402	41238.5	428237
127776	314040	174631	164736	263402	41224.7	428237
127796	314048	174631	164736	263402	39759.6	428237
127831	314057	174631	164736	263402	39759.6	428237
127880	314065	174631	164736	263402	39759.6	428237
127904	314073	174631	164736	263402	39583.4	428237
128012	314081	174631	164736	263402	39407.2	428237
128182	314090	174631	164736	263402	39407.2	428237
128193	314098	174631	164736	263402	39407.2	428237
128288	314106	174631	164736	263402	39016.2	428237
128346	314114	174631	164736	263402	39016.2	428237
128430	314122	174631	164736	263402	39016.2	428237
128433	314131	174631	164736	263402	39016.2	428237
128488	314139	174631	164736	263402	39016.2	428237
128638	314147	174631	164736	263402	39016.2	428237
128775	314155	174631	164736	263402	38965.9	428237
128786	314164	174631	164736	263402	38915.6	428237
128851	314172	174631	164736	263402	38835.8	428237
128893	314180	174631	164736	263402	38744.9	428237
129051	314188	174631	164736	263402	38711.1	428237
129060	314196	174631	164736	263402	38697.4	428237
129085	314205	174631	165128	263402	38683.8	428237
129137	314213	174631	165128	263402	38670.2	428237
129337	314221	174631	165128	263402	38656.5	428237
129406	314229	174631	165128	263402	38656.5	428237
129444	314238	174631	165128	263402	38656.5	428237
129540	314445	174631	165128	263402	38656.5	428237
129659	314652	174631	165128	263402	38656.5	428237
129719	314652	174631	165128	263402	38656.5	428237
129757	314652	174631	165128	263402	38656.5	428237
129760	314652	174631	165128	263402	38628.9	428237
129846	314652	174631	165128	263402	38601.3	428237
129947	314652	174631	165128	263402	38573.7	428237
129956	314652	174631	165128	263402	38566.7	428237
129975	314652	174631	165128	263402	38559.7	428237
130207	314652	174631	165128	263402	38559.7	428237
130211	314652	174631	165128	263402	38559.7	428237
130234	314652	174631	165128	263402	38559.2	428237
130459	314675	174631	165128	263402	38558.7	428237
130465	314698	174631	165128	263402	38558.2	428237
130534	314721	174631	165128	263402	38557.7	428237
130643	314744	174631	165128	263402	38551	428237
130684	314767	174631	165128	263402	38544.3	428237
130713	314790	174631	165128	263402	38537.3	428237
130736	314813	174631	165128	263402	38530.3	428237
130750	314836	174631	165128	263402	38523.3	428237
130918	314859	174631	165128	263402	38481.2	428237
130931	314882	174631	165128	263402	38439	428237
131167	314905	174631	165128	263402	38439	428237
131264	314928	174631	165128	263402	38439	428237
131322	314951	174631	165128	263402	38439	428237
131376	314974	174631	165128	263402	38439	428237
131573	314974	174631	165128	263402	38439	428237
131588	314974	174631	165128	263402	38439	428237
131630	314974	174631	165128	263402	38439	428237
131644	314974	174631	165128	263402	38382.9	428237
131708	314974	174631	165128	263402	38382.9	428237
131733	314974	174631	165128	263402	38382.9	428237
131734	314974	174631	165128	263402	38382.9	428237
131942	314974	174632	165128	263402	38382.9	428237
132064	314974	174632	165128	263402	38350	428237
132155	314974	174632	165128	263402	38317	428237
132170	314974	174633	165128	263402	38274.8	428237
132358	314974	174633	165128	263402	38232.6	428237
132496	314974	174634	165128	263402	38217.4	428237
132534	314974	174634	165128	263402	38202.2	428237
132754	314974	174634	165128	263402	38186.9	428237
132880	314974	174635	165128	263402	38171.7	428237
133041	314974	174635	165128	263402	38156.5	428237
133194	314974	174635	165128	263402	38141.2	428237
133282	314974	174636	165128	263402	38126	428237
133382	314974	174636	165128	263402	38126	428237
133418	314974	174637	165128	263402	38126	428237
133733	314974	174637	165128	263402	38126	428237
133897	314974	174637	165128	263402	38126	428237
133949	314974	174638	165128	263402	38126	428237
133977	314974	174638	165128	263402	38126	428237
134021	314974	174638	165128	263402	38126	428237
134076	314974	174639	165128	263402	38126	428237
134158	314974	174639	165128	263402	38126	428237
134270	314974	174640	165128	263402	38126	428237
134320	314974	174640	165128	263402	38126	428237
134449	314974	174640	165128	263402	38126	428237
134499	314974	174641	165128	263402	38126	428237
134539	314974	174641	165128	263402	38126	428237
134633	314974	174641	165128	263402	38126	428237
134716	314974	174642	165128	263402	38126	428237
134841	314974	174642	165128	263402	38126	428237
134871	314974	174643	165128	263402	38126	428237
135272	314974	174643	165128	263402	38126	428237
135302	314974	174643	165128	263402	38126	428237
135309	314974	174644	165128	263402	38126	428237
135353	314974	174644	165128	263402	38126	428237
135602	314974	174644	165128	263402	38126	428237
135780	314974	174645	165128	263402	38126	428237
135924	314974	174645	165128	263402	38126	428237
135939	314974	174646	165128	263402	38126	428237
135990	314974	174646	165128	263402	38126	428237
136087	314974	174646	165128	263402	38126	428237
136100	314974	174647	165128	263402	38126	428237
136111	314974	174647	165128	263402	38126	428237
136168	315110	174647	165128	263402	38126	428237
136341	315246	174648	165128	263402	38126	428237
136379	315382	174648	165128	263402	38126	428237
136444	315518	174649	165128	263402	38126	428237
136544	315654	174649	165128	263402	38126	428237
136669	315661	174649	165128	263402	38126	428237
136673	315669	174650	165128	263402	38126	428237
136721	315677	174650	165128	263402	38126	428237
136763	315684	174651	165128	263402	38126	428237
136791	315692	174651	165128	263402	38126	428237
136812	315700	174651	165128	263402	38126	428237
136883	315708	174652	165128	263402	38126	428237
136970	315715	174652	165128	263402	38126	428237
136971	315723	174652	165128	263402	38126	428237
136980	315731	174653	165128	263402	38126	428237
137063	315738	174653	165128	263402	38126	428237
137072	315746	174654	165128	263402	38126	428237
137123	315754	174654	165128	263402	38126	428237
137171	315762	174654	165128	263402	38126	428237
137249	315769	174655	165128	263402	38126	428237
137303	315777	174655	165128	263402	38126	428237
137386	315819	174655	165128	263402	38126	428237
137499	315860	174656	165128	263402	38126	428237
137549	315902	174656	165128	263402	38126	428237
137583	315944	174657	165128	263402	38126	428237
137584	315985	174657	165128	263402	38126	428237
137730	316027	174657	165128	263402	38126	428237
137736	316069	174657	165128	263402	38126	428237
137760	316110	174658	165128	263402	38126	428237
137840	317050	174658	165128	263402	38126	428237
137863	317990	174658	165128	263402	38083.6	428237
137898	318219	174658	165128	263402	38041.2	428237
137899	318447	174658	165128	263402	37998.8	428237
137904	318676	174659	165128	263402	37998.8	428237
138003	318904	174659	165128	263402	37998.8	428237
138082	318971	174659	165128	263402	37998.8	428237
138165	319038	174659	165128	263402	37998.8	428237
138194	319105	174659	165128	263402	37998.8	428237
138226	319171	174659	165128	263402	37998.8	428237
138255	319238	174660	165128	263402	37998.8	428237
138459	319305	174660	165128	263402	37998.8	428237
138467	319371	174660	165128	263402	37998.8	428237
138536	319424	174660	165128	263402	37998.8	428237
138619	319476	174660	165128	263402	37998.8	428237
138682	319528	174661	165128	263402	37998.8	428237
138855	319580	174661	165128	263402	37998.8	428237
138928	319632	174661	165128	263402	37998.8	428237
138959	319685	174661	165128	263402	37998.8	428237
138985	319737	174661	165128	263402	37998.8	428237
139159	319789	174662	165128	263402	37998.8	428237
139198	319841	174662	165128	263402	37998.8	428237
139211	319893	174662	165128	263402	37998.8	428237
139333	319945	174662	165128	263402	37998.8	428237
139365	319945	174662	165128	263402	37998.8	428237
139407	319945	174663	165128	263402	37998.8	428237
139422	319945	174663	165128	263402	37998.8	428237
139463	319945	174663	165128	263402	37998.8	428237
139511	319945	174663	165128	263402	37998.8	428237
139547	319945	174663	165128	263402	37998.8	428237
139601	319945	174664	165128	263402	37998.8	428237
139619	319945	174664	165128	263402	37998.8	428237
139723	319945	174664	165128	263402	37998.8	428237
139758	319945	174664	165128	263402	37998.8	428237
139803	319945	174664	165128	263402	37998.8	428237
139817	319945	174665	165128	263402	37998.8	428237
139827	319945	174665	165128	263402	37998.8	428237
139885	319945	174665	165128	263402	37998.8	428237
139896	319945	174665	165128	263402	37998.8	428237
139938	319945	174665	165128	263402	37998.8	428237
140013	319945	174666	165128	263402	37998.8	428237
140021	319945	174666	165128	263402	37998.8	428237
140023	319945	174666	165128	263402	37998.8	428237
140073	319945	174666	165128	263402	37998.8	428237
140086	319945	174666	165128	263402	37998.8	428237
140120	319945	174667	165128	263402	37998.8	428237
140152	319947	174667	165128	263402	37998.8	428237
140223	319949	174667	165128	263402	37998.8	428237
140276	319950	174667	165128	263402	37998.8	428237
140345	319952	174667	165128	263402	37998.8	428237
140451	319953	174668	165128	263402	37998.8	428237
140528	319955	174668	165128	263402	37998.8	428237
140544	319957	174668	165128	263402	37998.8	428237
140722	319958	174668	165128	263402	37998.8	428237
140906	319960	174668	165128	263402	37998.8	428237
140927	319961	174669	165128	263402	37998.8	428237
140946	319963	174669	165128	263402	37998.8	428237
141058	319965	174669	165128	263402	37998.8	428237
141150	319966	174669	165128	263402	37998.8	428237
141178	319968	174669	165128	263402	37998.8	428237
141318	319970	174670	165128	263402	37998.8	428237
141398	319971	174670	165128	263402	37998.8	428237
141399	319973	174670	165128	263402	37998.8	428237
141466	319974	174670	165128	263402	37998.8	428237
141616	319976	174670	165128	263402	37998.8	428237
141636	319978	174671	165128	263402	37998.8	428237
141775	319979	174671	165128	263402	37998.8	428237
141785	319981	174671	165128	263402	37998.8	428237
141795	319982	174671	165128	263402	37998.8	428237
141822	319984	174671	165128	263402	37998.8	428237
141905	319986	174672	165128	263402	37998.8	428237
141907	319987	174672	165128	263402	37998.8	428237
141968	319989	174672	165128	263402	37998.8	428237
142001	319990	174672	165128	263402	37998.8	428237
142015	319992	174672	165128	263402	37998.8	428237
142032	319994	174672	165128	263402	37998.8	428237
142035	319994	174673	165128	263402	37998.8	428237
142052	319994	174673	165128	263402	37998.8	428237
142053	319994	174673	165128	263402	37998.8	428237
142074	319994	174673	165128	263402	37998.8	428237
142074	319994	174673	165128	263402	37998.8	428237
142098	319994	174674	165128	263402	37998.8	428237
142196	319994	174674	165128	263402	37998.8	428237
142309	319994	174674	165128	263402	37998.8	428237
142332	319994	174674	165128	263402	37998.8	428237
142463	319994	174674	165128	263402	37998.8	428237
142511	319994	174675	165128	263402	37998.8	428237
142540	319994	174675	165128	263402	37998.8	428237
142682	319994	174675	165128	263402	37998.8	428237
142921	319994	174675	165128	263402	37998.8	428237
143119	319994	174675	165128	263402	37998.8	428237
143252	319994	174676	165128	263402	37998.8	428237
143387	319994	174676	165128	263402	37998.8	428237
143596	319994	174676	165128	263402	37998.8	428237
143715	319994	174676	165128	263402	37998.8	428237
143775	319994	174676	165128	263402	37998.8	428237
143779	319994	174677	165128	263402	37998.8	428237
143876	319994	174677	165128	263402	37998.8	428237
143877	319994	174677	165128	263402	37998.8	428237
143943	320026	174677	165128	263402	37998.8	428237
144024	320059	174677	165128	263402	37998.8	428237
144038	320092	174678	165128	263402	37998.8	428237
144186	320124	174678	165128	263402	37998.8	428237
144186	320157	174678	165128	263402	37998.8	428237
144331	320157	174678	165128	263402	37998.8	428237
144374	320157	174678	165128	263402	37998.8	428237
144375	320157	174679	165128	263402	37998.8	428237
144511	320157	174679	165128	263402	37998.8	428237
144562	320196	174679	165128	263402	37998.8	428237
144586	320236	174679	165128	263402	37998.8	428237
144773	320275	174679	165128	263402	37998.8	428237
144777	320314	174680	165128	263402	37998.8	428237
144825	320314	174680	165128	263402	37998.8	428237
144848	320314	174680	165128	263402	37998.8	428237
144887	320314	174680	165128	263402	37998.8	428237
144972	320314	174680	165128	263402	37998.8	428237
144991	320314	174681	165128	263402	37998.8	428237
145064	320314	174681	165128	263402	37998.8	428237
145083	320314	174681	165128	263402	37998.8	428237
145102	320314	174681	165128	263402	37998.8	428237
145315	320314	174681	165128	263402	37998.8	428237
145509	320314	174682	165128	263402	37998.8	428237
145539	320314	174682	165128	263402	37998.8	428237
145565	320314	174682	165128	263402	37998.8	428237
145587	320397	174682	165128	263402	37998.8	428237
145707	320479	174682	165128	263402	37998.8	428237
145736	320562	174682	165128	263402	37998.8	428237
145883	320644	174682	165128	263402	37998.8	428237
145916	320727	174682	165128	263402	37998.8	428237
145991	320809	174682	165128	263402	37998.8	428237
146139	320892	174682	165128	263402	37998.8	428237
146176	320974	174682	165128	263402	37998.8	428237
146194	321057	174682	165128	263402	37998.8	428237
146198	321139	174682	165128	263402	37998.8	428237
146295	321139	174682	165128	263402	37998.8	428237
146303	321139	174682	165128	263402	37998.8	428237
146356	321139	174682	165128	263402	37998.8	428237
146373	321139	174682	165128	263402	37998.8	428237
146448	321139	174682	165128	263402	37998.8	428237
146472	321139	174682	165128	263402	37998.8	428237
146525	321139	174682	165128	263402	37998.8	428237
146562	321139	174682	165128	263402	37998.8	428237
146631	321155	174682	165128	263402	37998.8	428237
146644	321171	174682	165128	263402	37998.8	428237
146717	321187	174682	165128	263402	37998.8	428237
146720	321203	174682	165128	263402	37998.8	428237
146795	321219	174682	165128	263402	37998.8	428237
146885	321235	174682	165128	263402	37998.8	428237
146905	321251	174682	165128	263402	37998.8	428237
146917	321266	174682	165128	263402	37998.8	428237
147031	321282	174682	165128	263402	37998.8	428237
147054	321298	174682	165128	263402	37998.8	428237
147108	321314	174682	165128	263402	37998.8	428237
147109	321330	174682	165128	263402	37998.8	428237
147125	321346	174682	165128	263402	37998.8	428237
147180	321362	174682	165128	263402	37998.8	428237
147201	321378	174682	165128	263402	37998.8	428237
147220	321394	174682	165128	263402	37998.8	428237
147258	321410	174682	165128	263402	37998.8	428237
147330	321426	174682	165128	263402	37998.8	428237
147396	321441	174682	165128	263402	37998.8	428237
147397	321457	174682	165128	263402	37998.8	428237
147502	321489	174682	165128	263402	37998.8	428237
147527	321521	174682	165128	263402	37998.8	428237
147684	321553	174682	165128	263402	37998.8	428237
147765	321585	174682	165128	263402	37998.8	428237
148019	321617	174682	165128	263402	37998.8	428237
148077	321649	174682	165128	263402	37998.8	428237
148116	321681	174682	165128	263402	37998.8	428237
148160	321713	174682	165128	263402	37998.8	428237
148167	321745	174682	165128	263402	37998.8	428237
148266	321745	174682	165128	263402	37998.8	428237
148319	321745	174682	165128	263402	37998.8	428237
148342	321745	174682	165128	263402	37998.8	428237
148443	321754	174682	165128	263402	37998.8	428237
148525	321764	174682	165128	263402	37998.8	428237
148753	321774	174682	165128	263402	37998.8	428237
148795	321784	174682	165128	263402	37998.8	428237
148820	321794	174682	165128	263402	37998.8	428237
148835	321804	174682	165128	263402	37998.8	428237
148861	321814	174682	165128	263402	37998.8	428237
148924	321824	174682	165128	263402	37998.8	428237
148963	321834	174682	165128	263402	37998.8	428237
149012	321834	174682	165128	263402	37998.8	428237
149176	321834	174682	165128	263402	37998.8	428237
149523	321834	174682	165128	263402	37998.8	428237
149557	321834	174682	165128	263402	37998.8	428237
149690	321834	174682	165128	263402	37998.8	428237
149742	321834	174682	165128	263402	37998.8	428237
149791	321834	174682	165128	263402	37998.8	428237
149918	321834	174682	165128	263402	37998.8	428237
149993	321834	174682	165128	263402	37998.8	428237
150051	321834	174682	165128	263402	37998.8	428237
150315	321834	174682	165128	263402	37998.8	428237
150390	321834	174682	165128	263402	37998.8	428237
150427	321834	174682	165128	263402	37998.8	428237
150819	321834	174682	165128	263402	37998.8	428237
150875	321834	174682	165128	263402	37998.8	428237
151151	321834	174682	165128	263402	37998.8	428237
151357	321834	174682	165128	263402	37998.8	428237
151369	321834	174682	165128	263402	37998.8	428237
151580	321834	174682	165128	263402	37998.8	428237
151606	321834	174682	165128	263402	37998.8	428237
151689	321834	174682	165128	263402	37998.8	428237
151742	321834	174682	165128	263402	37998.8	428237
151775	321834	174682	165128	263402	37998.8	428237
151953	321834	174682	165128	263402	37998.8	428237
152001	321834	174682	165128	263402	37998.8	428237
152125	321834	174682	165128	263402	37998.8	428237
152182	321834	174682	165128	263402	37998.8	428237
152258	321834	174682	165128	263402	37998.8	428237
152262	321834	174682	165128	263402	37998.8	428237
152340	321834	174682	165128	263402	37998.8	428237
152532	321834	174682	165128	263402	37998.8	428237
152605	321834	174682	165128	263402	37998.8	428237
152676	323096	174682	165128	263402	37998.8	428237
152765	324359	174682	165128	263402	37998.8	428237
152794	324359	174682	165128	263402	37998.8	428237
152885	324359	174682	165128	263402	37998.8	428237
153146	324359	174682	165128	263402	37998.8	428237
153200	324527	174682	165128	263402	37998.8	428237
153363	324695	174682	165128	263402	37998.8	428237
153541	324863	174682	165128	263402	37939	428237
153689	324863	174682	165128	263402	37879.2	428237
153954	324863	174682	165128	263402	37879.2	428237
153992	324863	174682	165128	263402	37879.2	428237
154033	324863	174682	165128	263402	37879.2	428237
154115	324863	174682	165128	263402	37879.2	428237
154180	324863	174682	165128	263402	37692.8	428237
154198	324863	174682	165128	263402	37506.3	428237
154299	324863	174682	165128	263402	37424.5	428237
154362	324863	174682	165128	263402	37424.5	428237
154800	324863	174682	165128	263402	37424.5	428237
155022	324863	174682	165128	263402	37424.5	428237
155285	324863	174682	165128	263402	37424.5	428237
155426	324863	174682	165128	263402	37424.5	428237
155438	324863	174682	165128	263402	37424.5	428237
155676	324863	174682	165128	263402	37424.5	428237
155742	324863	174682	165128	263402	37424.5	428237
156089	324863	174682	165128	263402	37424.5	428237
156106	324863	174682	165128	263402	37424.5	428237
156273	324863	174682	165128	263402	37424.5	428237
156400	324863	174682	165128	263402	37424.5	428237
156449	324863	174682	165128	263402	37424.5	428237
156891	324863	174682	165128	263402	37424.5	428237
156895	324863	174682	165128	263402	37424.5	428237
156929	324863	174682	165128	263402	37275.8	428237
157096	324863	174682	165128	263402	37127.2	428237
157232	324863	174682	165128	263402	36978.6	428237
157247	324863	174682	165128	263402	36978.6	428237
157353	324863	174682	165128	263402	36978.6	428237
157376	324863	174682	165128	263402	36978.6	428237
157395	324863	174682	165128	263402	36392	428237
157567	324863	174682	165128	263402	35805.5	428237
157644	324863	174682	165128	263402	35218.9	428237
157718	324863	174682	165128	263402	35218.9	428237
157965	324863	174682	165128	263402	35218.9	428237
158079	324863	174682	165128	263402	35218.9	428237
158308	324863	174682	165128	263402	35218.9	428237
158400	324863	174682	165128	263402	35218.9	428237
158456	324863	174682	165128	263402	35218.9	428237
158632	324863	174682	165128	263402	35113.8	428237
158752	324863	174682	165128	263402	35113.8	428237
158765	324863	174682	165128	263402	35049.4	428237
158841	324863	174682	165128	263402	34985	428237
158932	324863	174682	165128	263402	34985	428237
159071	324863	174682	165128	263402	34985	428237
159159	324863	174682	165128	263402	34985	428237
159219	324863	174682	165128	263402	34985	428237
159253	324863	174682	165128	263402	34985	428237
159306	324863	174682	165128	263402	34985	428237
159340	324863	174682	165128	263402	34985	428237
159439	324863	174682	165128	263402	34985	428237
159513	324863	174682	165128	263402	34985	428237
159605	324863	174682	165128	263402	34985	428237
159669	324863	174682	165128	263402	34985	428237
159700	324863	174682	165128	263402	34745.5	428237
159730	324863	174682	165128	263402	34711.7	428237
159747	324863	174682	165128	263402	34678	428237
159813	324863	174682	165128	263402	34644.2	428237
159919	324863	174682	165128	263402	34644.2	428237
159951	324863	174682	165128	263402	34644.2	428237
159971	324863	174682	165128	263402	34644.2	428237
160028	324863	174682	165128	263402	34644.2	428237
160123	324863	174682	165128	263402	34565.1	428237
160147	324863	174682	165128	263402	34565.1	428237
160310	324863	174682	165128	263402	34565.1	428237
160338	324863	174682	165128	263402	34565.1	428237
160546	324863	174682	165128	263402	34565.1	428237
160590	324863	174682	165128	263402	34565.1	428237
160622	324863	174682	165128	263402	34565.1	428237
160650	324863	174682	165128	263402	34565.1	428237
160661	324863	174682	165128	263402	34565.1	428237
160665	324863	174682	165128	263402	34565.1	428237
160695	324863	174682	165128	263402	34565.1	428237
160735	324863	174682	165128	263402	34565.1	428237
160800	324863	174682	165128	263402	34565.1	428237
160962	324863	174682	165128	263402	34439.4	428237
161071	324863	174682	165128	263402	34439.4	428237
161156	324863	174682	165128	263402	34327.5	428237
161184	324863	174682	165128	263402	34215.6	428237
161222	324863	174682	165128	263402	34215.6	428237
161237	324863	174682	165128	263402	34215.6	428237
161308	324863	174682	165128	263402	34215.6	428237
161367	324863	174682	165128	263402	34215.6	428237
161387	324863	174682	165128	263402	34215.6	428237
161434	324863	174682	165128	263402	34215.6	428237
161480	324863	174682	165128	263402	34215.6	428237
161630	324863	174682	165128	263402	34100.4	428237
161678	324863	174682	165128	263402	34100.4	428237
161769	324863	174682	165128	263402	34100.4	428237
161808	324863	174682	165128	263402	34077.8	428237
161822	324863	174682	165128	263402	34077.8	428237
161858	324863	174682	165128	263402	34077.8	428237
161876	324863	174682	165128	263402	34077.8	428237
161987	324863	174682	165128	263402	34077.8	428237
162082	324863	174682	165128	263402	34077.8	428237
162099	324863	174682	165128	263402	34077.8	428237
162171	324863	174682	165128	263402	34077.8	428237
162343	324863	174682	165128	263402	34077.8	428237
162381	324863	174682	165128	263402	34077.8	428237
162460	324863	174682	165128	263402	34077.8	428237
162653	324863	174682	165128	263402	34077.8	428237
162809	324863	174682	165128	263402	33850.5	428237
162815	324863	174682	165128	263402	33623.3	428237
162920	324863	174682	165128	263402	33623.3	428237
162933	324863	174682	165128	263402	33623.3	428237
163011	324863	174682	165128	263402	33623.3	428237
163123	324863	174682	165128	263402	33620.2	428237
163230	324863	174682	165128	263402	33617.2	428237
163259	324863	174682	165128	263402	33617.2	428237
163387	324863	174682	165128	263402	33617.2	428237
163412	324863	174683	165128	263402	33617.2	428237
163440	324863	174685	165128	263402	33617.2	428237
163473	324863	174687	165128	263402	33556.3	428237
163515	324863	174688	165128	263402	33556.3	428237
163608	324863	174690	165128	263402	33556.3	428237
163663	324863	174692	165128	263402	33556.3	428237
163853	324863	174693	165128	263402	33556.3	428237
163887	324863	174695	165128	263402	33556.3	428237
164036	324863	174697	165128	263402	33556.3	428237
164055	324863	174698	165128	263402	33556.3	428237
164064	324863	174700	165128	263402	33556.3	428237
164173	324863	174702	165128	263402	33556.3	428237
164192	324863	174704	165128	263402	33556.3	428237
164381	324863	174705	165128	263402	33556.3	428237
164384	324863	174707	165128	263402	33556.3	428237
164441	324863	174709	165128	263402	33556.3	428237
164545	324863	174710	165128	263402	33556.3	428237
164638	324863	174712	165128	263402	33556.3	428237
164722	324863	174714	165128	263402	33227	428237
164741	324863	174715	165128	263402	32897.8	428237
164741	324863	174717	165128	263402	32247.4	428237
164866	324863	174719	165128	263402	31597.1	428237
164918	324863	174720	165128	263402	31530	428237
165063	324863	174722	165128	263402	31463	428237
165117	324863	174724	165128	263402	31463	428237
165181	324863	174725	165128	263402	31463	428237
165264	324863	174727	165128	263402	30852	428237
165280	324863	174729	165128	263402	30852	428237
165307	324863	174730	165128	263402	30852	428237
165451	326131	174732	165128	263402	30852	428237
165501	326131	174734	165128	263402	30852	428237
165527	326131	174735	165128	263402	30852	428237
165715	326131	174737	165128	263402	30852	428237
165723	326131	174739	165128	263402	30852	428237
165967	326131	174740	165128	263402	30852	428237
165992	326131	174742	165128	263402	30852	428237
166194	326131	174744	165128	263402	30852	428237
166435	326131	174745	165128	263402	30833.2	428237
166455	326131	174747	165128	263402	30814.5	428237
166671	326131	174749	165128	263402	30795.7	428237
166759	326131	174750	165128	263402	30795.7	428237
166825	326131	174752	165128	263402	30733.6	428237
166918	326131	174754	165128	263199	30671.5	428237
166978	326131	174755	165128	262995	30671.5	428237
167163	326131	174757	165128	262792	30671.5	428237
167325	326131	174759	165128	262588	30671.5	428237
167440	326131	174760	165128	262385	30671.5	428237
167453	326131	174762	165128	262182	30671.5	428237
167552	326131	174764	165128	261978	30330.5	428237
167588	326131	174765	165128	261775	30137.6	428237
167634	326131	174767	165128	261572	30137.6	428237
167659	326131	174769	165128	261368	29628.8	428237
167697	326131	174770	165128	261368	29120.1	428237
167747	326131	174772	165128	261368	29120.1	428237
167768	326131	174774	165128	261368	29120.1	428237
167806	326131	174775	165128	261368	29120.1	428237
167806	326131	174777	165128	261368	29120.1	428237
167810	326131	174779	165128	261368	29120.1	428237
167848	326131	174779	165128	261368	29120.1	428237
167861	326131	174779	165128	261368	29120.1	428237
167883	326131	174779	165128	261368	29120.1	428237
167961	326131	174779	165128	261368	29120.1	428237
168104	326131	174779	165128	261368	29120.1	428237
168182	326131	174779	165128	261368	29120.1	428237
168348	326131	174779	165128	261368	29120.1	428237
168499	326131	174779	165128	261368	29120.1	428237
168562	326131	174779	165128	261368	29120.1	428237
168708	326131	174779	165128	261368	29120.1	428237
168724	326131	174779	165128	261368	29120.1	428237
168932	326131	174779	165128	261368	29120.1	428237
168940	326131	174779	165128	261368	29120.1	428237
169251	326131	174779	165128	261368	29120.1	428237
169298	326131	174779	165128	261368	29120.1	428237
169494	326131	174779	165128	261368	29120.1	428237
169556	326131	174779	165128	261368	28838	428237
169558	326131	174779	165128	261368	28838	428237
169631	326131	174779	165128	261368	28838	428237
169798	326131	174779	165128	261368	28838	428237
169820	326131	174779	165128	261368	28838	428237
169953	326131	174779	165128	261368	28838	428237
169985	326131	174779	165128	261368	28838	428237
170043	326131	174779	165128	261368	28838	428237
170119	326131	174779	165128	261368	28838	428237
170183	326131	174779	165128	261368	28838	428237
170224	326131	174779	165128	261368	28838	428237
170252	326131	174783	165128	261368	28838	428237
170327	326131	174787	165128	261368	28838	428237
170339	326131	174792	165128	261368	28838	428237
170699	326131	174796	165128	261368	28838	428237
170716	326131	174800	165063	261368	28838	428237
170739	326131	174804	164997	261368	27159.9	428237
171052	326131	174808	164932	261368	25481.9	428237
171246	326131	174813	164866	261368	23803.9	428237
171337	326131	174817	164801	261368	23352.6	428237
171481	326131	174821	164736	261368	22901.3	428237
171515	326131	174825	164725	261368	22450.1	428237
171541	326131	174830	164715	261368	21998.8	428237
171712	326131	174834	164705	261368	21998.8	428237
171716	326131	174838	164695	261368	21998.8	428237
171856	326131	174842	164684	261368	21998.8	428237
171971	326131	174847	164674	261368	21998.8	428237
171989	326131	174851	164664	261368	21998.8	428237
172020	326131	174855	164654	261368	21998.8	428237
172208	326131	174859	164643	261368	21998.8	428237
172209	326131	174864	164633	261368	21998.8	428237
172248	326131	174868	164623	261368	21949.4	428237
172333	326131	174872	164613	261368	21899.9	428237
172354	326131	174876	164603	261368	21850.5	428237
172585	326131	174881	164515	261368	21801	428237
172796	326131	174885	164428	261368	21801	428237
172929	326131	174889	164341	261368	21736.4	428237
172931	326131	174893	164254	261368	21671.8	428237
172936	326131	174897	164254	261368	21607.2	428237
173066	326131	174902	164254	261368	21542.6	428237
173202	326131	174906	164254	261368	21542.6	428237
173312	326131	174910	164244	261368	21542.6	428237
173358	326131	174914	164234	261368	21542.6	428237
173367	326131	174919	164225	261368	21542.6	428237
173406	326131	174923	164215	261368	21542.6	428237
173612	326131	174927	164215	261368	21542.6	428237
173698	326131	174931	163991	261368	21542.6	428237
173714	326131	174936	163767	261368	21542.6	428237
173895	326131	174940	163543	261368	21529.1	428237
174053	326131	174944	163543	261368	21515.6	428237
174075	326131	174948	163543	261368	21502.1	428237
174259	326131	174953	163543	261368	21488.6	428237
174359	326131	174957	163526	261368	21475.1	428237
174399	326131	174961	163508	261368	21461.6	428237
174522	326131	174965	163491	261368	21461.6	428237
174529	326131	174969	163474	261368	21461.6	428237
174557	326131	174974	163456	261368	21461.6	428237
174587	326131	174978	163456	261368	21461.6	428237
174674	326131	174982	163456	261368	21461.6	428237
174771	326131	174986	163456	261368	21461.6	428237
174859	326131	174991	163456	261368	21461.6	428237
174942	326131	174995	163456	261368	21461.6	428237
174957	326131	174999	163456	261368	21461.6	428237
175012	326131	175003	163456	261368	21461.6	428237
175117	326131	175008	163456	261368	21190.4	428237
175165	326131	175012	163456	261368	21190.4	428237
175254	326131	175016	163456	261368	21190.4	428237
175419	326131	175020	163456	261368	21190.4	428237
175490	326131	175025	163456	261368	21190.4	428237
175521	326131	175029	163456	261368	21190.4	428237
175565	326131	175033	163456	261368	21190.4	428237
175981	326131	175037	163456	261368	21190.4	428237
176233	326131	175042	163456	261368	21099.6	428237
176234	326131	175046	163456	261368	21099.6	428237
176444	326131	175050	163456	261368	21099.6	428237
176529	326131	175054	163444	261368	21099.6	428237
176849	326131	175058	163431	261368	21099.6	428237
176953	326131	175063	163419	261368	21099.6	428237
177060	326131	175067	163386	261368	21099.6	428237
177469	326131	175071	163353	261368	21099.6	428237
177514	326131	175075	163320	261368	21099.6	428237
177544	326131	175080	163287	261368	21099.6	428237
178000	326131	175084	163254	261368	21099.6	428237
178270	326131	175088	163221	261368	21099.6	428237
178335	326131	175092	163188	261368	21099.6	428237
178423	326131	175097	163155	261368	21099.6	428237
178494	326131	175101	163155	261368	21099.6	428237
178602	326131	175105	163155	261368	21099.6	428237
178610	326131	175109	163154	261368	21099.6	428237
178672	326131	175114	163154	261368	21099.6	428237
178807	326131	175118	163153	261368	21099.6	428237
178823	326131	175118	163153	261368	21099.6	428237
179167	326131	175118	163152	261368	21099.6	428237
179370	326131	175118	163152	261368	21099.6	428237
179445	326131	175118	163151	261368	21099.6	428237
179482	326131	175118	163151	261368	21099.6	428237
179659	326131	175118	163150	261368	21099.6	428237
180016	326131	175118	163150	261368	21099.6	428237
180491	326131	175118	163150	261368	21099.6	428237
180531	326131	175118	163150	261368	21099.6	428237
180668	326131	175118	163150	261368	21099.6	428237
180718	326131	175118	163150	261368	21099.6	428237
181107	326131	175118	163150	261368	21099.6	428237
181109	326131	175118	163150	261368	21099.6	428237
181188	326131	175118	163150	261368	21099.6	428237
181279	326131	175118	163150	261368	21099.6	428237
181508	326131	175118	163150	261368	21099.6	428237
181586	326131	175118	163150	261368	21099.6	428237
181959	326131	175118	163150	261368	21099.6	428237
182037	326131	175118	163150	261368	21099.6	428237
182043	326131	175118	163150	261368	21099.6	428237
182282	326131	175118	163150	261368	21099.6	428237
182348	326131	175118	163150	261368	21099.6	428237
182431	326131	175118	163150	261368	21099.6	428237
182445	326131	175118	163141	261368	21099.6	428237
182555	326131	175118	163131	261368	21099.6	428237
182602	326131	175118	163121	261368	21099.6	428237
182684	326131	175118	163112	261368	21099.6	428237
182967	326131	175118	163102	261368	21099.6	428237
183094	326131	175118	163093	261368	21099.6	428237
183178	326131	175118	163083	261368	21099.6	428237
183255	326131	175118	163074	261368	21099.6	428237
183272	326131	175118	163064	261368	21099.6	428237
183388	326131	175118	163054	261368	21099.6	428237
183507	326131	175118	163045	261368	21099.6	428237
183509	326131	175118	163035	261368	21099.6	428237
183597	326131	175118	163026	261368	21099.6	428237
183688	326131	175118	163016	261368	21099.6	428237
183738	326131	175118	163007	261368	21099.6	428237
183801	326131	175118	162997	261368	21099.6	428237
183914	326131	175118	162988	261368	21099.6	428237
183992	326131	175118	162978	261368	21099.6	428237
184032	326131	175118	162968	261368	21099.6	428237
184240	326131	175118	162959	261368	21099.6	428237
184409	326131	175118	162949	261368	21099.6	428237
184442	326131	175118	162940	261368	21099.6	428237
184500	326131	175118	162930	261368	21099.6	428237
184581	326131	175118	162921	261368	21099.6	428237
184621	326131	175118	162911	261368	21099.6	428237
184640	326131	175118	162901	261368	21099.6	428237
184701	326131	175118	162892	261368	21099.6	428237
184782	326131	175118	162882	261368	21099.6	428237
184853	326131	175118	162873	261368	21099.6	428237
184956	326131	175118	162863	261368	21099.6	428237
185005	326131	175118	162854	261368	21099.6	428237
185062	326131	175118	162844	261368	21099.6	428237
185118	326131	175118	162834	261368	21099.6	428237
185163	326131	175118	162825	261368	21099.6	428237
185240	326131	175118	162815	261368	21099.6	428237
185330	326131	175118	162806	261368	21099.6	428237
185612	326131	175118	162796	261368	21099.6	428237
185763	326131	175118	162787	261368	21099.6	428237
185796	326131	175118	162777	261368	21099.6	428237
185932	326131	175118	162767	261368	21099.6	428237
186090	326131	175118	162758	261368	21099.6	428237
186094	326131	175118	162748	261368	21099.6	428237
186485	326131	175118	162739	261368	21099.6	428237
186554	326131	175118	162729	261368	21099.6	428237
186657	326131	175118	162720	261368	21099.6	428237
186872	326131	175118	162710	261368	21099.6	428237
186940	326131	175118	162701	261368	21099.6	428237
186943	326131	175118	162701	261368	21099.6	428237
186948	326131	175118	162701	261368	21099.6	428237
187050	326131	175118	162701	261368	21099.6	428237
187126	326131	175118	162701	261368	21099.6	428237
187212	326131	175118	162701	261368	21099.6	428237
187246	326131	175118	162701	261368	21099.6	428237
187459	326131	175118	162701	261368	21099.6	428237
187461	326131	175118	162701	261368	21099.6	428237
187762	326131	175118	162701	261368	21099.6	428237
187854	326131	175118	162701	261368	21099.6	428237
187979	326131	175118	162701	261368	21099.6	428237
188144	326131	175118	162701	261368	21099.6	428237
188172	326131	175118	162701	261368	21099.6	428237
188288	326131	175118	162701	261368	21099.6	428237
188395	326131	175118	162701	261368	21099.6	428237
188508	326131	175118	162701	261368	21099.6	428237
188641	326131	175118	162701	261368	21099.6	428237
188731	326131	175118	162701	261368	21099.6	428237
188885	326131	175118	162701	261368	21099.6	428237
189036	326131	175118	162701	261368	21099.6	428237
189204	326131	175118	162701	261368	21099.6	428237
189410	326131	175118	162701	261368	21099.6	428237
189473	326131	175118	162701	261368	21099.6	428237
189567	326131	175118	162701	261368	21099.6	428237
189704	326131	175118	162701	261368	21099.6	428237
189889	326131	175118	162701	261368	21099.6	428237
190062	326131	175118	162701	261368	21099.6	428237
190156	326131	175118	162701	261368	21099.6	428237
190323	326131	175118	162701	261368	21099.6	428237
190406	326131	175118	162701	261368	21099.6	428237
190431	326131	175118	162701	261368	21099.6	428237
190466	326131	175118	162701	261368	21099.6	428237
190564	326131	175118	162701	261368	21099.6	428237
190701	326131	175118	162701	261368	21099.6	428237
190854	326131	175118	162701	261368	21099.6	428237
190936	326131	175118	162701	261368	21099.6	428237
190938	326131	175118	162701	261368	21099.6	428237
190990	326131	175118	162701	261368	21099.6	428237
191068	326131	175118	162701	261368	21099.6	428237
191151	326131	175118	162701	261368	21099.6	428237
191297	326131	175118	162701	261368	21099.6	428237
191354	326131	175118	162701	261368	21099.6	428237
191634	326131	175118	162701	261368	21099.6	428237
191842	326131	175118	162701	261368	21099.6	428237
191866	325920	175118	162701	261368	21099.6	428237
191954	325708	175118	162657	261368	21099.6	428237
192038	325497	175118	162613	261368	21099.6	428237
192065	325286	175118	162570	261368	21099.6	428237
192150	325074	175118	162526	261368	21099.6	428237
192167	324863	175118	162483	261368	21099.6	428237
192426	324863	175118	162439	261368	21099.6	428237
192643	324863	175118	162396	261368	21099.6	428237
192746	324863	175118	162352	261368	21099.6	428237
192785	324863	175118	162308	261368	21099.6	428237
192826	324863	175123	162265	261368	21099.6	428237
192904	324863	175128	162221	261368	21099.6	428237
192973	324863	175132	162178	261368	21099.6	428237
193096	324863	175137	162134	261368	21099.6	428237
193137	324863	175142	162134	261368	21099.6	428237
193420	324863	175147	162134	261368	21099.6	428237
193582	324863	175152	162133	261368	21099.6	428237
193621	324829	175157	162133	261368	21099.6	428237
193661	324796	175162	162133	261368	21099.6	428237
193780	324762	175166	162133	261368	21099.6	428237
193855	324728	175171	162132	261368	21099.6	428237
194027	324695	175176	162132	261368	21099.6	428237
194206	324661	175181	162132	261368	21099.6	428237
194265	324628	175186	162132	261368	21099.6	428237
194366	324594	175191	162131	261368	21099.6	428237
194511	324560	175196	162131	261368	21099.6	428237
194595	324527	175200	162131	261368	21099.6	428237
194868	324493	175205	162131	261368	21099.6	428237
195146	324460	175210	162130	261368	21099.6	428237
195172	324426	175215	162130	261368	21099.6	428237
195514	324392	175220	162130	261368	21099.6	428237
195539	324359	175225	162130	261368	21099.6	428237
195557	323517	175230	162129	261368	21099.6	428237
195996	322675	175234	162114	261368	21099.6	428237
196256	321834	175239	162098	261368	21099.6	428237
196258	321816	175244	162082	261368	21099.6	428237
196363	321798	175249	162066	261368	21099.6	428237
196381	321780	175254	162050	261338	21099.6	428237
196595	321762	175259	162034	261307	21099.6	428237
196772	321745	175264	162018	261277	21099.6	428237
197088	321643	175268	162003	261247	21099.6	428237
197436	321541	175273	161987	261216	21099.6	428237
197518	321541	175278	161971	261186	21099.6	428237
197675	321541	175283	161955	261155	21099.6	428237
197780	321541	175288	161939	261125	20925.1	428237
197880	321541	175293	161923	261095	20925.1	428237
197941	321541	175298	161908	261064	20925.1	428237
197982	321541	175302	161892	261034	20745	428237
198189	321541	175307	161876	261003	20745	428237
198268	321541	175312	161860	260973	20745	428237
198395	321541	175317	161853	260943	20745	428237
198440	321541	175322	161846	260912	20745	428237
198480	321541	175327	161839	260882	20745	428237
198573	321529	175332	161833	260851	20745	428237
198734	321517	175336	161826	260821	20745	428237
198970	321505	175341	161819	260790	20745	428237
199231	321493	175346	161812	260760	20745	428237
199324	321481	175351	161805	260730	20745	428237
199406	321469	175356	161798	260699	20745	428237
199469	321457	175361	161791	260669	20745	428237
199609	321351	175366	161785	260638	20745	428237
199665	321245	175370	161778	260608	20745	428237
199771	321139	175375	161782	260578	20745	428237
199921	321139	175380	161786	260547	20745	428237
199984	321139	175385	161790	260517	20745	428237
200002	321139	175390	161793	260515	20745	428237
200120	321139	175395	161797	260513	20745	428237
200221	321139	175400	161801	260511	20745	428237
200271	321139	175404	161805	260509	20745	428237
200420	320864	175409	161809	260507	20745	428237
200601	320589	175414	161813	260505	20745	428237
200622	320314	175479	161817	260503	20745	428237
200648	320283	175543	161821	260501	20745	428237
200780	320251	175608	161825	260499	20735.5	428237
200825	320220	175672	161829	260497	20735.5	428237
200985	320189	175737	161833	260495	20735.5	428237
201516	320157	175801	161836	260493	20735.5	428237
201565	320116	175865	161840	260491	20735.5	428237
202099	320075	175930	161844	260489	20735.5	428237
202183	320034	175994	161848	260487	20735.5	428237
202213	319994	176011	161852	260485	20735.5	428237
202238	319994	176027	161856	260483	20735.5	428237
202363	319994	176043	161860	260481	20691.5	428237
202424	319994	176059	161865	260479	20647.6	428237
202671	319994	176075	161870	260477	20647.6	428237
202812	319994	176091	161875	260475	20647.6	428237
202911	319994	176108	161881	260474	20647.6	428237
203027	319994	176124	161886	260472	20647.6	428237
203053	319989	176140	161891	260470	20647.6	428237
203244	319984	176156	161896	260468	20647.6	428237
203393	319979	176172	161901	260466	20647.6	428237
203466	319974	176189	161907	260464	20647.6	428237
203586	319970	176205	161912	260462	20647.6	428237
203776	319965	176221	161917	260460	20647.6	428237
203898	319960	176283	161922	260458	20647.6	428237
204241	319955	176345	161927	260456	20584	428237
204273	319950	176413	161933	260454	20520.4	428237
204294	319945	176481	161938	260452	20520.4	428237
204615	319945	176549	161943	260450	20520.4	428237
204770	319945	176617	161948	260448	20520.4	428237
204860	319945	176617	161953	260446	20520.4	428237
204950	319945	176617	161958	260444	20520.4	428237
205108	319945	176617	161964	260442	20520.4	428237
205291	319945	176617	161969	260440	20520.4	428237
205470	319945	176617	161974	260438	20503	428237
205593	319945	176617	161979	260436	20438.3	428237
205633	319945	176617	161984	260434	20438.3	428237
205701	319945	176617	161990	260432	20438.3	428237
205771	319945	176617	161995	260430	20438.3	428237
205894	319945	176617	162000	260428	20438.3	428237
206068	319945	176617	162005	260426	20438.3	428237
206154	319945	176617	162010	260424	20438.3	428237
206303	319945	176617	162015	260422	20438.3	428237
206509	319945	176617	162021	260420	20438.3	428237
206537	319945	176617	162026	260419	20438.3	428237
206545	319945	176617	162031	260419	20420.4	428237
206750	319945	176617	162036	260418	20402.5	428237
206839	319945	176617	162041	260417	20402.5	428237
207248	319945	176617	162047	260416	20322.6	428237
207821	319945	176617	162052	260415	20195.4	428237
207872	319945	176617	162057	260414	20195.4	428237
208126	319882	176617	162062	260413	20195.4	428237
208328	319818	176617	162067	260412	20195.4	428237
208439	319754	176617	162072	260411	20100.3	428237
208477	319690	176617	162078	260410	20052	428237
208490	319627	176617	162083	260409	20049.3	428237
208668	319563	176617	162088	260408	20049.3	428237
208927	319499	176617	162093	260407	20049.3	428237
209145	319435	176617	162098	260406	20049.3	428237
209230	319371	176617	162104	260406	20049.3	428237
209267	319371	176617	162109	260405	20049.3	428237
209324	319371	176637	162114	260404	20049.3	428237
209424	319371	176657	162119	260403	20047.9	428237
209557	319371	176677	162124	260402	20047.9	428237
209712	319371	176698	162129	260401	20047.9	428237
209717	319371	176718	162130	260400	20047.9	428237
209805	319371	176738	162130	260399	19986.4	428237
209873	319371	176758	162130	260398	19986.4	428237
210002	319371	176778	162130	260397	19923.4	428237
210190	319371	176799	162130	260396	19923.4	428237
210436	319337	176819	162130	260395	19923.4	428237
211120	319303	176839	162131	260394	19923.4	428237
211497	319269	176859	162131	260394	19843.4	428237
211676	319235	176879	162131	260393	19843.4	428237
211886	319201	176900	162131	260392	19833	428237
212021	319167	176920	162131	260391	19833	428237
212145	319133	176940	162131	260390	19833	428237
212208	319099	176960	162132	260389	19833	428237
212311	319099	176980	162132	260388	19833	428237
212730	319099	177001	162132	260387	19801.9	428237
212799	319099	177021	162132	260386	19775.2	428237
213077	319099	177021	162132	260385	19748.4	428237
213131	319099	177021	162132	260384	18761.1	428237
213317	319099	177021	162133	260383	17839.9	428237
213468	319099	177021	162133	260382	17839.9	428237
213589	319099	177021	162133	260381	17839.9	428237
213736	319099	177021	162133	260381	17839.9	428237
213766	319099	177021	162133	260380	17833.4	428237
213973	319099	177021	162134	260379	17802.6	428237
214927	319099	177021	162134	260378	17802.6	428237
215059	319099	177021	162134	260377	17802.6	428237
215210	319099	177021	162134	260376	17802.6	428237
215298	319099	177021	162134	260372	17802.6	428237
215990	319099	177021	162276	260368	17802.6	428237
216081	319099	177021	162417	260365	17802.6	428237
216419	319081	177021	162559	260361	17802.6	428237
216930	319064	177021	162701	260357	17802.2	428237
217492	319046	177021	162726	260353	17801.9	428237
217587	319028	177022	162750	260350	17801.5	428237
218330	319011	177023	162775	260346	17801.5	428237
218467	318993	177025	162800	260342	17801.5	428237
219167	318975	177025	162825	260338	17801.5	428237
219510	318957	177025	162850	260335	17801.2	428237
219899	318940	177025	162875	260331	17800.9	428237
220318	318922	177025	162900	260327	17800.9	428237
220778	318904	177025	162925	260323	17800.9	428237
220786	318854	177025	162950	260320	17800.9	428237
221122	318803	177025	162975	260316	17764.6	428237
221717	318752	177025	163000	260312	17728.4	428237
222090	318701	177025	163025	260308	17728.4	428237
222213	318650	177025	163050	260305	17728.4	428237
222241	318600	177025	163075	260301	17717.1	428237
222513	318549	177025	163100	260297	17704.4	428237
222596	318498	177025	163125	260293	17704.4	428237
222674	318447	177025	163150	260291	17704.4	428237
223008	318396	177025	163143	260289	17704.4	428237
223227	318346	177025	163135	260287	17704.4	428237
223326	318295	177049	163127	260285	17704.4	428237
224335	318244	177074	163120	260283	17704.4	428237
224775	318193	177098	163112	260281	17704.4	428237
225299	318142	177112	163104	260278	17704.4	428237
225341	318092	177127	163097	260276	17704.4	428237
225412	318041	177141	163089	260274	17704.4	428237
225471	317990	177155	163082	260272	17704.4	428237
225633	317990	177169	163074	260270	17704.4	428237
225852	317990	177183	163066	260268	17704.4	428237
226046	317990	177197	163059	260266	17717.1	428237
226244	317990	177211	163051	260264	17717.1	428237
226262	317990	177225	163043	260261	17717.1	428237
226610	317990	177225	163036	260259	17717.1	428237
226685	317990	177225	163028	260257	17717.1	428237
226927	317990	177225	163021	260257	17717.1	428237
227186	317990	177225	163013	260257	17717.1	428237
227504	317990	177225	163005	260257	17717.1	428237
227826	317990	177225	162998	260257	17717.1	428237
228028	317990	177225	162990	260257	17717.1	428237
228274	317990	177225	162982	260257	17717.1	428237
228506	317990	177225	162975	260257	17717.1	428237
228614	317990	177225	162967	260257	17717.1	428237
228688	317990	177225	162960	260257	17717.1	428237
228690	317990	177225	162952	260257	17717.1	428237
228747	317958	177225	162944	260257	17717.1	428237
228817	317926	177225	162937	260257	17717.1	428237
228853	317894	177225	162929	260257	17717.1	428237
228902	317863	177225	162922	260257	17717.1	428237
229091	317831	177235	162914	260257	17717.1	428237
229167	317799	177244	162906	260257	17717.1	428237
229368	317767	177253	162899	260263	17717.1	428237
229431	317735	177262	162891	260269	17717.1	428237
229460	317703	177271	162883	260275	17717.1	428237
229493	317671	177280	162876	260281	17728.4	428237
229504	317640	177289	162868	260287	17728.4	428237
229512	317608	177298	162861	260293	17728.4	428237
229516	317576	177308	162853	260288	17728.4	428237
229552	317544	177317	162845	260283	17728.4	428237
229590	317512	177326	162838	260278	17728.4	428237
229593	317480	177326	162830	260273	17728.4	428237
229685	317448	177326	162822	260268	17728.4	428237
229811	317417	177326	162815	260262	17744.9	428237
229913	317385	177326	162807	260257	17744.9	428237
229917	317353	177326	162800	260262	17744.9	428237
230038	317321	177326	162792	260268	17744.9	428237
230196	317289	177326	162784	260273	17744.9	428237
230349	317257	177326	162777	260278	17744.9	428237
230414	317225	177326	162769	260283	17744.9	428237
230524	317194	177326	162761	260288	17744.9	428237
230547	317162	177326	162754	260293	17744.9	428237
230740	317130	177326	162746	260293	17744.9	428237
230765	317098	177326	162739	260293	17744.9	428237
230978	317066	177326	162731	260293	17744.9	428237
231109	317034	177326	162723	260293	17744.9	428237
231169	317002	177326	162716	260293	17744.9	428237
231228	316971	177326	162708	260293	17744.9	428237
231274	316939	177326	162701	260293	17744.9	428237
231463	316907	177326	162692	260293	17744.9	428237
231551	316875	177326	162683	260293	17744.9	428237
231611	316843	177326	162674	260293	17744.9	428237
231638	316811	177326	162665	260293	17744.9	428237
231646	316779	177326	162656	260293	17744.9	428237
231679	316748	177326	162647	260293	17744.9	428237
231734	316716	177326	162638	260293	17744.9	428237
231772	316684	177326	162629	260293	17744.9	428237
231885	316652	177326	162620	260293	17744.9	428237
231916	316620	177326	162611	260293	17744.9	428237
232029	316588	177326	162602	260303	17744.9	428237
232093	316556	177326	162593	260312	17744.9	428237
232134	316525	177326	162584	260321	17744.9	428237
232218	316493	177326	162575	260330	17744.9	428237
232258	316461	177326	162566	260339	17744.9	428237
232313	316429	177326	162557	260348	17744.9	428237
232356	316397	177326	162548	260358	17744.9	428237
232379	316365	177326	162539	260367	17744.9	428237
232418	316333	177326	162530	260376	17744.9	428237
232445	316301	177326	162521	260376	17744.9	428237
232550	316270	177326	162512	260376	17800.9	428237
232634	316238	177326	162503	260376	17800.9	428237
232690	316206	177326	162494	260376	17800.9	428237
232746	316174	177326	162485	260376	17800.9	428237
232850	316142	177326	162476	260376	17800.9	428237
232897	316110	177326	162467	260376	17800.9	428237
232906	316108	177326	162458	260376	17800.9	428237
232941	316105	177326	162449	260376	17800.9	428237
232954	316102	177326	162440	260376	17800.9	428237
233135	316100	177326	162431	260335	17800.9	428237
233294	316097	177326	162422	260293	17800.9	428237
233346	316094	177326	162413	260293	17800.9	428237
233448	316092	177326	162404	260293	17800.9	428237
233562	316089	177326	162395	260293	17801.2	428237
233647	316087	177326	162386	260293	17801.5	428237
233840	316084	177326	162377	260293	17801.5	428237
233915	316081	177326	162368	260293	17801.5	428237
233940	316079	177326	162359	260307	17801.5	428237
233998	316076	177326	162350	260321	17801.5	428237
234017	316073	177326	162341	260335	17801.5	428237
234074	316071	177326	162332	260348	17801.5	428237
234232	316068	177326	162323	260362	17801.5	428237
234324	316065	177326	162314	260376	17801.5	428237
234470	316063	177326	162305	260376	17801.5	428237
234646	316060	177326	162296	260376	17801.5	428237
234672	316057	177326	162287	260376	17801.5	428237
234773	316055	177326	162278	260376	17801.5	428237
234778	316052	177326	162269	260335	17801.5	428237
234833	316049	177326	162260	260293	17801.5	428237
234955	316047	177326	162251	260292	17801.5	428237
235256	316044	177326	162242	260290	17801.5	428237
235372	316042	177326	162233	260288	17801.5	428237
235464	316039	177326	162224	260286	17801.5	428237
235506	316036	177326	162215	260284	17801.5	428237
235524	316034	177326	162206	260282	17801.5	428237
235619	316031	177326	162197	260281	17801.5	428237
235733	316028	177326	162188	260279	17801.5	428237
235866	316026	177326	162179	260277	17801.5	428237
236096	316023	177326	162170	260275	17801.5	428237
236256	316020	177326	162161	260273	17801.5	428237
236373	316018	177326	162152	260272	17801.5	428237
236561	316015	177326	162143	260270	17801.5	428237
236745	316012	177326	162134	260268	17801.5	428237
236769	316010	177326	162134	260266	17801.5	428237
236937	316007	177326	162134	260264	17801.5	428237
237061	316005	177326	162134	260263	17801.5	428237
237288	316002	177326	162134	260261	17801.5	428237
237302	315999	177326	162134	260259	17801.5	428237
237453	315997	177326	162134	260257	17801.5	428237
237540	315994	177326	162134	260257	17801.5	428237
237723	315991	177326	162134	260257	17801.5	428237
237827	315989	177326	162134	260257	17801.5	428237
237929	315986	177326	162134	260257	17801.5	428237
238170	315983	177326	162134	260257	17801.5	428237
238355	315981	177326	162134	260257	17801.5	428237
238405	315978	177326	162134	260257	17801.5	428237
238824	315975	177326	162134	260257	17801.5	428237
239068	315973	177326	162134	260257	17801.5	428237
239267	315970	177326	162134	260257	17801.5	428237
239336	315967	177326	162134	260257	17801.5	428237
239391	315965	177326	162134	260257	17801.5	428237
239461	315962	177326	162134	260257	17801.5	428237
239551	315960	177326	162134	260257	17801.5	428237
239594	315957	177326	162134	260257	17801.5	428237
239615	315954	177326	162134	260257	17801.5	428237
239759	315952	177326	162134	260257	17801.5	428237
239927	315949	177326	162134	260257	17801.5	428237
240066	315946	177326	162134	260257	17801.5	428237
240117	315944	177326	162134	260257	17801.5	428237
240195	315941	177326	162134	260257	17801.5	428237
240217	315938	177326	162134	260257	17801.5	428237
240278	315936	177326	162134	260257	17801.5	428237
240316	315933	177326	162134	260257	17801.5	428237
240372	315930	177326	162134	260257	17800.9	428237
240562	315928	177326	162134	260257	17800.9	428237
240568	315925	177326	162134	260257	17800.9	428237
240730	315922	177326	162134	260257	17800.9	428237
240844	315920	177326	162133	260257	17800.9	428237
240931	315917	177326	162132	260257	17800.9	428237
241118	315915	177326	162131	260257	17800.9	428237
241159	315912	177326	162131	260240	17800.9	428237
241211	315909	177326	162130	260223	17800.9	428237
241301	315907	177326	162129	260205	17800.9	428237
241386	315904	177326	162107	260188	17800.9	428237
241593	315901	177326	162085	260171	17800.9	428237
241801	315899	177326	162062	260154	17800.9	428237
241877	315896	177326	162040	260136	17800.9	428237
241972	315893	177326	162017	260119	17800.9	428237
242047	315891	177326	161995	260102	17800.9	428237
242269	315888	177326	161972	260085	17800.9	428237
242316	315885	177326	161950	260067	17800.9	428237
242437	315883	177326	161927	260050	17800.9	428237
242477	315880	177326	161905	260033	17800.9	428237
242548	315878	177326	161882	260016	17800.9	428237
242550	315875	177326	161860	259999	17800.9	428237
242624	315872	177326	161865	259981	17800.9	428237
242672	315870	177326	161871	259964	17800.9	428237
242809	315867	177326	161876	259947	17800.9	428237
242892	315864	177326	161882	259947	17800.9	428237
242923	315862	177326	161887	259947	17800.9	428237
243500	315859	177326	161892	259947	17800.9	428237
243720	315856	177326	161898	259941	17800.9	428237
244264	315854	177326	161903	259935	17800.9	428237
244324	315851	177326	161908	259929	17800.9	428237
244457	315848	177326	161914	259923	17800.9	428237
244542	315846	177326	161919	259918	17772.9	428237
244554	315843	177326	161925	259912	17744.9	428237
244815	315840	177326	161930	259906	17744.9	428237
245164	315838	177326	161935	259900	17744.9	428237
245267	315835	177326	161941	259894	17744.9	428237
245294	315833	177326	161946	259841	17744.9	428237
245352	315830	177326	161952	259788	17744.9	428237
245452	315827	177326	161957	259735	17728.4	428237
245554	315825	177326	161962	259682	17728.4	428237
245610	315822	177326	161968	259629	17728.4	428237
245661	315819	177326	161973	259577	17717.1	428237
245732	315817	177326	161979	259524	17717.1	428237
245809	315814	177326	161984	259471	17710.8	428237
246262	315811	177326	161989	259418	17704.4	428237
246622	315809	177326	161995	259365	17704.4	428237
246653	315806	177326	162000	259365	17704.4	428237
246827	315803	177326	162005	259629	17704.4	428237
246928	315801	177326	162011	259894	17704.4	428237
247011	315798	177326	162016	259902	17704.4	428237
247149	315795	177326	162022	259909	17704.4	428237
247202	315793	177326	162027	259917	17704.4	428237
247457	315790	177326	162032	259924	17704.4	428237
247717	315788	177326	162038	259932	17697.2	428237
247780	315785	177326	162043	259939	17697.2	428237
247804	315782	177326	162049	259947	17697.2	428237
247825	315780	177326	162054	259947	17697.2	428237
247963	315777	177326	162059	259947	17697.2	428237
247965	315776	177326	162065	259947	17697.2	428237
248004	315775	177326	162070	259947	17697.2	428237
248381	315773	177326	162076	259947	17697.2	428237
248469	315772	177326	162081	259947	17697.2	428237
248675	315771	177326	162086	259947	17697.2	428237
248701	315770	177326	162092	259947	17697.2	428237
248809	315769	177326	162097	259947	17686.6	428237
248953	315767	177326	162102	259947	17686.6	428237
248964	315766	177326	162108	259947	17686.6	428237
249031	315765	177326	162113	259947	17686.6	428237
249149	315764	177326	162119	259947	17686.6	428237
249221	315763	177326	162124	259947	17686.6	428237
249344	315762	177326	162129	259947	17686.6	428237
249411	315760	177326	162130	259947	17686.6	428237
249587	315759	177326	162130	259947	17686.6	428237
249609	315758	177326	162130	259947	17686.6	428237
249666	315757	177326	162130	259947	17686.6	428237
249784	315756	177326	162130	259947	17659.9	428237
249853	315754	177326	162130	259947	17659.2	428237
249968	315753	177326	162130	259947	17658.5	428237
250120	315752	177326	162130	259947	17658.5	428237
250166	315751	177326	162130	259947	17658.5	428237
250288	315750	177326	162131	259947	17658.5	428237
250329	315749	177326	162131	259947	17658.5	428237
250406	315747	177326	162131	259947	17658.5	428237
250487	315746	177326	162131	259947	17658.5	428237
250610	315745	177326	162131	259947	17658.5	428237
250787	315744	177326	162131	259947	17658.5	428237
250791	315743	177326	162131	259947	17658.5	428237
250839	315741	177326	162131	259947	17657.7	428237
250882	315740	177326	162131	259977	17656.8	428237
251136	315739	177326	162131	260007	17656	428237
251146	315738	177326	162132	260037	17656	428237
251158	315737	177326	162132	260067	17656	428237
251246	315735	177326	162132	260067	17656	428237
251382	315734	177326	162132	260067	17656	428237
251422	315733	177326	162132	260067	17656	428237
251595	315732	177326	162132	260067	17656	428237
251724	315731	177326	162132	260067	17650.4	428237
252167	315730	177326	162132	260067	17644.7	428237
252270	315728	177326	162132	260067	17644.7	428237
252345	315727	177326	162133	260067	17644.7	428237
252565	315726	177326	162133	260067	17644.7	428237
252570	315725	177326	162133	260067	17644.7	428237
252621	315724	177326	162133	260067	17644.7	428237
253013	315722	177326	162133	260067	17644.7	428237
253315	315721	177326	162133	260067	17644.7	428237
253689	315720	177326	162133	260067	17644.7	428237
253760	315719	177326	162133	260067	17644.7	428237
253794	315718	177326	162133	260067	17644.7	428237
254393	315716	177326	162134	260063	17644.7	428237
254772	315715	177326	162134	260058	17644.7	428237
254891	315714	177326	162134	260053	17644.7	428237
255009	315713	177326	162134	260048	17642.6	428237
255098	315712	177326	162134	260043	17642.6	428237
255164	315711	177401	162134	260039	17642.6	428237
255167	315709	177475	162134	260034	17640.4	428237
255390	315708	177550	162229	260029	17638.1	428237
255416	315707	177625	162323	260024	17638.1	428237
255574	315706	177625	162417	260019	17638.1	428237
255591	315705	177625	162512	260014	17638.1	428237
255948	315703	177625	162606	260010	17638.1	428237
256038	315702	177625	162701	260005	17638.1	428237
256180	315701	177625	162711	260000	17638.1	428237
256422	315700	177644	162722	259995	17638.1	428237
256466	315699	177663	162733	259990	17638.1	428237
256758	315698	177683	162743	259985	17638.1	428237
256791	315696	177702	162754	259981	17638.1	428237
256809	315695	177722	162765	259976	17638.1	428237
256825	315694	177722	162775	259971	17638.1	428237
257026	315693	177722	162786	259966	17638.1	428237
257141	315692	177722	162797	259961	17638.1	428237
257449	315690	177722	162808	259957	17638.1	428237
257590	315689	177722	162818	259952	17637.6	428237
257745	315688	177722	162829	259947	17637.1	428237
257907	315687	177722	162840	259946	17636.6	428237
257972	315686	177722	162850	259945	17636	428237
258126	315684	177722	162861	259944	17636	428237
258198	315683	177722	162872	259943	17636	428237
258636	315682	177722	162883	259942	17636	428237
258733	315681	177722	162893	259941	17625.8	428237
259090	315680	177733	162904	259940	17615.5	428237
259256	315679	177745	162915	259939	17615.5	428237
259435	315677	177757	162925	259938	17615.5	428237
259735	315676	177757	162936	259937	17615.5	428237
260008	315675	177757	162947	259936	17614.8	428237
260165	315674	177834	162957	259935	17614.1	428237
260233	315673	177834	162968	259934	17613.4	428237
260538	315671	177834	162979	259933	17612.8	428237
260779	315670	177834	162990	259932	17612.8	428237
260957	315669	177834	163000	259931	17612.8	428237
261435	315668	177834	163011	259930	17612.8	428237
261470	315667	177834	163022	259929	17610.8	428237
261654	315665	177834	163032	259928	17608.7	428237
261767	315664	177834	163043	259927	17606.7	428237
261779	315663	177834	163054	259926	17604.7	428237
261955	315662	177834	163065	259925	17602.7	428237
262024	315661	177834	163075	259924	17602.7	428237
262203	315660	177834	163086	259923	17602.7	428237
262359	315658	177834	163097	259922	17601.9	428237
262425	315657	177834	163107	259921	17601	428237
262584	315656	177834	163118	259920	17601	428237
262723	315655	177834	163129	259919	17601	428237
262765	315654	177834	163139	259918	17599.7	428237
262946	315659	177834	163150	259917	17598.3	428237
263035	315664	177834	163150	259916	17596.9	428237
263117	315670	177834	163150	259915	17596.9	428237
263284	315675	177834	163151	259914	17596.9	428237
263392	315680	177834	163151	259913	17596.9	428237
263693	315686	177834	163151	259912	17589.4	428237
264036	315691	177834	163151	259911	17589.4	428237
264169	315697	177834	163151	259910	17589.4	428237
264193	315702	177834	163151	259909	17589.4	428237
264206	315707	177834	163151	259908	17589.4	428237
264243	315713	177834	163151	259907	17589.4	428237
264269	315718	177834	163152	259906	17589.4	428237
264405	315723	177834	163152	259905	17589.4	428237
264856	315729	177834	163152	259904	17587.1	428237
265187	315734	177834	163152	259903	17584.8	428237
265436	315739	177834	163152	259902	17582.5	428237
265480	315745	177834	163152	259901	17582.5	428237
265537	315750	177834	163152	259900	17582.5	428237
265766	315756	177834	163152	259899	17582.5	428237
266010	315761	177834	163153	259898	17582.5	428237
266096	315766	177834	163153	259897	17582.5	428237
266291	315772	177834	163153	259896	17582.5	428237
266428	315777	177834	163153	259895	17582.5	428237
266502	315775	177834	163153	259894	17582.5	428237
266611	315774	177834	163153	259894	17582.5	428237
266682	315773	177834	163153	259894	17582.5	428237
266760	315771	177834	163153	259894	17582.5	428237
266900	315770	177834	163154	259894	17572.7	428237
267061	315768	177834	163154	259894	17562.8	428237
267214	315767	177834	163154	259894	17552.9	428237
267300	315765	177834	163154	259894	17548.9	428237
267910	315764	177834	163154	259894	17544.8	428237
268030	315762	177834	163154	259894	17540.8	428237
268417	315761	177834	163154	259894	17540.8	428237
268549	315759	177834	163154	259894	17540.8	428237
268616	315758	177834	163155	259894	17540.8	428237
268683	315756	177834	163155	259894	17540.8	428237
268722	315755	177834	163155	259894	17540.8	428237
268816	315753	177834	163155	259894	17540.8	428237
269151	315752	177834	163155	259894	17540.8	428237
269424	315751	177834	163155	259894	17540.8	428237
269640	315749	177834	163155	259894	17540.8	428237
269654	315748	177834	163155	259894	17540.8	428237
270314	315746	177834	163154	259894	17540.8	428237
270338	315745	177834	163152	259894	17540.8	428237
270371	315743	177834	163150	259894	17544.8	428237
270682	315742	177834	163155	259894	17548.9	428237
270724	315740	177834	163182	259894	17552.9	428237
270935	315739	177834	163208	259894	17552.9	428237
270995	315737	177834	163234	259894	17552.9	428237
271115	315736	177834	163261	259894	17548.9	428237
271204	315734	177834	163287	259894	17544.8	428237
271271	315733	177834	163313	259894	17540.8	428237
271509	315731	177834	163340	259894	17538.4	428237
271738	315730	177834	163366	259894	17536	428237
272029	315729	177834	163392	259905	17533.6	428237
272239	315727	177834	163419	259915	17531.2	428237
272343	315726	177834	163420	259926	17528.8	428237
272402	315724	177834	163421	259936	17526.4	428237
272530	315723	177834	163423	259947	17524	428237
272557	315721	177834	163424	259947	17521.6	428237
272732	315720	177834	163425	259947	17519.2	428237
272779	315718	177834	163427	259947	17516.8	428237
273039	315717	177834	163428	259947	17516.8	428237
273343	315715	177834	163429	259947	17516.8	428237
273445	315714	177834	163431	259947	17516.8	428237
273531	315712	177834	163432	259947	17516.8	428237
273630	315711	177834	163433	259947	17516.8	428237
273680	315709	177834	163435	259947	17516.8	428237
273701	315708	177834	163436	259947	17516.8	428237
273949	315706	177834	163437	259947	17516.8	428237
273964	315705	177834	163439	259947	17516.8	428237
274156	315704	177834	163440	259947	17516.8	428237
274316	315702	177834	163441	259947	17516.8	428237
274396	315701	177834	163443	259947	17516.8	428237
274434	315699	177834	163444	259947	17516.8	428237
274525	315698	177834	163445	259947	17516.8	428237
274568	315696	177834	163447	259947	17516.8	428237
274684	315695	177834	163448	259947	17516.8	428237
274697	315693	177834	163449	259947	17518.6	428237
274854	315692	177834	163451	259947	17520.5	428237
275010	315690	177834	163452	259947	17522.3	428237
275042	315689	177834	163453	259947	17524.2	428237
275174	315687	177834	163455	259947	17526	428237
275408	315686	177834	163456	259947	17527.9	428237
275420	315684	177834	163454	259947	17529.7	428237
275440	315683	177834	163452	259947	17531.6	428237
275535	315682	177834	163450	259947	17533.4	428237
275582	315680	177834	163448	259947	17535.3	428237
275606	315679	177834	163446	259947	17537.1	428237
275702	315677	177834	163444	259947	17539	428237
275749	315676	177834	163442	259947	17540.8	428237
275839	315674	177834	163440	259947	17540.8	428237
275929	315673	177834	163438	259947	17540.8	428237
276088	315671	177834	163436	259947	17540.8	428237
[truncated: 1,000 more rows]

## Sheet: Fig.1 and S3 and S10 
Ancestry component for Betula pendula samples for various K number of ancestral populations
sample code name: XX_YY_NN_MM
XX	Country code
YY	Species code
NN	Population number
MM	Sample number within NN population
Sample name	K = 2		K = 3			K = 4				K = 5					K = 6						K = 7						K = 8
CH_BP_05_01	0.99999	1e-05	1e-05	1e-05	0.99998	0.970024	1e-05	1e-05	0.029956	1e-05	0.99996	1e-05	1e-05	1e-05	1e-05	1.4e-05	1e-05	1e-05	1e-05	0.999946	1e-05	0.99994	1e-05	1e-05	1e-05	1e-05	1e-05	0.99993	1e-05	1e-05	1e-05	1e-05	1e-05	1e-05	1e-05
CH_BP_05_02	0.861622	0.138378	0.064737	0.04923	0.886033	0.900124	0.049389	1e-05	0.050477	0.020381	0.956182	1e-05	0.023418	1e-05	1e-05	0.014834	1e-05	1e-05	0.024255	0.960881	0.025528	0.958091	0.016342	1e-05	1e-05	1e-05	1e-05	0.965623	1e-05	1e-05	0.012698	1e-05	0.021629	1e-05	1e-05
CH_BP_05_03	0.939635	0.060365	1e-05	1e-05	0.99998	0.964882	1e-05	1e-05	0.035098	0.009798	0.86423	1e-05	1e-05	0.125952	0.135706	1e-05	0.023381	1e-05	0.010837	0.830057	0.00763	0.697965	1e-05	1e-05	0.196171	1e-05	0.098204	0.815649	0.066955	0.108658	1e-05	1e-05	0.008698	1e-05	1e-05
CH_BP_05_04	0.88024	0.11976	1e-05	0.019851	0.980139	0.955407	0.016805	1e-05	0.027778	1e-05	0.99996	1e-05	1e-05	1e-05	1e-05	1e-05	1e-05	1e-05	1e-05	0.99995	1e-05	0.99994	1e-05	1e-05	1e-05	1e-05	1e-05	0.99993	1e-05	1e-05	1e-05	1e-05	1e-05	1e-05	1e-05
CH_BP_05_05	0.882754	0.117246	0.045463	1e-05	0.954527	0.967863	1e-05	1e-05	0.032117	1e-05	0.99996	1e-05	1e-05	1e-05	1e-05	1e-05	1e-05	1e-05	1e-05	0.99995	1e-05	0.97613	1e-05	1e-05	0.02382	1e-05	1e-05	0.99993	1e-05	1e-05	1e-05	1e-05	1e-05	1e-05	1e-05
CH_BP_05_06	0.99999	1e-05	1e-05	1e-05	0.99998	0.97313	1e-05	1e-05	0.02685	1e-05	0.99996	1e-05	1e-05	1e-05	1e-05	1e-05	1e-05	1e-05	1e-05	0.99995	1e-05	0.99994	1e-05	1e-05	1e-05	1e-05	1e-05	0.99993	1e-05	1e-05	1e-05	1e-05	1e-05	1e-05	1e-05
CH_BP_05_07	0.858152	0.141848	0.060781	1e-05	0.939209	0.934045	1e-05	0.043508	0.022438	1e-05	0.99996	1e-05	1e-05	1e-05	1e-05	1e-05	1e-05	1e-05	1e-05	0.99995	1e-05	0.99994	1e-05	1e-05	1e-05	1e-05	1e-05	0.99993	1e-05	1e-05	1e-05	1e-05	1e-05	1e-05	1e-05
CH_BP_05_08	0.913864	0.086136	1e-05	1e-05	0.99998	0.968433	1e-05	1e-05	0.031547	1e-05	0.99996	1e-05	1e-05	1e-05	1e-05	1e-05	1e-05	1e-05	1e-05	0.99995	1e-05	0.99994	1e-05	1e-05	1e-05	1e-05	1e-05	0.99993	1e-05	1e-05	1e-05	1e-05	1e-05	1e-05	1e-05
CH_BP_05_09	0.742646	0.257354	0.084975	0.073232	0.841793	0.834606	0.07466	0.071015	0.019719	1e-05	0.960458	1e-05	0.039512	1e-05	1e-05	0.025366	1e-05	1e-05	1e-05	0.974594	1e-05	0.978521	0.021429	1e-05	1e-05	1e-05	1e-05	0.994547	1e-05	1e-05	0.005393	1e-05	1e-05	1e-05	1e-05
CH_BP_05_10	0.875885	0.124115	0.022915	1e-05	0.977075	0.969136	1e-05	1e-05	0.030844	1e-05	0.99996	1e-05	1e-05	1e-05	1e-05	1e-05	1e-05	1e-05	1e-05	0.99995	1e-05	0.821118	1e-05	1e-05	0.178832	1e-05	1e-05	0.804771	0.195169	1e-05	1e-05	1e-05	1e-05	1e-05	1e-05
CH_BP_05_11	0.830043	0.169957	0.096921	1e-05	0.903069	0.898877	1e-05	0.070046	0.031067	0.006288	0.993682	1e-05	1e-05	1e-05	1e-05	1e-05	1e-05	1e-05	0.0061	0.99386	0.00521	0.99474	1e-05	1e-05	1e-05	1e-05	1e-05	0.989989	1e-05	1e-05	1e-05	1e-05	0.009951	1e-05	1e-05
CH_BP_05_12	0.9161	0.0839	0.028834	1e-05	0.971156	0.952039	1e-05	1e-05	0.047941	0.017468	0.982502	1e-05	1e-05	1e-05	1e-05	1e-05	1e-05	1e-05	0.017581	0.982379	0.018531	0.981419	1e-05	1e-05	1e-05	1e-05	1e-05	0.985618	1e-05	1e-05	1e-05	1e-05	0.014322	1e-05	1e-05
CH_BP_05_13	0.834946	0.165054	1e-05	0.024548	0.975442	0.950079	0.025036	1e-05	0.024875	1e-05	0.99996	1e-05	1e-05	1e-05	1e-05	1e-05	1e-05	1e-05	1e-05	0.99995	1e-05	0.99994	1e-05	1e-05	1e-05	1e-05	1e-05	0.99993	1e-05	1e-05	1e-05	1e-05	1e-05	1e-05	1e-05
CH_BP_05_14	0.99999	1e-05	1e-05	1e-05	0.99998	0.981917	1e-05	1e-05	0.018063	1e-05	0.990207	1e-05	1e-05	0.009763	0.016389	1e-05	1e-05	1e-05	1e-05	0.983571	1e-05	0.981981	1e-05	1e-05	1e-05	1e-05	0.017969	0.989277	1e-05	0.010663	1e-05	1e-05	1e-05	1e-05	1e-05
CH_BP_05_15	0.845175	0.154825	0.099829	0.013817	0.886354	0.893506	0.022061	0.03962	0.044814	0.010287	0.989683	1e-05	1e-05	1e-05	1e-05	1e-05	1e-05	1e-05	0.006874	0.993086	0.010384	0.989566	1e-05	1e-05	1e-05	1e-05	1e-05	0.996466	1e-05	1e-05	1e-05	1e-05	0.003474	1e-05	1e-05
CH_BP_05_16	0.832706	0.167294	0.106921	0.029341	0.863737	0.885258	0.033132	0.035038	0.046572	0.016221	0.983749	1e-05	1e-05	1e-05	1e-05	1e-05	1e-05	1e-05	0.013321	0.986639	0.015405	0.984545	1e-05	1e-05	1e-05	1e-05	1e-05	0.98893	1e-05	1e-05	1e-05	1e-05	0.01101	1e-05	1e-05
CH_BP_05_17	0.782168	0.217832	0.173195	0.013334	0.81347	0.798458	0.014518	0.143795	0.043229	0.022955	0.977015	1e-05	1e-05	1e-05	1e-05	1e-05	1e-05	1e-05	0.028229	0.971731	0.020448	0.820585	1e-05	1e-05	0.158927	1e-05	1e-05	0.972856	1e-05	1e-05	1e-05	1e-05	0.027084	1e-05	1e-05
CH_BP_05_18	0.801744	0.198256	0.139134	1e-05	0.860856	0.856089	1e-05	0.110329	0.033573	1e-05	0.99996	1e-05	1e-05	1e-05	1e-05	1e-05	1e-05	1e-05	1e-05	0.99995	0.002882	0.997068	1e-05	1e-05	1e-05	1e-05	1e-05	0.99889	1e-05	1e-05	1e-05	1e-05	0.00105	1e-05	1e-05
CH_BP_05_19	0.836199	0.163801	0.113557	1e-05	0.886433	0.888914	1e-05	0.072606	0.038471	1e-05	0.99996	1e-05	1e-05	1e-05	1e-05	1e-05	1e-05	1e-05	0.002717	0.997243	0.003995	0.995955	1e-05	1e-05	1e-05	1e-05	1e-05	0.998734	1e-05	1e-05	1e-05	1e-05	0.001206	1e-05	1e-05
CH_BP_05_20	0.870379	0.129621	0.031641	1e-05	0.968349	0.972014	1e-05	1e-05	0.027966	0.003938	0.996032	1e-05	1e-05	1e-05	1e-05	1e-05	1e-05	1e-05	1e-05	0.99995	1e-05	0.99994	1e-05	1e-05	1e-05	1e-05	1e-05	0.99993	1e-05	1e-05	1e-05	1e-05	1e-05	1e-05	1e-05
CH_BP_05_21	0.861133	0.138867	0.027868	0.031708	0.940425	0.924781	0.03663	1e-05	0.038578	1e-05	0.99996	1e-05	1e-05	1e-05	1e-05	1e-05	1e-05	1e-05	1e-05	0.99995	1e-05	0.99994	1e-05	1e-05	1e-05	1e-05	1e-05	0.999929	1e-05	1e-05	1e-05	1e-05	1e-05	1.1e-05	1e-05
CH_BP_05_22	0.885178	0.114822	0.026617	1e-05	0.973373	0.965321	1e-05	1e-05	0.034659	0.002606	0.997364	1e-05	1e-05	1e-05	1e-05	1e-05	1e-05	1e-05	0.004684	0.995276	0.003237	0.996713	1e-05	1e-05	1e-05	1e-05	1e-05	0.99993	1e-05	1e-05	1e-05	1e-05	1e-05	1e-05	1e-05
CH_BP_05_23	0.914549	0.085451	0.115811	1e-05	0.884179	0.937431	1e-05	1e-05	0.062549	0.033887	0.966083	1e-05	1e-05	1e-05	1e-05	1e-05	1e-05	1e-05	0.034768	0.965192	0.034582	0.965368	1e-05	1e-05	1e-05	1e-05	1e-05	0.967249	1e-05	1e-05	1e-05	1e-05	0.032691	1e-05	1e-05
CH_BP_05_24	0.850456	0.149544	0.086229	1e-05	0.913761	0.938818	1e-05	0.023943	0.037229	1e-05	0.99996	1e-05	1e-05	1e-05	1e-05	1e-05	1e-05	1e-05	0.004	0.99596	0.003548	0.996402	1e-05	1e-05	1e-05	1e-05	1e-05	0.99993	1e-05	1e-05	1e-05	1e-05	1e-05	1e-05	1e-05
CH_BP_05_25	0.963209	0.036791	1e-05	1e-05	0.99998	0.953109	1e-05	1e-05	0.046871	0.018566	0.9814	1e-05	1.4e-05	1e-05	1e-05	1e-05	1e-05	1e-05	0.016557	0.983403	0.017556	0.982394	1e-05	1e-05	1e-05	1e-05	1e-05	0.984582	1e-05	1e-05	1e-05	1e-05	0.015358	1e-05	1e-05
CH_BP_06_01	0.99999	1e-05	1e-05	1e-05	0.99998	0.977999	1e-05	1e-05	0.021981	1e-05	0.99996	1e-05	1e-05	1e-05	1e-05	1e-05	1e-05	1e-05	1e-05	0.99995	1e-05	0.99994	1e-05	1e-05	1e-05	1e-05	1e-05	0.99993	1e-05	1e-05	1e-05	1e-05	1e-05	1e-05	1e-05
CH_BP_06_02	0.8965	0.1035	0.064007	1e-05	0.935983	0.958493	1e-05	1e-05	0.041487	0.01315	0.98682	1e-05	1e-05	1e-05	1e-05	1e-05	1e-05	1e-05	0.012902	0.987058	0.018011	0.981939	1e-05	1e-05	1e-05	1e-05	1e-05	0.985791	1e-05	1e-05	1e-05	1e-05	0.014149	1e-05	1e-05
CH_BP_06_03	0.795537	0.204463	0.142744	0.016643	0.840613	0.840236	0.019197	0.096021	0.044547	0.013432	0.986538	1e-05	1e-05	1e-05	1e-05	1e-05	1e-05	1e-05	0.01654	0.98342	0.018609	0.981341	1e-05	1e-05	1e-05	1e-05	1e-05	0.984227	1e-05	1e-05	1e-05	1e-05	0.015713	1e-05	1e-05
CH_BP_06_04	0.99999	1e-05	1e-05	1e-05	0.99998	0.980625	1e-05	1e-05	0.019355	0.014855	0.985115	1e-05	1e-05	1e-05	1e-05	1e-05	1e-05	1e-05	0.011897	0.988063	0.015873	0.984077	1e-05	1e-05	1e-05	1e-05	1e-05	0.989419	1e-05	1e-05	1e-05	1e-05	0.010521	1e-05	1e-05
CH_BP_06_05	0.981318	0.018682	1e-05	1e-05	0.99998	0.980848	1e-05	1e-05	0.019132	1e-05	0.99996	1e-05	1e-05	1e-05	1e-05	1e-05	1e-05	1e-05	1e-05	0.99995	1e-05	0.99994	1e-05	1e-05	1e-05	1e-05	1e-05	0.99993	1e-05	1e-05	1e-05	1e-05	1e-05	1e-05	1e-05
CH_BP_06_06	0.99999	1e-05	1e-05	1e-05	0.99998	0.993612	1e-05	1e-05	0.006368	1e-05	0.99996	1e-05	1e-05	1e-05	1e-05	1e-05	1e-05	1e-05	1e-05	0.99995	1e-05	0.99994	1e-05	1e-05	1e-05	1e-05	1e-05	0.99993	1e-05	1e-05	1e-05	1e-05	1e-05	1e-05	1e-05
CH_BP_06_07	0.843736	0.156264	0.070657	1e-05	0.929333	0.918954	1e-05	0.056112	0.024924	1e-05	0.99996	1e-05	1e-05	1e-05	1e-05	1e-05	1e-05	1e-05	1e-05	0.99995	1e-05	0.99994	1e-05	1e-05	1e-05	1e-05	1e-05	0.99993	1e-05	1e-05	1e-05	1e-05	1e-05	1e-05	1e-05
CH_BP_06_08	0.99999	1e-05	1e-05	1e-05	0.99998	0.947097	1e-05	1e-05	0.052883	0.014576	0.985394	1e-05	1e-05	1e-05	1e-05	1e-05	1e-05	1e-05	0.023512	0.976448	0.023661	0.976289	1e-05	1e-05	1e-05	1e-05	1e-05	0.978217	1e-05	1e-05	1e-05	1e-05	0.021723	1e-05	1e-05
CH_BP_06_09	0.938571	0.061429	1e-05	1e-05	0.99998	0.984847	1e-05	1e-05	0.015133	1e-05	0.996412	1e-05	1e-05	0.003558	1e-05	1e-05	1e-05	1e-05	1e-05	0.99995	1e-05	0.99994	1e-05	1e-05	1e-05	1e-05	1e-05	0.99993	1e-05	1e-05	1e-05	1e-05	1e-05	1e-05	1e-05
CH_BP_06_10	0.99999	1e-05	1e-05	1e-05	0.99998	0.99997	1e-05	1e-05	1e-05	1e-05	0.99996	1e-05	1e-05	1e-05	1e-05	1e-05	1e-05	1e-05	1e-05	0.99995	1e-05	0.99994	1e-05	1e-05	1e-05	1e-05	1e-05	0.99993	1e-05	1e-05	1e-05	1e-05	1e-05	1e-05	1e-05
CH_BP_06_11	0.941228	0.058772	1e-05	0.241902	0.758088	0.750964	0.241582	1e-05	0.007444	1e-05	0.841245	1e-05	0.158725	1e-05	1e-05	1e-05	1e-05	1e-05	1e-05	0.99995	1e-05	0.99994	1e-05	1e-05	1e-05	1e-05	1e-05	0.99993	1e-05	1e-05	1e-05	1e-05	1e-05	1e-05	1e-05
CH_BP_06_12	0.439633	0.560367	0.522325	1e-05	0.477665	0.449491	1e-05	0.536667	0.013833	0.008156	0.51805	0.473774	1e-05	1e-05	1e-05	1e-05	1e-05	0.46224	0.006875	0.530855	1e-05	0.52363	1e-05	0.45766	1e-05	0.018671	1e-05	0.44242	1e-05	1e-05	1e-05	1e-05	1e-05	1e-05	0.55752
CH_BP_06_13	0.964113	0.035887	1e-05	1e-05	0.99998	0.964315	1e-05	1e-05	0.035665	0.006779	0.993191	1e-05	1e-05	1e-05	1e-05	1e-05	1e-05	1e-05	0.002182	0.997778	0.001966	0.997984	1e-05	1e-05	1e-05	1e-05	1e-05	0.99993	1e-05	1e-05	1e-05	1e-05	1e-05	1e-05	1e-05
CH_BP_06_14	0.481034	0.518966	0.463334	0.013899	0.522767	0.505442	0.009807	0.471332	0.013419	0.001738	0.609991	0.388252	1e-05	1e-05	1e-05	1e-05	1e-05	0.409014	1e-05	0.590946	1e-05	0.556793	1e-05	1e-05	1e-05	0.443157	1e-05	0.512125	1e-05	1e-05	1e-05	1e-05	1e-05	1e-05	0.487815
CH_BP_06_15	0.864419	0.135581	0.050865	0.02358	0.925555	0.931183	0.024099	0.005006	0.039712	0.000308	0.999662	1e-05	1e-05	1e-05	1e-05	1e-05	1e-05	1e-05	1e-05	0.99995	1e-05	0.99994	1e-05	1e-05	1e-05	1e-05	1e-05	0.999929	1e-05	1e-05	1e-05	1e-05	1e-05	1.1e-05	1e-05
CH_BP_06_16	0.908939	0.091061	1e-05	0.013667	0.986323	0.956181	0.014373	1e-05	0.029436	1e-05	0.99996	1e-05	1e-05	1e-05	1e-05	1e-05	1e-05	1e-05	1e-05	0.99995	1e-05	0.99994	1e-05	1e-05	1e-05	1e-05	1e-05	0.99993	1e-05	1e-05	1e-05	1e-05	1e-05	1e-05	1e-05
CH_BP_06_17	0.951454	0.048546	1e-05	1e-05	0.99998	0.952585	1e-05	1e-05	0.047395	0.008426	0.991544	1e-05	1e-05	1e-05	1e-05	1e-05	1e-05	1e-05	0.013555	0.986405	0.015327	0.984623	1e-05	1e-05	1e-05	1e-05	1e-05	0.989959	1e-05	1e-05	1e-05	1e-05	0.009981	1e-05	1e-05
CH_BP_06_18	0.86654	0.13346	1e-05	1e-05	0.99998	0.977855	1e-05	1e-05	0.022125	1e-05	0.99996	1e-05	1e-05	1e-05	1e-05	1e-05	1e-05	1e-05	1e-05	0.99995	1e-05	0.99994	1e-05	1e-05	1e-05	1e-05	1e-05	0.99993	1e-05	1e-05	1e-05	1e-05	1e-05	1e-05	1e-05
CH_BP_06_19	0.926262	0.073738	1e-05	1e-05	0.99998	0.972227	1e-05	1e-05	0.027753	1e-05	0.999958	1.2e-05	1e-05	1e-05	1e-05	1e-05	1e-05	1e-05	1e-05	0.99995	1e-05	0.99994	1e-05	1e-05	1e-05	1e-05	1e-05	0.99993	1e-05	1e-05	1e-05	1e-05	1e-05	1e-05	1e-05
CH_BP_06_20	0.787617	0.212383	0.134045	0.022721	0.843234	0.83774	0.025445	0.10081	0.036005	0.000611	0.999359	1e-05	1e-05	1e-05	1e-05	1e-05	1e-05	1e-05	1e-05	0.99995	1e-05	0.99994	1e-05	1e-05	1e-05	1e-05	1e-05	0.99993	1e-05	1e-05	1e-05	1e-05	1e-05	1e-05	1e-05
CH_BP_06_21	0.808873	0.191127	0.063078	0.02284	0.914081	0.934088	0.024664	0.005487	0.035761	0.01382	0.98615	1e-05	1e-05	1e-05	1e-05	1e-05	1e-05	1e-05	0.006881	0.993079	0.008291	0.991659	1e-05	1e-05	1e-05	1e-05	1e-05	0.997586	1e-05	1e-05	1e-05	1e-05	0.002354	1e-05	1e-05
CH_BP_06_22	0.854845	0.145155	0.065836	1e-05	0.934154	0.965705	1e-05	1e-05	0.034275	0.011029	0.988941	1e-05	1e-05	1e-05	1e-05	1e-05	1e-05	1e-05	0.011123	0.988837	0.011969	0.987981	1e-05	1e-05	1e-05	1e-05	1e-05	0.989457	1e-05	1e-05	1e-05	1e-05	0.010483	1e-05	1e-05
CH_BP_06_23	0.840888	0.159112	1e-05	0.026689	0.973301	0.939196	0.029426	1e-05	0.031367	1e-05	0.99996	1e-05	1e-05	1e-05	1e-05	1e-05	1e-05	1e-05	1e-05	0.99995	1e-05	0.99994	1e-05	1e-05	1e-05	1e-05	1e-05	0.99993	1e-05	1e-05	1e-05	1e-05	1e-05	1e-05	1e-05
CH_BP_06_24	0.468057	0.531943	0.391301	1e-05	0.608689	0.491236	1e-05	0.489565	0.019189	1e-05	0.762935	0.237035	1e-05	1e-05	1e-05	1e-05	0.638767	1e-05	1e-05	0.361193	1e-05	0.501317	1e-05	0.498633	1e-05	1e-05	1e-05	0.399603	1e-05	1e-05	1e-05	1e-05	1e-05	1e-05	0.600337
CH_BP_06_25	0.99999	1e-05	1e-05	1e-05	0.99998	0.986702	1e-05	1e-05	0.013278	1e-05	0.99996	1e-05	1e-05	1e-05	1e-05	1e-05	1e-05	1e-05	1e-05	0.99995	1e-05	0.99994	1e-05	1e-05	1e-05	1e-05	1e-05	0.99993	1e-05	1e-05	1e-05	1e-05	1e-05	1e-05	1e-05
DE_BP_09_01	0.181262	0.818738	0.805914	1e-05	0.194076	0.136159	1e-05	0.850041	0.01379	0.001896	0.438524	0.559559	1e-05	1e-05	1e-05	1e-05	0.99995	1e-05	1e-05	1e-05	0.008337	0.007096	1e-05	0.984527	1e-05	1e-05	1e-05	1e-05	1e-05	1e-05	1e-05	1e-05	1e-05	1e-05	0.99993
DE_BP_09_02	0.367762	0.632238	0.613821	1e-05	0.386169	0.356571	1e-05	0.628632	0.014788	0.006002	0.452628	0.526214	1e-05	0.015145	1e-05	1e-05	0.508636	0.255476	1e-05	0.235858	1e-05	0.21818	1e-05	0.30709	0.377006	0.097694	1e-05	0.246331	0.233547	1e-05	1e-05	0.322759	1e-05	0.134454	0.062879
DE_BP_09_03	0.21859	0.78141	0.777614	1e-05	0.222376	0.177669	1e-05	0.797042	0.025279	0.008331	0.580788	0.410861	1e-05	1e-05	1e-05	1e-05	0.99995	1e-05	1e-05	1e-05	1e-05	1e-05	1e-05	1e-05	0.99994	1e-05	1e-05	1e-05	1e-05	1e-05	1e-05	1e-05	1e-05	0.99993	1e-05
DE_BP_09_04	0.196853	0.803147	0.764339	0.005477	0.230184	0.17322	0.000741	0.81306	0.012979	1e-05	0.550129	0.449841	1e-05	1e-05	1e-05	1e-05	0.99995	1e-05	1e-05	1e-05	1e-05	1e-05	1e-05	1e-05	0.99994	1e-05	1e-05	1e-05	1e-05	1e-05	1e-05	1e-05	1e-05	0.99993	1e-05
DE_BP_09_05	0.840377	0.159623	0.09586	1e-05	0.90413	0.883323	1e-05	0.116657	1e-05	1e-05	0.880042	1e-05	1e-05	0.119928	0.090083	1e-05	0.909877	1e-05	1e-05	1e-05	1e-05	1e-05	1e-05	1e-05	0.99994	1e-05	1e-05	1e-05	1e-05	1e-05	1e-05	1e-05	1e-05	0.99993	1e-05
DE_BP_09_06	0.538562	0.461438	0.386403	1e-05	0.613587	0.574722	1e-05	0.425258	1e-05	1e-05	0.99996	1e-05	1e-05	1e-05	1e-05	1e-05	0.509391	1e-05	1e-05	0.490569	1e-05	0.451108	1e-05	1e-05	0.548842	1e-05	1e-05	0.343484	1e-05	1e-05	1e-05	1e-05	1e-05	0.656456	1e-05
DE_BP_09_07	0.321359	0.678641	0.68147	1e-05	0.31852	0.283242	1e-05	0.693798	0.02295	0.013456	0.366437	0.620087	1e-05	1e-05	1e-05	1e-05	0.515938	0.339162	0.0116	0.13328	0.012544	0.146248	1e-05	0.581575	0.259603	1e-05	1e-05	0.084376	0.494602	1e-05	1e-05	0.398839	0.018046	0.004106	1e-05
DE_BP_09_08	0.287158	0.712842	0.707757	1e-05	0.292233	0.241182	1e-05	0.732219	0.02659	0.017729	0.489258	0.490337	1e-05	0.002667	1e-05	1.9e-05	0.993325	1e-05	0.006626	1e-05	0.004871	1e-05	1e-05	1e-05	0.995079	1e-05	1e-05	1e-05	1e-05	1e-05	1e-05	1e-05	0.002249	0.997691	1e-05
DE_BP_09_09	1e-05	0.99999	0.99998	1e-05	1e-05	1e-05	1e-05	0.976541	0.023439	0.022752	0.038802	0.938426	1e-05	1e-05	1e-05	1e-05	0.99995	1e-05	1e-05	1e-05	1e-05	1e-05	1e-05	1e-05	0.99994	1e-05	1e-05	1e-05	1e-05	1e-05	1e-05	1e-05	1e-05	0.99993	1e-05
DE_BP_09_11	1e-05	0.99999	0.947956	1e-05	0.052034	1e-05	1e-05	0.99997	1e-05	1e-05	0.87519	0.12478	1e-05	1e-05	1e-05	1e-05	0.99995	1e-05	1e-05	1e-05	1e-05	1e-05	1.4e-05	1e-05	0.999936	1e-05	1e-05	1e-05	1e-05	1e-05	1e-05	1e-05	1e-05	0.99993	1e-05
DE_BP_09_12	0.250491	0.749509	0.68965	0.003474	0.306875	0.253573	1e-05	0.744768	0.001649	1e-05	0.404521	0.588757	1e-05	0.006702	1e-05	1e-05	0.99995	1e-05	1e-05	1e-05	1e-05	1e-05	1e-05	0.34053	0.65942	1e-05	1e-05	1e-05	0.260398	1e-05	1e-05	0.22211	1e-05	0.517442	1e-05
DE_BP_09_13	0.123489	0.876511	0.898079	0.002086	0.099835	0.041768	1e-05	0.930019	0.028203	0.023044	0.147464	0.829472	1e-05	1e-05	1e-05	1e-05	0.99995	1e-05	1e-05	1e-05	1e-05	1e-05	1e-05	1e-05	0.99994	1e-05	1e-05	1e-05	1e-05	1e-05	1e-05	1e-05	1e-05	0.99993	1e-05
DE_BP_09_14	0.172069	0.827931	0.780478	1e-05	0.219512	0.136915	1e-05	0.863065	1e-05	1e-05	0.752066	0.247904	1e-05	1e-05	1e-05	1e-05	0.99995	1e-05	1e-05	1e-05	1e-05	1e-05	1e-05	1e-05	0.99994	1e-05	1e-05	1e-05	1e-05	1e-05	1e-05	1e-05	1e-05	0.99993	1e-05
DE_BP_09_15	0.344166	0.655834	0.602737	1e-05	0.397253	0.345334	1e-05	0.654336	0.000319	1e-05	0.99996	1e-05	1e-05	1e-05	1e-05	1e-05	0.99995	1e-05	1e-05	1e-05	1e-05	1e-05	1e-05	1e-05	0.99994	1e-05	1e-05	1e-05	1e-05	1e-05	1e-05	1e-05	1e-05	0.99993	1e-05
DE_BP_09_16	0.298191	0.701809	0.694854	1e-05	0.305136	0.260372	1e-05	0.712329	0.027289	0.018827	0.466637	0.477761	1e-05	0.036765	1e-05	1e-05	0.993002	1e-05	0.006958	1e-05	0.001524	1e-05	1e-05	1e-05	0.998426	1e-05	1e-05	1e-05	1e-05	1e-05	1e-05	1e-05	0.026609	0.973331	1e-05
DE_BP_09_17	0.19432	0.80568	0.835177	1e-05	0.164813	0.11105	1e-05	0.861423	0.027517	0.016653	0.509176	0.47415	1e-05	1e-05	1e-05	1e-05	0.993612	1e-05	0.006348	1e-05	1e-05	1e-05	1e-05	1e-05	0.99994	1e-05	1e-05	1e-05	1e-05	1e-05	1e-05	1e-05	1e-05	0.99993	1e-05
DE_BP_09_18	0.287881	0.712119	0.67198	0.013754	0.314266	0.277856	0.010788	0.704421	0.006935	1e-05	0.534106	0.465494	0.000379	1e-05	1e-05	1e-05	0.99995	1e-05	1e-05	1e-05	1e-05	1e-05	1e-05	1e-05	0.99994	1e-05	1e-05	1e-05	1e-05	1e-05	1e-05	1e-05	1e-05	0.99993	1e-05
DE_BP_09_19	0.058714	0.941286	0.880902	1e-05	0.119088	0.022942	1e-05	0.977038	1e-05	1e-05	0.726129	0.273841	1e-05	1e-05	1e-05	1e-05	0.99995	1e-05	1e-05	1e-05	1e-05	1e-05	1e-05	1e-05	0.99994	1e-05	1e-05	1e-05	1.4e-05	1e-05	1e-05	1e-05	1e-05	0.999926	1e-05
DE_BP_09_20	0.162324	0.837676	0.845484	1e-05	0.154506	0.097328	1e-05	0.890942	0.01172	1e-05	0.498761	0.501209	1e-05	1e-05	1e-05	1e-05	0.99995	1e-05	1e-05	1e-05	1e-05	1e-05	1e-05	0.99994	1e-05	1e-05	1e-05	1e-05	1e-05	1e-05	1e-05	1e-05	1e-05	1e-05	0.99993
DE_BP_09_21	0.211542	0.788458	0.742027	0.005502	0.252471	0.197071	1e-05	0.800073	0.002846	1e-05	0.640477	0.359493	1e-05	1e-05	1e-05	1e-05	0.99995	1e-05	1e-05	1e-05	1e-05	1e-05	1e-05	1e-05	0.99994	1e-05	1e-05	1e-05	1e-05	1e-05	1e-05	1e-05	1e-05	0.99993	1e-05
DE_BP_09_22	0.291478	0.708522	0.667945	0.015154	0.3169	0.273125	0.008203	0.704579	0.014093	1e-05	0.496681	0.495515	0.007783	1e-05	1e-05	1e-05	0.99995	1e-05	1e-05	1e-05	1e-05	0.160929	0.000195	0.695277	0.14357	1e-05	1e-05	1e-05	0.338315	1e-05	1e-05	1e-05	1e-05	1e-05	0.661625
DE_BP_09_23	0.264972	0.735028	0.712261	1e-05	0.287729	0.243324	1e-05	0.743959	0.012706	0.003801	0.488174	0.508005	1e-05	1e-05	1e-05	1e-05	0.99995	1e-05	1e-05	1e-05	1e-05	0.101648	1e-05	0.46573	0.432581	1e-05	1e-05	0.06583	0.327462	1e-05	1e-05	1e-05	1e-05	0.149191	0.457477
DE_BP_09_24	0.225438	0.774562	0.837337	1e-05	0.162653	0.113983	1e-05	0.858102	0.027905	0.010745	0.577279	0.411956	1e-05	1e-05	1e-05	1e-05	0.99995	1e-05	1e-05	1e-05	0.026414	1e-05	1e-05	0.973536	1e-05	1e-05	1e-05	1e-05	1e-05	1e-05	1e-05	1e-05	1e-05	1e-05	0.99993
DE_BP_09_25	0.327193	0.672807	0.616774	0.016121	0.367106	0.335666	0.006245	0.649382	0.008706	1e-05	0.437453	0.537344	0.006354	0.018839	1e-05	1e-05	0.910918	1e-05	1e-05	0.089042	1e-05	0.150336	0.012431	0.515317	0.321885	1e-05	1e-05	0.167052	0.308983	1e-05	0.013518	0.272961	1e-05	0.091424	0.146041
DE_BP_10_01	0.117779	0.882221	0.891861	0.011721	0.096418	0.049909	1e-05	0.926694	0.023387	0.021142	0.119058	0.85978	1e-05	1e-05	1e-05	1e-05	0.999947	1e-05	1.3e-05	1e-05	0.006076	1e-05	1e-05	0.993874	1e-05	1e-05	1e-05	1e-05	1e-05	1e-05	1e-05	1e-05	1e-05	1e-05	0.99993
DE_BP_10_02	0.334913	0.665087	0.632459	1e-05	0.367531	0.334754	1e-05	0.654068	0.011167	0.006486	0.39733	0.596164	1e-05	1e-05	1e-05	1e-05	1e-05	0.601804	0.004334	0.393832	1e-05	1e-05	1e-05	1e-05	0.99994	1e-05	1e-05	1e-05	0.99993	1e-05	1e-05	1e-05	1e-05	1e-05	1e-05
DE_BP_10_03	0.121839	0.878161	0.86176	1e-05	0.13823	0.073994	1e-05	0.923356	0.002639	0.000897	0.107336	0.884584	1e-05	0.007173	0.008982	1e-05	1e-05	0.895509	1e-05	0.095479	1e-05	1e-05	1e-05	1e-05	0.99994	1e-05	1e-05	1e-05	0.99993	1e-05	1e-05	1e-05	1e-05	1e-05	1e-05
DE_BP_10_04	1e-05	0.99999	0.99998	1e-05	1e-05	1e-05	1e-05	0.99997	1e-05	1e-05	1e-05	0.99996	1e-05	1e-05	1e-05	1e-05	1e-05	0.99995	1e-05	1e-05	1e-05	1e-05	1e-05	1e-05	0.58094	0.41901	1e-05	1e-05	0.96642	1e-05	1e-05	0.03352	1e-05	1e-05	1e-05
DE_BP_10_05	0.214108	0.785892	0.789279	1e-05	0.210711	0.163393	1e-05	0.819309	0.017288	0.015189	0.168987	0.770052	1e-05	0.045763	1e-05	1e-05	0.998774	1e-05	0.001186	1e-05	0.012508	1e-05	1e-05	0.547662	0.43979	1e-05	1e-05	1e-05	0.657398	1e-05	1e-05	1e-05	1e-05	1e-05	0.342542
DE_BP_10_06	0.182177	0.817823	0.827533	1e-05	0.172457	0.135917	1e-05	0.855435	0.008638	0.004079	0.185918	0.797067	1e-05	0.012926	0.01539	1e-05	1e-05	0.821818	0.003689	0.159083	1e-05	1e-05	1e-05	1e-05	0.99994	1e-05	1e-05	1e-05	0.99993	1e-05	1e-05	1e-05	1e-05	1e-05	1e-05
DE_BP_10_07	0.154314	0.845686	0.776787	0.042224	0.180989	0.138681	0.041695	0.819613	1e-05	1e-05	0.191277	0.769948	0.038756	1e-05	1e-05	0.036149	1e-05	0.790623	1e-05	0.173198	1e-05	1e-05	1e-05	1e-05	0.99994	1e-05	1e-05	1e-05	0.99993	1e-05	1e-05	1e-05	1e-05	1e-05	1e-05
DE_BP_10_08	1e-05	0.99999	0.99998	1e-05	1e-05	1e-05	1e-05	0.99997	1e-05	1e-05	1e-05	0.99996	1e-05	1e-05	1e-05	1e-05	1e-05	0.99995	1e-05	1e-05	1e-05	1e-05	1e-05	1e-05	0.99994	1e-05	1e-05	1e-05	0.99993	1e-05	1e-05	1e-05	1e-05	1e-05	1e-05
DE_BP_10_09	0.239957	0.760043	0.7109	1e-05	0.28909	0.234789	1e-05	0.752521	0.01268	0.006962	0.344121	0.629531	1e-05	0.019375	1e-05	1e-05	0.99995	1e-05	1e-05	1e-05	0.000401	0.018216	1e-05	0.640279	0.341074	1e-05	1e-05	1e-05	0.731645	1e-05	1e-05	1e-05	0.003177	1e-05	0.265128
DE_BP_10_10	0.214425	0.785575	0.762513	1e-05	0.237477	0.172432	1e-05	0.811128	0.01643	0.009473	0.28052	0.709987	1e-05	1e-05	1e-05	1e-05	0.678086	0.293563	1e-05	0.028321	0.003603	1.6e-05	1e-05	0.657843	0.338508	1e-05	1e-05	1e-05	0.565007	1e-05	1e-05	0.433791	0.001153	1e-05	1e-05
DE_BP_10_11	0.122464	0.877536	0.850991	1e-05	0.148999	0.068021	1e-05	0.931959	1e-05	1e-05	0.030122	0.931718	1e-05	0.03814	1e-05	1e-05	0.99995	1e-05	1e-05	1e-05	1e-05	1e-05	1e-05	0.998666	1e-05	1e-05	0.001284	1e-05	1e-05	1e-05	1e-05	1e-05	1e-05	1e-05	0.99993
DE_BP_10_12	0.75933	0.24067	0.138663	1e-05	0.861327	0.813033	1e-05	0.186947	1e-05	1e-05	0.205792	0.165461	1e-05	0.628728	0.614829	1e-05	0.192207	0.069886	1e-05	0.123058	1e-05	0.144156	1e-05	0.183103	0.103855	0.003443	0.565423	1e-05	1e-05	0.340801	1e-05	1e-05	1e-05	0.659139	1e-05
DE_BP_10_13	0.121775	0.878225	0.887535	1e-05	0.112455	0.0548	1e-05	0.934435	0.010755	0.008472	0.14123	0.850278	1e-05	1e-05	1e-05	1e-05	1e-05	0.863142	0.009277	0.127551	1e-05	1e-05	1e-05	1e-05	0.99994	1e-05	1e-05	1e-05	0.99993	1e-05	1e-05	1e-05	1e-05	1e-05	1e-05
DE_BP_10_14	0.234205	0.765795	0.736198	1e-05	0.263792	0.203738	1e-05	0.783226	0.013026	0.009696	0.301767	0.688518	1e-05	1e-05	1e-05	1e-05	0.480875	0.408595	0.002628	0.107881	0.005509	0.027866	1e-05	0.620587	0.346007	1e-05	1e-05	0.12672	0.282407	1e-05	1e-05	0.456918	0.008073	0.008399	0.117463
DE_BP_10_15	0.056012	0.943988	0.914521	1e-05	0.085469	1e-05	1e-05	0.99997	1e-05	1e-05	0.094347	0.905623	1e-05	1e-05	1e-05	1e-05	1e-05	0.914929	1e-05	0.085031	1e-05	1e-05	1e-05	1e-05	0.99994	1e-05	1e-05	1e-05	0.99993	1e-05	1e-05	1e-05	1e-05	1e-05	1e-05
DE_BP_10_16	0.129928	0.870072	0.85767	0.000181	0.142148	0.084426	1e-05	0.90203	0.013534	0.010278	0.142468	0.822894	1e-05	0.02435	1e-05	1e-05	0.517219	0.482741	1e-05	1e-05	0.000132	1e-05	1e-05	0.725163	0.274665	1e-05	1e-05	1e-05	0.394637	1e-05	1e-05	0.424979	0.000521	0.071883	0.10795
DE_BP_10_17	0.234948	0.765052	0.580155	1e-05	0.419835	0.238141	1e-05	0.75659	0.005259	1e-05	0.545095	0.454875	1e-05	1e-05	1e-05	1e-05	0.99995	1e-05	1e-05	1e-05	1e-05	0.160538	1e-05	0.839412	1e-05	1e-05	1e-05	1e-05	1e-05	1e-05	1e-05	1e-05	1e-05	1e-05	0.99993
DE_BP_10_18	0.023624	0.976376	0.924468	1e-05	0.075522	1e-05	1e-05	0.99997	1e-05	1e-05	0.584151	0.415819	1e-05	1e-05	1e-05	1e-05	0.99995	1e-05	1e-05	1e-05	1e-05	1e-05	1.4e-05	1e-05	0.999936	1e-05	1e-05	1e-05	1e-05	1e-05	1e-05	1e-05	1e-05	0.99993	1e-05
DE_BP_10_19	0.271784	0.728216	0.685155	1e-05	0.314835	0.247026	1e-05	0.748589	0.004374	1e-05	0.274585	0.684634	1e-05	0.040761	1e-05	1e-05	0.99995	1e-05	1e-05	1e-05	1e-05	0.167819	1e-05	0.713878	0.095361	1e-05	0.022912	0.142203	0.197412	0.012781	1e-05	1e-05	0.006343	1e-05	0.641231
DE_BP_10_20	0.113224	0.886776	0.857206	1e-05	0.142784	0.044433	1e-05	0.954451	0.001106	1e-05	0.168935	0.831035	1e-05	1e-05	1e-05	1e-05	0.99995	1e-05	1e-05	1e-05	1e-05	1e-05	1e-05	0.99994	1e-05	1e-05	1e-05	1e-05	0.99993	1e-05	1e-05	1e-05	1e-05	1e-05	1e-05
DE_BP_10_21	0.121483	0.878517	0.851239	0.010182	0.138578	0.070886	1.2e-05	0.913141	0.015961	0.012026	0.203779	0.784176	1e-05	1e-05	1e-05	1e-05	0.352491	0.588986	0.01123	0.047273	1e-05	1e-05	1e-05	1e-05	0.99994	1e-05	1e-05	1e-05	0.99993	1e-05	1e-05	1e-05	1e-05	1e-05	1e-05
DE_BP_10_22	0.222598	0.777402	0.55735	1e-05	0.44264	0.204201	1e-05	0.787165	0.008624	0.008737	0.049438	0.652888	1e-05	0.288927	1e-05	1e-05	0.99995	1e-05	1e-05	1e-05	1e-05	1e-05	1e-05	1e-05	0.99994	1e-05	1e-05	1e-05	1e-05	1e-05	1e-05	1e-05	1e-05	1e-05	0.99993
DE_BP_10_23	0.249547	0.750453	0.73362	1e-05	0.26637	0.212994	1e-05	0.771739	0.015257	0.01154	0.290167	0.69178	1e-05	0.006504	0.001505	1e-05	0.293124	0.535905	0.01057	0.158885	0.003324	1e-05	1e-05	0.464154	0.532482	1e-05	1e-05	1e-05	0.560315	1e-05	1e-05	0.370416	0.010865	0.058364	1e-05
DE_BP_10_24	0.198957	0.801043	0.822135	1e-05	0.177855	0.149248	1e-05	0.827804	0.022938	0.022124	0.104189	0.809553	1e-05	0.064123	0.066391	1e-05	0.078104	0.781424	0.022692	0.05138	1e-05	1e-05	1e-05	1e-05	0.99994	1e-05	1e-05	1e-05	0.99993	1e-05	1e-05	1e-05	1e-05	1e-05	1e-05
DE_BP_10_25	0.167314	0.832686	0.767124	0.032582	0.200294	0.135921	0.024996	0.829196	0.009887	0.009555	0.135063	0.798283	0.025932	0.031166	1e-05	0.020316	0.979644	1e-05	1e-05	1e-05	9.2e-05	1e-05	0.014052	0.721845	0.263981	1e-05	1e-05	1e-05	1e-05	1e-05	1e-05	1e-05	1e-05	1e-05	0.99993
ES_BP_02_01	0.99999	1e-05	1e-05	1e-05	0.99998	0.99997	1e-05	1e-05	1e-05	1e-05	1e-05	1e-05	1e-05	0.99996	0.99995	1e-05	1e-05	1e-05	1e-05	1e-05	1e-05	1e-05	1e-05	1e-05	1e-05	1e-05	0.99994	1e-05	1e-05	0.99993	1e-05	1e-05	1e-05	1e-05	1e-05
ES_BP_02_02	0.99999	1e-05	1e-05	1e-05	0.99998	0.99997	1e-05	1e-05	1e-05	1e-05	1e-05	1e-05	1e-05	0.99996	0.99995	1e-05	1e-05	1e-05	1e-05	1e-05	1e-05	1e-05	1e-05	1e-05	1e-05	1e-05	0.99994	1e-05	1.5e-05	0.999925	1e-05	1e-05	1e-05	1e-05	1e-05
ES_BP_02_03	0.99999	1e-05	1e-05	1e-05	0.99998	0.99997	1e-05	1e-05	1e-05	1e-05	1e-05	1e-05	1e-05	0.99996	0.99995	1e-05	1e-05	1e-05	1e-05	1e-05	1e-05	1e-05	1e-05	1e-05	1e-05	1e-05	0.99994	1e-05	1e-05	0.999929	1e-05	1e-05	1.1e-05	1e-05	1e-05
ES_BP_02_04	0.99999	1e-05	1e-05	1e-05	0.99998	0.99997	1e-05	1e-05	1e-05	1e-05	1e-05	1e-05	1e-05	0.99996	0.99995	1e-05	1e-05	1e-05	1e-05	1e-05	1e-05	1.7e-05	1.1e-05	1e-05	1e-05	1e-05	0.999932	1.7e-05	1e-05	0.999921	1e-05	1.3e-05	1e-05	1e-05	1e-05
ES_BP_02_05	0.99999	1e-05	1e-05	1e-05	0.99998	0.99997	1e-05	1e-05	1e-05	1e-05	1e-05	1e-05	1e-05	0.99996	0.99995	1e-05	1e-05	1e-05	1e-05	1e-05	1e-05	1e-05	1e-05	1.3e-05	1e-05	1e-05	0.999937	1e-05	1e-05	0.999928	1e-05	1.2e-05	1e-05	1e-05	1e-05
ES_BP_02_06	0.99999	1e-05	1e-05	1e-05	0.99998	0.99997	1e-05	1e-05	1e-05	1e-05	1e-05	1e-05	1e-05	0.99996	0.99995	1e-05	1e-05	1e-05	1e-05	1e-05	1e-05	1e-05	1e-05	1.2e-05	1e-05	1e-05	0.999938	1e-05	1e-05	0.99993	1e-05	1e-05	1e-05	1e-05	1e-05
ES_BP_02_07	0.99999	1e-05	1e-05	1e-05	0.99998	0.99997	1e-05	1e-05	1e-05	1e-05	1e-05	1e-05	1e-05	0.99996	0.99995	1e-05	1e-05	1e-05	1e-05	1e-05	1e-05	1e-05	1e-05	1e-05	1e-05	1e-05	0.99994	1e-05	1e-05	0.99993	1e-05	1e-05	1e-05	1e-05	1e-05
ES_BP_02_08	0.99999	1e-05	1e-05	1e-05	0.99998	0.99997	1e-05	1e-05	1e-05	1e-05	1e-05	1e-05	1e-05	0.99996	0.99995	1e-05	1e-05	1e-05	1e-05	1e-05	1e-05	1e-05	1.4e-05	1e-05	1e-05	1e-05	0.999936	1e-05	1e-05	0.99993	1e-05	1e-05	1e-05	1e-05	1e-05
ES_BP_02_09	0.99999	1e-05	1e-05	1e-05	0.99998	0.99997	1e-05	1e-05	1e-05	1e-05	1e-05	1e-05	1e-05	0.99996	0.99995	1e-05	1e-05	1e-05	1e-05	1e-05	1e-05	1e-05	1e-05	1e-05	1e-05	1e-05	0.99994	1e-05	1e-05	0.99993	1e-05	1e-05	1e-05	1e-05	1e-05
ES_BP_02_10	0.99999	1e-05	1e-05	1e-05	0.99998	0.99997	1e-05	1e-05	1e-05	1e-05	1e-05	1e-05	1e-05	0.99996	0.99995	1e-05	1e-05	1e-05	1e-05	1e-05	1e-05	1e-05	1e-05	1e-05	1e-05	1e-05	0.99994	1e-05	1.1e-05	0.999929	1e-05	1e-05	1e-05	1e-05	1e-05
ES_BP_02_12	0.99999	1e-05	1e-05	1e-05	0.99998	0.99997	1e-05	1e-05	1e-05	1e-05	1.2e-05	1e-05	1e-05	0.999958	0.99995	1e-05	1e-05	1e-05	1e-05	1e-05	1e-05	1e-05	1e-05	1e-05	1.4e-05	1e-05	0.999936	1e-05	1e-05	0.999911	1.9e-05	1e-05	1e-05	2e-05	1e-05
ES_BP_02_13	0.99999	1e-05	1e-05	1e-05	0.99998	0.99997	1e-05	1e-05	1e-05	1.5e-05	1e-05	1e-05	1e-05	0.999955	0.99995	1e-05	1e-05	1e-05	1e-05	1e-05	1e-05	1e-05	1.3e-05	1e-05	1e-05	1e-05	0.999937	1e-05	1e-05	0.999921	1.9e-05	1e-05	1e-05	1e-05	1e-05
ES_BP_02_14	0.99999	1e-05	1e-05	1e-05	0.99998	0.99997	1e-05	1e-05	1e-05	1e-05	1e-05	1e-05	1e-05	0.99996	0.99995	1e-05	1e-05	1e-05	1e-05	1e-05	1e-05	1e-05	1e-05	1e-05	1e-05	1e-05	0.99994	1e-05	1e-05	0.99993	1e-05	1e-05	1e-05	1e-05	1e-05
ES_BP_02_15	0.99999	1e-05	1e-05	1e-05	0.99998	0.99997	1e-05	1e-05	1e-05	1e-05	1e-05	1e-05	1e-05	0.99996	0.99995	1e-05	1e-05	1e-05	1e-05	1e-05	1e-05	1e-05	1e-05	1e-05	1e-05	1e-05	0.99994	1e-05	1e-05	0.99993	1e-05	1e-05	1e-05	1e-05	1e-05
ES_BP_02_16	0.99999	1e-05	1e-05	1e-05	0.99998	0.99997	1e-05	1e-05	1e-05	1e-05	0.294382	1e-05	1e-05	0.705588	0.696075	1e-05	1e-05	1e-05	1e-05	0.303885	1e-05	0.314827	1e-05	1e-05	1e-05	1e-05	0.685123	0.328301	1e-05	0.671639	1e-05	1e-05	1e-05	1e-05	1e-05
ES_BP_02_17	0.99999	1e-05	1e-05	1e-05	0.99998	0.99997	1e-05	1e-05	1e-05	1e-05	1e-05	1e-05	1e-05	0.99996	0.99995	1e-05	1e-05	1e-05	1e-05	1e-05	1e-05	1e-05	1e-05	1e-05	1e-05	1e-05	0.99994	1e-05	1.6e-05	0.999924	1e-05	1e-05	1e-05	1e-05	1e-05
ES_BP_02_18	0.99999	1e-05	1e-05	1e-05	0.99998	0.99997	1e-05	1e-05	1e-05	1e-05	1e-05	1e-05	1e-05	0.99996	0.99995	1e-05	1e-05	1e-05	1e-05	1e-05	1e-05	1e-05	1e-05	1e-05	1e-05	1e-05	0.99994	1e-05	1e-05	0.99993	1e-05	1e-05	1e-05	1e-05	1e-05
ES_BP_02_19	0.99999	1e-05	1e-05	1e-05	0.99998	0.99997	1e-05	1e-05	1e-05	1e-05	1e-05	1e-05	1e-05	0.99996	0.99995	1e-05	1e-05	1e-05	1e-05	1e-05	1e-05	1e-05	1.8e-05	1e-05	1e-05	1e-05	0.999932	1e-05	1e-05	0.99993	1e-05	1e-05	1e-05	1e-05	1e-05
ES_BP_02_20	0.99999	1e-05	1e-05	1e-05	0.99998	0.99997	1e-05	1e-05	1e-05	1e-05	1e-05	1e-05	1e-05	0.99996	0.99995	1e-05	1e-05	1e-05	1e-05	1e-05	1e-05	1e-05	1e-05	1e-05	1e-05	1e-05	0.99994	1e-05	1e-05	0.99993	1e-05	1e-05	1e-05	1e-05	1e-05
ES_BP_02_21	0.99999	1e-05	1e-05	1e-05	0.99998	0.99997	1e-05	1e-05	1e-05	1e-05	1e-05	1e-05	1e-05	0.99996	0.999941	1e-05	1.9e-05	1e-05	1e-05	1e-05	1e-05	1e-05	1e-05	1.3e-05	1e-05	1e-05	0.999937	1e-05	1e-05	0.999928	1e-05	1e-05	1.2e-05	1e-05	1e-05
ES_BP_02_22	0.99999	1e-05	1e-05	1e-05	0.99998	0.99997	1e-05	1e-05	1e-05	1e-05	1e-05	1e-05	1e-05	0.99996	0.99995	1e-05	1e-05	1e-05	1e-05	1e-05	1e-05	1e-05	1e-05	1e-05	0.25362	1e-05	0.74633	1e-05	1e-05	0.568687	1e-05	1e-05	1e-05	0.431253	1e-05
ES_BP_02_23	0.99999	1e-05	1e-05	1e-05	0.99998	0.99997	1e-05	1e-05	1e-05	1e-05	1e-05	1e-05	1e-05	0.99996	0.99995	1e-05	1e-05	1e-05	1e-05	1e-05	1e-05	1e-05	1e-05	1e-05	1e-05	1e-05	0.99994	1e-05	1e-05	0.99993	1e-05	1e-05	1e-05	1e-05	1e-05
ES_BP_02_24	0.99999	1e-05	1e-05	1e-05	0.99998	0.99997	1e-05	1e-05	1e-05	1e-05	1e-05	1e-05	1e-05	0.99996	0.999946	1e-05	1e-05	1.4e-05	1e-05	1e-05	1e-05	1e-05	1.2e-05	1e-05	1e-05	1e-05	0.999938	1.7e-05	1e-05	0.999919	1.5e-05	1e-05	1e-05	1e-05	1e-05
ES_BP_02_25	0.487546	0.512454	0.458041	1e-05	0.541949	0.522517	1e-05	0.477463	1e-05	1e-05	1e-05	0.505616	1e-05	0.494354	0.483307	1e-05	1e-05	0.516653	1e-05	1e-05	1.1e-05	1e-05	1e-05	1e-05	1e-05	0.556831	0.443118	1e-05	1e-05	0.46852	1e-05	0.53142	1e-05	1e-05	1e-05
FI_BP_19_01	1e-05	0.99999	0.982679	0.017311	1e-05	1e-05	0.003145	0.993856	0.002989	0.004222	1e-05	0.995033	0.000725	1e-05	1e-05	1e-05	1e-05	0.993082	0.006878	1e-05	0.003654	1e-05	1e-05	0.291206	1e-05	0.7051	1e-05	1e-05	1e-05	1e-05	1e-05	0.989656	0.010284	1e-05	1e-05
FI_BP_19_03	1e-05	0.99999	0.99998	1e-05	1e-05	1e-05	1e-05	0.995819	0.004161	0.003915	1e-05	0.996055	1e-05	1e-05	1e-05	1e-05	1e-05	0.999296	0.000664	1e-05	1e-05	1e-05	1e-05	1e-05	1e-05	0.99994	1e-05	1e-05	1e-05	1e-05	1e-05	0.99993	1e-05	1e-05	1e-05
FI_BP_19_05	0.037282	0.962718	0.92779	0.031863	0.040347	1e-05	0.027709	0.969977	0.002303	1e-05	0.034022	0.940666	0.025292	1e-05	1e-05	0.021326	1e-05	0.959605	1e-05	0.019039	0.000185	1e-05	1e-05	1e-05	1e-05	0.999765	1e-05	0.009931	1e-05	1e-05	0.002796	0.987223	1e-05	1e-05	1e-05
FI_BP_19_07	1e-05	0.99999	0.999975	1.5e-05	1e-05	1e-05	1e-05	0.99997	1e-05	1e-05	1e-05	0.99996	1e-05	1e-05	1e-05	1e-05	1e-05	0.99995	1e-05	1e-05	1e-05	1e-05	1e-05	1e-05	1e-05	0.99994	1e-05	1e-05	1.1e-05	1e-05	1e-05	0.999929	1e-05	1e-05	1e-05
FI_BP_19_08	1e-05	0.99999	0.970041	0.029949	1e-05	1e-05	0.015258	0.984722	1e-05	1e-05	1e-05	0.989897	0.010073	1e-05	1e-05	1e-05	1e-05	0.99995	1e-05	1e-05	1e-05	1e-05	1e-05	1e-05	1e-05	0.99994	1e-05	1e-05	1e-05	1e-05	1e-05	0.99993	1e-05	1e-05	1e-05
FI_BP_19_09	1e-05	0.99999	0.99998	1e-05	1e-05	1e-05	1e-05	0.99997	1e-05	1e-05	1e-05	0.99996	1e-05	1e-05	1e-05	1e-05	1e-05	0.99995	1e-05	1e-05	1e-05	1e-05	1e-05	0.290545	1e-05	0.709405	1e-05	1e-05	1e-05	1e-05	1e-05	0.884124	1e-05	1e-05	0.115816
FI_BP_19_10	1e-05	0.99999	0.99998	1e-05	1e-05	1e-05	1e-05	0.99997	1e-05	1e-05	1e-05	0.99996	1e-05	1e-05	1e-05	1e-05	1e-05	0.99995	1e-05	1e-05	1e-05	1e-05	1e-05	0.696119	1e-05	0.303831	1e-05	1e-05	1e-05	1e-05	1e-05	0.99993	1e-05	1e-05	1e-05
FI_BP_19_11	1e-05	0.99999	0.993789	0.006201	1e-05	1e-05	1e-05	0.99997	1e-05	1e-05	1e-05	0.99996	1e-05	1e-05	1e-05	1e-05	1e-05	0.99995	1e-05	1e-05	1e-05	1e-05	1e-05	1e-05	1e-05	0.99994	1e-05	1e-05	1e-05	1e-05	1e-05	0.99993	1e-05	1e-05	1e-05
FI_BP_19_12	1e-05	0.99999	0.97571	0.02428	1e-05	1e-05	0.016655	0.983325	1e-05	1e-05	1e-05	0.982864	0.017106	1e-05	1e-05	0.016655	1e-05	0.983305	1e-05	1e-05	1e-05	1e-05	1e-05	1e-05	1e-05	0.99994	1e-05	1e-05	1e-05	1e-05	1e-05	0.99993	1e-05	1e-05	1e-05
FI_BP_19_13	1e-05	0.99999	0.99998	1e-05	1e-05	1e-05	1e-05	0.99997	1e-05	1e-05	1e-05	0.99996	1e-05	1e-05	1e-05	1e-05	1e-05	0.997021	0.002939	1e-05	1e-05	1e-05	1e-05	0.320466	1e-05	0.679484	1e-05	1e-05	1e-05	1e-05	1e-05	0.99993	1e-05	1e-05	1e-05
FI_BP_19_14	1e-05	0.99999	0.960344	0.039646	1e-05	1e-05	0.028122	0.971858	1e-05	1.5e-05	1e-05	0.972951	0.027014	1e-05	1e-05	0.015627	1e-05	0.984333	1e-05	1e-05	1e-05	1e-05	1e-05	1e-05	1e-05	0.99994	1e-05	1e-05	1e-05	1e-05	0.011791	0.988149	1e-05	1e-05	1e-05
FI_BP_19_15	1e-05	0.99999	0.999357	0.000633	1e-05	1e-05	1e-05	0.99997	1e-05	1e-05	1e-05	0.99996	1e-05	1e-05	1e-05	1e-05	1e-05	0.99995	1e-05	1e-05	1e-05	1e-05	1e-05	1e-05	1e-05	0.99994	1e-05	1e-05	1e-05	1e-05	1e-05	0.99993	1e-05	1e-05	1e-05
FI_BP_19_16	1e-05	0.99999	0.99998	1e-05	1e-05	1e-05	1e-05	0.983611	0.016369	0.017441	1e-05	0.982529	1e-05	1e-05	1e-05	1e-05	1e-05	0.983636	0.016324	1e-05	0.013744	1e-05	1e-05	1e-05	1e-05	0.986206	1e-05	1e-05	1e-05	1e-05	1e-05	0.996503	0.003437	1e-05	1e-05
FI_BP_19_17	1e-05	0.99999	0.99998	1e-05	1e-05	1e-05	1e-05	0.99997	1e-05	1e-05	1e-05	0.99996	1e-05	1e-05	1e-05	1e-05	1e-05	0.99995	1e-05	1e-05	1e-05	1e-05	1e-05	1e-05	1e-05	0.99994	1e-05	1e-05	1e-05	1e-05	1e-05	0.99993	1e-05	1e-05	1e-05
FI_BP_19_18	1e-05	0.99999	0.999315	0.000675	1e-05	1e-05	1e-05	0.99997	1e-05	1e-05	1e-05	0.99996	1e-05	1e-05	1e-05	1e-05	1e-05	0.99995	1e-05	1e-05	1e-05	1e-05	1e-05	0.398371	1e-05	0.601579	1e-05	1e-05	1e-05	1e-05	1e-05	0.99993	1e-05	1e-05	1e-05
FI_BP_19_19	1e-05	0.99999	0.99998	1e-05	1e-05	1e-05	1e-05	0.99997	1e-05	1e-05	1e-05	0.99996	1e-05	1e-05	1e-05	1e-05	1e-05	0.99995	1e-05	1e-05	1e-05	1e-05	1e-05	1e-05	1e-05	0.99994	1e-05	1e-05	1e-05	1e-05	1e-05	0.99993	1e-05	1e-05	1e-05
FI_BP_19_20	1e-05	0.99999	0.99998	1e-05	1e-05	1e-05	1e-05	0.997017	0.002963	0.002137	1e-05	0.997833	1e-05	1e-05	1e-05	1e-05	1e-05	0.99995	1e-05	1e-05	0.000775	1e-05	1e-05	0.170506	1e-05	0.828679	1e-05	1e-05	1e-05	1e-05	1e-05	0.389762	1e-05	1e-05	0.610178
FI_BP_19_21	1e-05	0.99999	0.373541	0.626449	1e-05	1e-05	0.605225	0.394755	1e-05	1e-05	1e-05	0.399812	0.600158	1e-05	1e-05	0.595234	1e-05	0.404726	1e-05	1e-05	1.4e-05	1e-05	0.583898	1e-05	1e-05	0.416048	1e-05	1e-05	1e-05	1e-05	0.587364	0.412576	1e-05	1e-05	1e-05
FI_BP_19_22	1e-05	0.99999	0.99998	1e-05	1e-05	1e-05	1e-05	0.99997	1e-05	1e-05	1e-05	0.99996	1e-05	1e-05	1e-05	1e-05	1e-05	0.99995	1e-05	1e-05	1e-05	1e-05	1e-05	1e-05	1e-05	0.99994	1e-05	1e-05	1e-05	1e-05	1e-05	0.99993	1e-05	1e-05	1e-05
FI_BP_19_23	1e-05	0.99999	0.99998	1e-05	1e-05	1e-05	1e-05	0.99997	1e-05	1e-05	1e-05	0.99996	1e-05	1e-05	1e-05	1e-05	1e-05	0.99995	1e-05	1e-05	1e-05	1e-05	1e-05	1e-05	1e-05	0.99994	1e-05	1e-05	1e-05	1e-05	1e-05	0.99993	1e-05	1e-05	1e-05
FI_BP_19_24	1e-05	0.99999	0.983555	0.016435	1e-05	1e-05	1e-05	0.999874	0.000106	0.004741	1e-05	0.995229	1e-05	1e-05	1e-05	1e-05	1e-05	0.993648	0.006312	1e-05	1e-05	1e-05	1e-05	0.625765	1e-05	0.374185	1e-05	1e-05	1e-05	1e-05	1e-05	0.523671	1e-05	1e-05	0.476269
FI_BP_19_25	0.205921	0.794079	0.752391	1e-05	0.247599	0.217951	1e-05	0.782029	1e-05	1e-05	1e-05	0.783519	1e-05	0.216451	0.216722	1e-05	1e-05	0.783238	1e-05	1e-05	1.9e-05	1e-05	1e-05	0.471555	1e-05	0.314902	0.213494	1e-05	1e-05	0.211548	1e-05	0.636702	1e-05	1e-05	0.1517
FI_BP_20_02	1e-05	0.99999	0.99998	1e-05	1e-05	1e-05	1e-05	0.99997	1e-05	1e-05	1e-05	0.99996	1e-05	1e-05	1e-05	1e-05	1e-05	0.995984	0.003976	1e-05	1e-05	1e-05	1e-05	0.99994	1e-05	1e-05	1e-05	1e-05	1e-05	1e-05	1e-05	0.99993	1e-05	1e-05	1e-05
FI_BP_20_03	1e-05	0.99999	0.994116	0.005874	1e-05	1e-05	1e-05	0.99997	1e-05	1e-05	1e-05	0.99996	1e-05	1e-05	1e-05	1e-05	1e-05	0.99995	1e-05	1e-05	1e-05	1e-05	1e-05	0.51089	1e-05	0.48906	1e-05	1e-05	1e-05	1e-05	1e-05	0.99993	1e-05	1e-05	1e-05
FI_BP_20_04	1e-05	0.99999	0.99998	1e-05	1e-05	1e-05	1e-05	0.99997	1e-05	1e-05	1e-05	0.99996	1e-05	1e-05	1e-05	1e-05	1e-05	0.99995	1e-05	1e-05	1e-05	1e-05	1e-05	0.99994	1e-05	1e-05	1e-05	1e-05	1e-05	1e-05	1e-05	0.99993	1e-05	1e-05	1e-05
FI_BP_20_06	1e-05	0.99999	0.99998	1e-05	1e-05	1e-05	1e-05	0.99997	1e-05	1e-05	1e-05	0.99996	1e-05	1e-05	1e-05	1e-05	1e-05	0.99995	1e-05	1e-05	1e-05	1e-05	1e-05	0.99994	1e-05	1e-05	1e-05	1e-05	1e-05	1e-05	1e-05	0.99993	1e-05	1e-05	1e-05
FI_BP_20_07	1e-05	0.99999	0.99998	1e-05	1e-05	1e-05	1e-05	0.99997	1e-05	1e-05	1e-05	0.99996	1e-05	1e-05	1e-05	1e-05	1e-05	0.99995	1e-05	1e-05	1e-05	1e-05	1e-05	0.99994	1e-05	1e-05	1e-05	1e-05	1e-05	1e-05	1e-05	0.99993	1e-05	1e-05	1e-05
FI_BP_20_08	1e-05	0.99999	0.99998	1e-05	1e-05	1e-05	1e-05	0.99997	1e-05	1e-05	1e-05	0.99996	1e-05	1e-05	1e-05	1e-05	1e-05	0.99995	1e-05	1e-05	1e-05	1e-05	1e-05	0.717783	1e-05	0.282167	1e-05	1e-05	1e-05	1e-05	1e-05	0.99993	1e-05	1e-05	1e-05
FI_BP_20_09	0.489542	0.510458	0.480205	1e-05	0.519785	0.5058	1e-05	0.485685	0.008505	1e-05	0.580829	0.419141	1e-05	1e-05	1e-05	1e-05	1e-05	0.40799	1e-05	0.59197	1e-05	0.588221	1e-05	0.400395	1e-05	0.011344	1e-05	0.609871	1e-05	1e-05	1e-05	0.313269	1.7e-05	1e-05	0.076804
FI_BP_20_11	1e-05	0.99999	0.99998	1e-05	1e-05	1e-05	1e-05	0.99997	1e-05	1e-05	1e-05	0.99996	1e-05	1e-05	1e-05	1e-05	1e-05	0.99995	1e-05	1e-05	1e-05	1e-05	1e-05	1e-05	1e-05	0.99994	1e-05	1e-05	1e-05	1e-05	1e-05	1e-05	1e-05	1e-05	0.99993
FI_BP_20_12	1e-05	0.99999	0.99998	1e-05	1e-05	1e-05	1e-05	0.99997	1e-05	1e-05	1e-05	0.99996	1e-05	1e-05	1e-05	1e-05	1e-05	0.99995	1e-05	1e-05	1e-05	1e-05	1e-05	0.99994	1e-05	1e-05	1e-05	1e-05	1e-05	1e-05	1e-05	0.99993	1e-05	1e-05	1e-05
FI_BP_20_13	1e-05	0.99999	0.99998	1e-05	1e-05	1e-05	1e-05	0.99997	1e-05	1e-05	1e-05	0.99996	1e-05	1e-05	1e-05	1e-05	1e-05	0.99995	1e-05	1e-05	1e-05	1e-05	1e-05	0.354244	1e-05	0.645706	1e-05	1e-05	1e-05	1e-05	1e-05	0.99993	1e-05	1e-05	1e-05
FI_BP_20_14	1e-05	0.99999	0.99998	1e-05	1e-05	1e-05	1e-05	0.99997	1e-05	1e-05	1e-05	0.99996	1e-05	1e-05	1e-05	1e-05	1e-05	0.99995	1e-05	1e-05	1e-05	1e-05	1e-05	0.920182	1e-05	0.079768	1e-05	1e-05	0.105151	1e-05	1e-05	0.894789	1e-05	1e-05	1e-05
FI_BP_20_15	1e-05	0.99999	0.99998	1e-05	1e-05	1e-05	1e-05	0.991941	0.008039	0.00889	1e-05	0.99108	1e-05	1e-05	1e-05	1e-05	1e-05	0.989382	0.010578	1e-05	0.006467	1e-05	1e-05	0.510627	1e-05	0.482866	1e-05	1e-05	1e-05	1e-05	1e-05	0.99993	1e-05	1e-05	1e-05
FI_BP_20_16	1e-05	0.99999	0.99998	1e-05	1e-05	1e-05	1e-05	0.99997	1e-05	1e-05	1e-05	0.99996	1e-05	1e-05	1e-05	1e-05	1e-05	0.99995	1e-05	1e-05	1e-05	1e-05	1e-05	0.99994	1e-05	1e-05	1e-05	1e-05	1e-05	1e-05	1e-05	1e-05	1e-05	1e-05	0.99993
FI_BP_20_17	1e-05	0.99999	0.99998	1e-05	1e-05	1e-05	1e-05	0.99997	1e-05	1e-05	1e-05	0.99996	1e-05	1e-05	1e-05	1e-05	1e-05	0.99995	1e-05	1e-05	1e-05	1e-05	1e-05	0.99994	1e-05	1e-05	1e-05	1e-05	1e-05	1e-05	1e-05	0.99993	1e-05	1e-05	1e-05
FI_BP_20_18	1e-05	0.99999	0.99998	1e-05	1e-05	1e-05	1e-05	0.99997	1e-05	1e-05	1e-05	0.99996	1e-05	1e-05	1e-05	1e-05	1e-05	0.99995	1e-05	1e-05	1e-05	1e-05	1e-05	0.696424	1e-05	0.303526	1e-05	1e-05	1e-05	1e-05	1e-05	0.99993	1e-05	1e-05	1e-05
FI_BP_20_19	1e-05	0.99999	0.99998	1e-05	1e-05	1e-05	1e-05	0.99997	1e-05	1e-05	1e-05	0.99996	1e-05	1e-05	1e-05	1e-05	1e-05	0.99995	1e-05	1e-05	1e-05	1e-05	1e-05	0.99994	1e-05	1e-05	1e-05	1e-05	1e-05	1e-05	1e-05	0.99993	1e-05	1e-05	1e-05
FI_BP_20_20	0.013689	0.986311	0.99431	0.003313	0.002377	1e-05	1e-05	0.991914	0.008066	0.011259	1e-05	0.988711	1e-05	1e-05	1e-05	1e-05	0.669478	0.330482	1e-05	1e-05	1e-05	1e-05	1e-05	0.99994	1e-05	1e-05	1e-05	1e-05	1e-05	1e-05	1e-05	1e-05	1e-05	1e-05	0.99993
FI_BP_20_21	1e-05	0.99999	0.99998	1e-05	1e-05	1e-05	1e-05	0.993531	0.006449	0.004282	1e-05	0.995688	1e-05	1e-05	1e-05	1e-05	1e-05	0.998242	0.001718	1e-05	1e-05	1e-05	1e-05	0.99994	1e-05	1e-05	1e-05	1e-05	1e-05	1e-05	1e-05	0.99993	1e-05	1e-05	1e-05
FI_BP_20_22	0.230971	0.769029	0.694318	0.007735	0.297947	0.265712	0.000402	0.733876	1e-05	1e-05	0.333749	0.666221	1e-05	1e-05	1e-05	1e-05	1e-05	0.662913	1e-05	0.337047	1e-05	0.335107	1e-05	0.664842	1e-05	1.1e-05	1e-05	0.339485	1e-05	1e-05	1e-05	0.630224	1e-05	1e-05	0.030241
FI_BP_20_23	1e-05	0.99999	0.99998	1e-05	1e-05	1e-05	1e-05	0.99997	1e-05	1e-05	1e-05	0.99996	1e-05	1e-05	1e-05	1e-05	0.225302	0.774658	1e-05	1e-05	1e-05	1e-05	1e-05	0.99994	1e-05	1e-05	1e-05	1e-05	1e-05	1e-05	1e-05	0.99993	1e-05	1e-05	1e-05
FI_BP_20_24	1e-05	0.99999	0.99998	1e-05	1e-05	1e-05	1e-05	0.99997	1e-05	1e-05	1e-05	0.99996	1e-05	1e-05	1e-05	1e-05	1e-05	0.99995	1e-05	1e-05	1e-05	1e-05	1e-05	0.99994	1e-05	1e-05	1e-05	1e-05	1e-05	1e-05	1e-05	0.99993	1e-05	1e-05	1e-05
FI_BP_20_25	1e-05	0.99999	0.99998	1e-05	1e-05	1e-05	1e-05	0.99997	1e-05	1e-05	1e-05	0.99996	1e-05	1e-05	1e-05	1e-05	1e-05	0.99995	1e-05	1e-05	1e-05	1e-05	1e-05	0.99994	1e-05	1e-05	1e-05	1e-05	1e-05	1e-05	1e-05	0.99993	1e-05	1e-05	1e-05
FR_BP_03_01	0.99999	1e-05	1e-05	1e-05	0.99998	0.99997	1e-05	1e-05	1e-05	1e-05	0.99996	1e-05	1e-05	1e-05	1e-05	1e-05	1e-05	1e-05	1e-05	0.99995	1e-05	0.99994	1e-05	1e-05	1e-05	1e-05	1e-05	1e-05	1e-05	1e-05	1e-05	1e-05	1e-05	0.99993	1e-05
FR_BP_03_02	0.884883	0.115117	0.002439	1e-05	0.997551	0.987634	1e-05	0.00764	0.004716	1e-05	0.99996	1e-05	1e-05	1e-05	1e-05	1e-05	1e-05	1e-05	1e-05	0.99995	1e-05	0.99994	1e-05	1e-05	1e-05	1e-05	1e-05	0.99993	1e-05	1e-05	1e-05	1e-05	1e-05	1e-05	1e-05
FR_BP_03_03	0.99999	1e-05	1e-05	1e-05	0.99998	0.99997	1e-05	1e-05	1e-05	1e-05	0.99996	1e-05	1e-05	1e-05	1e-05	1e-05	1e-05	1e-05	1e-05	0.99995	1e-05	0.99994	1e-05	1e-05	1e-05	1e-05	1e-05	0.99993	1e-05	1e-05	1e-05	1e-05	1e-05	1e-05	1e-05
FR_BP_03_04	0.222942	0.777058	0.753268	1e-05	0.246722	0.219053	1e-05	0.780927	1e-05	1e-05	0.27493	0.72504	1e-05	1e-05	0.000846	1e-05	1e-05	0.722624	1e-05	0.276499	1e-05	0.209775	1e-05	0.790175	1e-05	1e-05	1e-05	0.055846	0.725882	1e-05	1e-05	1e-05	1e-05	1e-05	0.218222
FR_BP_03_05	0.99999	1e-05	1e-05	1e-05	0.99998	0.99997	1e-05	1e-05	1e-05	1e-05	0.9622	1e-05	1e-05	0.03777	0.021063	1e-05	1e-05	1e-05	1e-05	0.978897	1e-05	0.961895	1e-05	1e-05	1e-05	1e-05	0.038055	0.96325	1e-05	0.03669	1e-05	1e-05	1e-05	1e-05	1e-05
FR_BP_03_06	0.949558	0.050442	1e-05	1e-05	0.99998	0.976416	1e-05	1e-05	0.023564	1e-05	0.969917	1e-05	1e-05	0.030053	0.032002	1e-05	1e-05	1e-05	1e-05	0.967958	1e-05	0.966929	1e-05	1e-05	1e-05	1e-05	0.033021	0.967376	1e-05	0.032564	1e-05	1e-05	1e-05	1e-05	1e-05
FR_BP_03_07	0.99999	1e-05	1e-05	0.008622	0.991368	0.984415	0.009659	1e-05	0.005916	1e-05	0.99996	1e-05	1e-05	1e-05	1e-05	1e-05	1e-05	1e-05	1e-05	0.99995	1e-05	0.99994	1e-05	1e-05	1e-05	1e-05	1e-05	0.99993	1e-05	1e-05	1e-05	1e-05	1e-05	1e-05	1e-05
FR_BP_03_08	0.359513	0.640487	0.599544	1e-05	0.400446	0.379023	1e-05	0.620957	1e-05	1e-05	0.408106	0.570958	1e-05	0.020916	0.018193	1e-05	1e-05	0.558346	1e-05	0.423432	1e-05	0.382986	1e-05	1e-05	1e-05	0.616964	1e-05	0.321012	0.312036	1e-05	1e-05	0.289679	1e-05	0.035511	0.041732
FR_BP_03_09	0.829875	0.170125	0.000115	0.035565	0.96432	0.952895	0.036791	1e-05	0.010304	1e-05	0.952541	1e-05	0.018563	0.028876	0.02407	3.8e-05	1e-05	1e-05	1e-05	0.975861	1e-05	0.966209	0.000887	1e-05	1e-05	1e-05	0.032864	0.960965	1e-05	0.038304	0.000681	1e-05	1e-05	1e-05	1e-05
FR_BP_03_10	0.862274	0.137726	1e-05	1e-05	0.99998	0.997516	1e-05	1e-05	0.002464	1e-05	0.85088	1e-05	1e-05	0.14909	0.12668	1e-05	0.46064	1e-05	1e-05	0.41265	1e-05	0.329715	1e-05	1e-05	0.616816	1e-05	0.053428	0.287639	0.711745	0.000567	1e-05	1e-05	1e-05	1e-05	1e-05
FR_BP_03_12	0.973984	0.026016	1e-05	0.063034	0.936956	0.939177	0.060803	1e-05	1e-05	1e-05	0.964475	1e-05	0.035495	1e-05	1e-05	0.020785	1e-05	1e-05	1e-05	0.979175	1e-05	0.98139	0.01856	1e-05	1e-05	1e-05	1e-05	1e-05	1e-05	1e-05	1e-05	1e-05	1e-05	0.99993	1e-05
FR_BP_03_13	0.99999	1e-05	1e-05	1e-05	0.99998	0.996515	1e-05	1e-05	0.003465	1e-05	0.99996	1e-05	1e-05	1e-05	1e-05	1e-05	1e-05	1e-05	1e-05	0.99995	1e-05	0.99994	1e-05	1e-05	1e-05	1e-05	1e-05	0.99993	1e-05	1e-05	1e-05	1e-05	1e-05	1e-05	1e-05
FR_BP_03_14	0.452205	0.547795	0.375839	0.10687	0.51729	0.485293	0.006567	0.50813	1e-05	1e-05	0.46033	0.475918	0.004564	0.059177	1e-05	1e-05	0.622957	1e-05	1e-05	0.377003	1e-05	0.419831	1e-05	0.547301	1e-05	1e-05	0.032829	0.13314	0.683212	1e-05	1e-05	1e-05	1e-05	0.183598	1e-05
FR_BP_03_15	0.99999	1e-05	1e-05	0.003358	0.996632	0.979436	0.005043	1e-05	0.015511	1e-05	0.99996	1e-05	1e-05	1e-05	1e-05	1e-05	1e-05	1e-05	1e-05	0.99995	1e-05	0.99994	1e-05	1e-05	1e-05	1e-05	1e-05	0.99993	1e-05	1e-05	1e-05	1e-05	1e-05	1e-05	1e-05
FR_BP_03_16	0.99999	1e-05	1e-05	0.016206	0.983784	0.948322	0.018544	1e-05	0.033124	0.013454	0.936819	1e-05	1e-05	0.049707	0.055015	1e-05	1e-05	1e-05	0.004763	0.940192	0.002989	0.940218	1e-05	1e-05	1e-05	1e-05	0.056752	0.940838	1e-05	0.057392	1e-05	1e-05	0.001721	1e-05	1e-05
FR_BP_03_17	0.890845	0.109155	1e-05	1e-05	0.99998	0.986679	1e-05	1e-05	0.013301	1e-05	0.99996	1e-05	1e-05	1e-05	1e-05	1e-05	1e-05	1e-05	1e-05	0.99995	1e-05	0.99994	1e-05	1e-05	1e-05	1e-05	1e-05	0.99993	1e-05	1e-05	1e-05	1e-05	1e-05	1e-05	1e-05
FR_BP_03_19	0.99999	1e-05	1e-05	1e-05	0.99998	0.987499	1e-05	1e-05	0.012481	1e-05	0.952966	1e-05	1e-05	0.047004	0.037464	1e-05	1e-05	1e-05	1e-05	0.962496	1e-05	0.951043	1e-05	1e-05	1e-05	1e-05	0.048907	1e-05	1e-05	1e-05	1e-05	1e-05	1e-05	0.99993	1e-05
FR_BP_03_20	0.99999	1e-05	1e-05	1e-05	0.99998	0.99997	1e-05	1e-05	1e-05	1e-05	0.947637	1e-05	1e-05	0.052333	0.061075	1e-05	1e-05	1e-05	1e-05	0.938885	1e-05	0.93244	1e-05	1e-05	1e-05	1e-05	0.06751	0.933265	1e-05	0.066675	1e-05	1e-05	1e-05	1e-05	1e-05
FR_BP_03_21	0.99999	1e-05	1e-05	1e-05	0.99998	0.99997	1e-05	1e-05	1e-05	1e-05	0.280704	1e-05	1e-05	0.719266	0.718419	1e-05	1e-05	1e-05	1e-05	0.281541	1e-05	0.295373	1e-05	1e-05	1e-05	1e-05	0.704577	0.29095	1e-05	0.70899	1e-05	1e-05	1e-05	1e-05	1e-05
FR_BP_03_22	0.904712	0.095288	1e-05	1e-05	0.99998	0.990808	1e-05	1e-05	0.009172	1e-05	0.796044	1e-05	1e-05	0.203926	0.248515	1e-05	0.334068	1e-05	1e-05	0.417387	1e-05	0.288188	1e-05	1e-05	0.654908	1e-05	0.056864	1e-05	1e-05	0.003818	1e-05	1e-05	1e-05	0.996122	1e-05
FR_BP_03_23	0.673748	0.326252	1e-05	0.327669	0.672321	0.675178	0.324802	1e-05	1e-05	1e-05	0.705632	1e-05	0.294338	1e-05	1e-05	0.281737	1e-05	1e-05	1e-05	0.718223	1e-05	0.716595	0.283355	1e-05	1e-05	1e-05	1e-05	1e-05	1e-05	1e-05	0.287052	1e-05	1e-05	0.712888	1e-05
FR_BP_03_24	0.99999	1e-05	1e-05	1e-05	0.99998	0.999594	1e-05	1e-05	0.000386	1e-05	0.99996	1e-05	1e-05	1e-05	1e-05	1e-05	1e-05	1e-05	1e-05	0.99995	1e-05	0.99994	1e-05	1e-05	1e-05	1e-05	1e-05	1e-05	1e-05	1e-05	1e-05	1e-05	1e-05	0.99993	1e-05
FR_BP_03_25	0.99999	1e-05	1e-05	0.005863	0.994127	0.993243	0.005563	1e-05	0.001183	1e-05	0.99996	1e-05	1e-05	1e-05	1e-05	1e-05	1e-05	1e-05	1e-05	0.99995	1e-05	0.99994	1e-05	1e-05	1e-05	1e-05	1e-05	0.99993	1e-05	1e-05	1e-05	1e-05	1e-05	1e-05	1e-05
FR_BP_04_01	0.99999	1e-05	1e-05	1e-05	0.99998	0.995628	1e-05	1e-05	0.004352	0.016497	0.307623	1e-05	1e-05	0.67586	0.674155	1e-05	0.033902	1e-05	0.017125	0.274798	0.016626	0.149527	1e-05	1e-05	0.236646	1e-05	0.597172	0.158126	0.26262	0.564133	1e-05	1e-05	0.015081	1e-05	1e-05
FR_BP_04_02	0.99999	1e-05	1e-05	1e-05	0.99998	0.99997	1e-05	1e-05	1e-05	0.000892	0.090916	1e-05	1e-05	0.908172	0.89353	1e-05	1e-05	1e-05	1e-05	0.10643	0.000929	0.137431	1e-05	1e-05	1e-05	1e-05	0.861599	0.161947	1e-05	0.836259	1e-05	1e-05	0.001745	1e-05	1e-05
FR_BP_04_03	0.99999	1e-05	1e-05	1e-05	0.99998	0.99997	1e-05	1e-05	1e-05	1e-05	0.363992	1e-05	1e-05	0.635978	0.644976	1e-05	1e-05	1e-05	1e-05	0.354984	1e-05	0.317803	1e-05	1e-05	0.074898	1e-05	0.607259	0.343484	0.06533	0.591137	1e-05	1e-05	1e-05	1e-05	1e-05
FR_BP_04_04	0.99999	1e-05	1e-05	1e-05	0.99998	0.99997	1e-05	1e-05	1e-05	1e-05	0.329476	1e-05	1e-05	0.670494	0.675504	1e-05	1e-05	1e-05	1e-05	0.324456	1e-05	0.25216	1e-05	1e-05	0.122435	1e-05	0.625365	0.359955	1e-05	0.639985	1e-05	1e-05	1e-05	1e-05	1e-05
FR_BP_04_06	0.99999	1e-05	1e-05	1e-05	0.99998	0.99997	1e-05	1e-05	1e-05	1e-05	0.111349	1e-05	1e-05	0.888621	0.887017	1e-05	1e-05	1e-05	1e-05	0.112943	1e-05	0.167912	1e-05	1e-05	1e-05	1e-05	0.832038	1e-05	1e-05	0.530972	1e-05	1e-05	1.6e-05	0.468963	1e-05
FR_BP_04_07	0.904739	0.095261	1e-05	0.009674	0.990316	0.988474	0.011054	1e-05	0.000462	1e-05	0.642626	1e-05	0.004893	0.352461	0.369483	1e-05	1e-05	1e-05	1e-05	0.630477	1e-05	0.565591	1e-05	1e-05	0.105399	1e-05	0.32897	0.608309	1e-05	0.331886	1e-05	1e-05	1e-05	0.059755	1e-05
FR_BP_04_08	0.99999	1e-05	1e-05	1e-05	0.99998	0.99997	1e-05	1e-05	1e-05	1e-05	0.381819	1e-05	1e-05	0.618151	0.620783	1e-05	1e-05	1e-05	1e-05	0.379177	1e-05	0.35849	1e-05	1e-05	0.04582	1e-05	0.59565	0.382121	0.035069	0.58276	1e-05	1e-05	1e-05	1e-05	1e-05
FR_BP_04_09	0.453121	0.546879	0.378318	1e-05	0.621672	0.464426	1e-05	0.531878	0.003686	0.005587	0.072906	0.459171	1e-05	0.462327	0.226511	1e-05	0.773449	1e-05	1e-05	1e-05	1e-05	1e-05	1e-05	1e-05	0.816298	1e-05	0.183652	1e-05	1e-05	0.226694	1e-05	1e-05	1e-05	1e-05	0.773246
FR_BP_04_10	0.99999	1e-05	1e-05	1e-05	0.99998	0.99997	1e-05	1e-05	1e-05	1e-05	0.640219	1e-05	1e-05	0.359751	0.388483	1e-05	1e-05	1e-05	1e-05	0.611477	1e-05	0.52507	1e-05	1e-05	0.133212	1e-05	0.341678	0.538023	1e-05	0.350326	1e-05	1e-05	1e-05	0.111601	1e-05
FR_BP_04_11	0.848474	0.151526	0.07385	0.030748	0.895402	0.898687	0.034578	0.038976	0.027759	0.023293	0.44926	0.031091	0.034477	0.461879	0.442964	0.033301	0.147735	1e-05	0.024646	0.351344	0.025072	0.297135	0.031005	1e-05	0.245462	0.00499	0.396326	0.287367	0.290717	0.36839	0.027616	1e-05	0.025879	1e-05	1e-05
FR_BP_04_12	0.99999	1e-05	1e-05	1e-05	0.99998	0.99997	1e-05	1e-05	1e-05	1e-05	0.246904	1e-05	1e-05	0.753066	0.772161	1.5e-05	1e-05	1e-05	1e-05	0.227794	1e-05	0.248362	1e-05	1e-05	1e-05	1e-05	0.751588	0.269192	1e-05	0.730748	1e-05	1e-05	1e-05	1e-05	1e-05
FR_BP_04_13	0.99999	1e-05	1e-05	1e-05	0.99998	0.99997	1e-05	1e-05	1e-05	1e-05	1e-05	1e-05	1e-05	0.99996	0.99995	1e-05	1e-05	1e-05	1e-05	1e-05	1e-05	1e-05	1e-05	1e-05	1e-05	1e-05	0.99994	1e-05	1e-05	0.99993	1e-05	1e-05	1e-05	1e-05	1e-05
FR_BP_04_14	0.99999	1e-05	1e-05	1e-05	0.99998	0.99997	1e-05	1e-05	1e-05	1e-05	0.275388	1e-05	1e-05	0.724582	0.726803	1e-05	1e-05	1e-05	1e-05	0.273157	1e-05	0.268555	1e-05	1e-05	0.035148	1e-05	0.696257	0.138629	0.230255	0.631066	1e-05	1e-05	1e-05	1e-05	1e-05
FR_BP_04_15	0.99999	1e-05	1e-05	1e-05	0.99998	0.99997	1e-05	1e-05	1e-05	0.006167	0.28522	1e-05	1e-05	0.708593	0.711609	1e-05	1e-05	1e-05	0.010005	0.278356	0.009934	0.244937	1e-05	1e-05	0.081919	1e-05	0.66318	0.173424	0.209078	0.609877	1e-05	1e-05	0.00758	1e-05	1e-05
FR_BP_04_16	0.99999	1e-05	1e-05	1e-05	0.99998	0.992512	1e-05	1e-05	0.007468	1e-05	0.649788	1e-05	1e-05	0.350182	0.368389	1e-05	1e-05	1e-05	0.002553	0.629028	0.00388	0.639114	1e-05	1e-05	1e-05	1e-05	0.356965	0.647078	1e-05	0.348799	1e-05	1e-05	0.004073	1e-05	1e-05
FR_BP_04_17	0.99999	1e-05	1e-05	1e-05	0.99998	0.99997	1e-05	1e-05	1e-05	1e-05	0.283775	1e-05	1e-05	0.716195	0.718356	1e-05	1e-05	1e-05	1e-05	0.281604	1e-05	0.148304	1e-05	1e-05	0.182223	1e-05	0.669433	0.183045	0.177843	0.639062	1e-05	1e-05	1e-05	1e-05	1e-05
FR_BP_04_18	0.99999	1e-05	1e-05	0.096938	0.903052	0.898868	0.101112	1e-05	1e-05	0.002045	0.046135	1e-05	1e-05	0.9518	0.938074	1e-05	1e-05	1e-05	1e-05	0.061886	0.004522	0.065704	1e-05	1e-05	1e-05	1e-05	0.929734	0.120244	1e-05	0.876444	1e-05	1e-05	0.003263	1e-05	1e-05
FR_BP_04_19	0.99999	1e-05	1e-05	1e-05	0.99998	0.986555	1e-05	1e-05	0.013425	0.008049	0.442938	1e-05	1e-05	0.548993	0.557173	1e-05	1e-05	1e-05	0.01082	0.431977	0.011065	0.415677	1e-05	1e-05	0.044709	1e-05	0.528519	0.367918	0.134434	0.488698	1e-05	1e-05	0.00891	1e-05	1e-05
FR_BP_04_20	0.99999	1e-05	1e-05	1e-05	0.99998	0.99997	1e-05	1e-05	1e-05	1e-05	0.343488	1e-05	1e-05	0.656482	0.664985	1e-05	1e-05	1e-05	1e-05	0.334975	1e-05	0.349035	1e-05	1e-05	1e-05	1e-05	0.650915	0.363506	1e-05	0.636434	1e-05	1e-05	1e-05	1e-05	1e-05
FR_BP_04_21	0.99999	1e-05	1e-05	1e-05	0.99998	0.99997	1e-05	1e-05	1e-05	0.019569	1e-05	1e-05	1e-05	0.980401	0.977294	1e-05	1e-05	1e-05	0.022666	1e-05	0.033349	1e-05	1e-05	1e-05	1e-05	1e-05	0.966601	0.011274	1e-05	0.946324	1e-05	1e-05	0.042352	1e-05	1e-05
FR_BP_04_22	0.99999	1e-05	1e-05	1e-05	0.99998	0.98602	1e-05	1e-05	0.01396	0.017439	0.343324	1e-05	1e-05	0.639217	0.652619	1e-05	1e-05	1e-05	0.020215	0.327135	0.019906	0.268992	1e-05	1e-05	0.100932	1e-05	0.61014	0.319742	0.061647	0.596057	1e-05	1e-05	0.022513	1e-05	1e-05
FR_BP_04_23	0.99999	1e-05	1e-05	1e-05	0.99998	0.99997	1e-05	1e-05	1e-05	1e-05	0.287951	1e-05	1e-05	0.712019	0.695309	1e-05	0.144818	1e-05	1e-05	0.159842	1e-05	0.103297	1e-05	1e-05	0.24486	1e-05	0.651803	0.100329	0.276654	0.621503	1e-05	1e-05	0.001474	1e-05	1e-05
FR_BP_04_24	0.99999	1e-05	1e-05	1e-05	0.99998	0.99997	1e-05	1e-05	1e-05	1e-05	0.319989	1e-05	1e-05	0.679981	0.665235	1e-05	0.123002	1e-05	1e-05	0.211733	1e-05	0.107808	1e-05	1e-05	0.286058	1e-05	0.606094	0.129151	0.281592	0.589207	1e-05	1e-05	1e-05	1e-05	1e-05
FR_BP_04_25	0.99999	1e-05	1e-05	1e-05	0.99998	0.99997	1e-05	1e-05	1e-05	0.008821	0.074096	1e-05	1e-05	0.917063	0.900963	1e-05	1e-05	1e-05	0.007352	0.091655	0.013262	0.112942	1e-05	1e-05	1e-05	1e-05	0.873756	0.107255	1e-05	0.853949	1e-05	1e-05	0.017274	0.021481	1e-05
FR_BP_21_01	0.99999	1e-05	1e-05	1e-05	0.99998	0.972245	1e-05	1e-05	0.027735	0.018208	0.640266	1e-05	1e-05	0.341506	0.35708	1e-05	1e-05	1e-05	0.023282	0.619608	0.022458	0.629221	1e-05	1e-05	1e-05	1e-05	0.348281	0.623896	1e-05	0.351452	1e-05	1e-05	0.024601	1e-05	1e-05
FR_BP_21_02	0.475751	0.524249	0.476625	0.004945	0.518429	0.502698	1e-05	0.497282	1e-05	1e-05	0.500796	0.452803	1e-05	0.046381	0.045854	1e-05	1e-05	0.453885	1e-05	0.500231	1e-05	0.450393	1e-05	1e-05	1e-05	0.514123	0.035444	0.367618	1e-05	0.010424	1e-05	1e-05	1e-05	1e-05	0.621909
FR_BP_21_03	0.99999	1e-05	1e-05	1e-05	0.99998	0.988486	1e-05	1e-05	0.011494	1e-05	0.99996	1e-05	1e-05	1e-05	1e-05	1e-05	1e-05	1e-05	1e-05	0.99995	1e-05	0.99994	1e-05	1e-05	1e-05	1e-05	1e-05	0.99993	1e-05	1e-05	1e-05	1e-05	1e-05	1e-05	1e-05
FR_BP_21_04	0.99999	1e-05	1e-05	1e-05	0.99998	0.965248	1e-05	1e-05	0.034732	0.002382	0.958727	1e-05	1e-05	0.03887	0.006984	1e-05	1e-05	1e-05	1e-05	0.992976	1e-05	0.989721	1e-05	1e-05	1e-05	1e-05	0.010229	0.99993	1e-05	1e-05	1e-05	1e-05	1e-05	1e-05	1e-05
FR_BP_21_05	0.99999	1e-05	1e-05	1e-05	0.99998	0.99997	1e-05	1e-05	1e-05	1e-05	0.99996	1e-05	1e-05	1e-05	1e-05	1e-05	1e-05	1e-05	1e-05	0.99995	1e-05	0.99994	1e-05	1e-05	1e-05	1e-05	1e-05	0.99993	1e-05	1e-05	1e-05	1e-05	1e-05	1e-05	1e-05
FR_BP_21_07	0.99999	1e-05	1e-05	1e-05	0.99998	0.997817	1e-05	1e-05	0.002163	1e-05	0.99996	1e-05	1e-05	1e-05	1e-05	1e-05	1e-05	1e-05	1e-05	0.99995	1e-05	0.99994	1e-05	1e-05	1e-05	1e-05	1e-05	0.99993	1e-05	1e-05	1e-05	1e-05	1e-05	1e-05	1e-05
FR_BP_21_08	0.99999	1e-05	1e-05	1e-05	0.99998	0.994378	1e-05	1e-05	0.005602	1e-05	0.99996	1e-05	1e-05	1e-05	1e-05	1e-05	1e-05	1e-05	1e-05	0.99995	1e-05	0.99994	1e-05	1e-05	1e-05	1e-05	1e-05	0.99993	1e-05	1e-05	1e-05	1e-05	1e-05	1e-05	1e-05
FR_BP_21_09	0.99999	1e-05	1e-05	1e-05	0.99998	0.99997	1e-05	1e-05	1e-05	1e-05	0.99996	1e-05	1e-05	1e-05	1e-05	1e-05	1e-05	1e-05	1e-05	0.99995	1.3e-05	0.999937	1e-05	1e-05	1e-05	1e-05	1e-05	0.99993	1e-05	1e-05	1e-05	1e-05	1e-05	1e-05	1e-05
FR_BP_21_10	0.99999	1e-05	1e-05	1e-05	0.99998	0.988614	1e-05	1e-05	0.011366	1e-05	0.99996	1e-05	1e-05	1e-05	1e-05	1e-05	1e-05	1e-05	1e-05	0.99995	1e-05	0.99994	1e-05	1e-05	1e-05	1e-05	1e-05	0.99993	1e-05	1e-05	1e-05	1e-05	1e-05	1e-05	1e-05
FR_BP_21_11	0.99999	1e-05	1e-05	1e-05	0.99998	0.99997	1e-05	1e-05	1e-05	1e-05	0.99996	1e-05	1e-05	1e-05	1e-05	1e-05	1.1e-05	1e-05	1e-05	0.999949	1e-05	0.99994	1e-05	1e-05	1e-05	1e-05	1e-05	0.99993	1e-05	1e-05	1e-05	1e-05	1e-05	1e-05	1e-05
FR_BP_21_12	0.95688	0.04312	1e-05	0.000168	0.999822	0.998902	0.001078	1e-05	1e-05	1e-05	0.99996	1e-05	1e-05	1e-05	1e-05	1e-05	1e-05	1e-05	1e-05	0.99995	1e-05	0.99994	1e-05	1e-05	1e-05	1e-05	1e-05	0.99993	1e-05	1e-05	1e-05	1e-05	1e-05	1e-05	1e-05
FR_BP_21_13	0.99999	1e-05	1e-05	1e-05	0.99998	0.993	1e-05	1e-05	0.00698	1e-05	0.99996	1e-05	1e-05	1e-05	1e-05	1e-05	1e-05	1e-05	1e-05	0.99995	1e-05	0.99994	1e-05	1e-05	1e-05	1e-05	1e-05	0.99993	1e-05	1e-05	1e-05	1e-05	1e-05	1e-05	1e-05
FR_BP_21_14	0.99999	1e-05	1e-05	1e-05	0.99998	0.990533	1e-05	1e-05	0.009447	1e-05	0.99996	1e-05	1e-05	1e-05	1e-05	1e-05	1e-05	1e-05	1e-05	0.99995	1e-05	0.99994	1e-05	1e-05	1e-05	1e-05	1e-05	0.99993	1e-05	1e-05	1e-05	1e-05	1e-05	1e-05	1e-05
FR_BP_21_15	0.99999	1e-05	1e-05	1e-05	0.99998	0.971349	1e-05	1e-05	0.028631	0.006	0.99397	1e-05	1e-05	1e-05	1e-05	1e-05	1e-05	1e-05	1e-05	0.99995	1e-05	0.99994	1e-05	1e-05	1e-05	1e-05	1e-05	0.99993	1e-05	1e-05	1e-05	1e-05	1e-05	1e-05	1e-05
FR_BP_21_16	0.99999	1e-05	1e-05	1e-05	0.99998	0.99618	1e-05	1e-05	0.0038	1e-05	0.99996	1e-05	1e-05	1e-05	1e-05	1e-05	1e-05	1e-05	1e-05	0.99995	1e-05	0.99994	1e-05	1e-05	1e-05	1e-05	1e-05	0.99993	1e-05	1e-05	1e-05	1e-05	1e-05	1e-05	1e-05
FR_BP_21_17	0.99999	1e-05	1e-05	0.022361	0.977629	0.87288	0.02361	1e-05	0.1035	0.041812	0.958158	1e-05	1e-05	1e-05	1e-05	1e-05	1e-05	1e-05	0.024041	0.975919	0.024262	0.975688	1e-05	1e-05	1e-05	1e-05	1e-05	0.977125	1e-05	1e-05	1e-05	1e-05	0.022815	1e-05	1e-05
FR_BP_21_18	0.827887	0.172113	0.033305	1e-05	0.966685	0.94704	1e-05	0.05294	1e-05	1e-05	0.99996	1e-05	1e-05	1e-05	1e-05	1e-05	1e-05	1e-05	1e-05	0.99995	1e-05	0.993942	1e-05	1e-05	1e-05	0.006008	1e-05	0.99993	1e-05	1e-05	1e-05	1e-05	1e-05	1e-05	1e-05
FR_BP_21_19	0.99999	1e-05	1e-05	1e-05	0.99998	0.992486	1e-05	1e-05	0.007494	1e-05	0.99996	1e-05	1e-05	1e-05	1e-05	1e-05	1e-05	1e-05	1e-05	0.99995	1e-05	0.99994	1e-05	1e-05	1e-05	1e-05	1e-05	0.99993	1e-05	1e-05	1e-05	1e-05	1e-05	1e-05	1e-05
FR_BP_21_20	0.99999	1e-05	1e-05	1e-05	0.99998	0.99997	1e-05	1e-05	1e-05	1e-05	0.99996	1e-05	1e-05	1e-05	1e-05	1e-05	1e-05	1e-05	1e-05	0.99995	1e-05	0.99994	1e-05	1e-05	1e-05	1e-05	1e-05	0.99993	1e-05	1e-05	1e-05	1e-05	1e-05	1e-05	1e-05
FR_BP_21_21	0.99999	1e-05	1e-05	1e-05	0.99998	0.997895	1e-05	1e-05	0.002085	1e-05	0.956229	1e-05	1e-05	0.043741	0.034739	1e-05	1e-05	1e-05	1e-05	0.965221	1e-05	0.953864	1e-05	1e-05	1e-05	1e-05	0.046086	0.953422	1e-05	0.046518	1e-05	1e-05	1e-05	1e-05	1e-05
FR_BP_21_22	0.99999	1e-05	1e-05	1e-05	0.99998	0.995481	1e-05	1e-05	0.004499	1e-05	0.99996	1e-05	1e-05	1e-05	1e-05	1e-05	1e-05	1e-05	1e-05	0.99995	1e-05	0.99994	1e-05	1e-05	1e-05	1e-05	1e-05	0.99993	1e-05	1e-05	1e-05	1e-05	1e-05	1e-05	1e-05
FR_BP_21_23	0.872632	0.127368	0.04855	1e-05	0.95144	0.933803	1e-05	0.050925	0.015263	1e-05	0.99996	1e-05	1e-05	1e-05	1e-05	1e-05	1e-05	1e-05	1e-05	0.99995	1e-05	0.99994	1e-05	1e-05	1e-05	1e-05	1e-05	0.99993	1e-05	1e-05	1e-05	1e-05	1e-05	1e-05	1e-05
FR_BP_21_24	0.99999	1e-05	1e-05	1e-05	0.99998	0.978046	1e-05	1e-05	0.021934	1e-05	0.99996	1e-05	1e-05	1e-05	1e-05	1e-05	1e-05	1e-05	1e-05	0.99995	1e-05	0.99994	1e-05	1e-05	1e-05	1e-05	1e-05	0.99993	1e-05	1e-05	1e-05	1e-05	1e-05	1e-05	1e-05
FR_BP_21_25	0.924234	0.075766	1e-05	1e-05	0.99998	0.982729	1e-05	1e-05	0.017251	1e-05	0.99996	1e-05	1e-05	1e-05	1e-05	1e-05	1e-05	1e-05	1e-05	0.99995	1e-05	0.99994	1e-05	1e-05	1e-05	1e-05	1e-05	0.99993	1e-05	1e-05	1e-05	1e-05	1e-05	1e-05	1e-05
GB_BP_13_01	0.77535	0.22465	0.112409	1e-05	0.887581	0.85844	1e-05	0.130116	0.011434	0.002457	0.601623	0.078216	1e-05	0.317694	0.212408	1e-05	0.550658	1e-05	1e-05	0.236904	1e-05	1e-05	1e-05	1e-05	0.865544	1e-05	0.134406	1e-05	0.957987	0.041953	1e-05	1e-05	1e-05	1e-05	1e-05
GB_BP_13_02	0.750943	0.249057	0.147095	1e-05	0.852895	0.820367	1e-05	0.179613	1e-05	1e-05	0.51989	0.154529	1e-05	0.325561	0.223645	1e-05	0.557569	1e-05	1e-05	0.218755	1e-05	1e-05	1e-05	1e-05	0.848785	1e-05	0.151165	1e-05	0.875594	0.124346	1e-05	1e-05	1e-05	1e-05	1e-05
GB_BP_13_03	0.99999	1e-05	1e-05	1e-05	0.99998	0.988524	1e-05	1e-05	0.011456	0.026232	0.243675	1e-05	1e-05	0.730073	0.687897	1e-05	0.225539	1e-05	0.027045	0.059499	0.027836	1.3e-05	1e-05	1e-05	0.334406	1e-05	0.637715	1e-05	0.410578	0.570739	1e-05	1e-05	0.018632	1e-05	1e-05
GB_BP_13_04	0.679821	0.320179	0.2734	1e-05	0.72659	0.701836	1e-05	0.295997	0.002157	1e-05	0.434135	0.258992	1e-05	0.306853	0.201733	1e-05	0.638946	1e-05	1e-05	0.159292	1e-05	1e-05	1e-05	1e-05	0.857003	0.011122	0.131835	1e-05	0.887765	0.112175	1e-05	1e-05	1e-05	1e-05	1e-05
GB_BP_13_05	0.783444	0.216556	0.183038	1e-05	0.816952	0.799292	1e-05	0.179019	0.021679	0.020322	0.450367	0.162353	1e-05	0.366948	0.296838	1e-05	0.507909	1e-05	0.014766	0.180467	0.012887	0.101568	1e-05	1e-05	0.653968	1e-05	0.231548	0.008987	0.765306	0.206751	1e-05	1e-05	0.018916	1e-05	1e-05
GB_BP_13_06	0.283552	0.716448	0.683644	1e-05	0.316346	0.286408	1e-05	0.709381	0.004201	0.004974	0.148482	0.713937	1e-05	0.132597	0.121037	1e-05	0.13758	0.656756	0.007085	0.07753	1e-05	1e-05	1e-05	1e-05	0.272824	0.678387	0.048749	1e-05	1e-05	1e-05	1e-05	1e-05	1e-05	0.99993	1e-05
GB_BP_13_07	0.801223	0.198777	0.124601	1e-05	0.875389	0.853586	1e-05	0.141277	0.005127	0.000519	0.565629	0.098774	1e-05	0.335068	0.221046	1e-05	0.520861	1e-05	1e-05	0.258063	1e-05	1e-05	1e-05	1e-05	0.855878	1e-05	0.144072	1e-05	0.905835	0.094105	1e-05	1e-05	1e-05	1e-05	1e-05
GB_BP_13_08	0.840672	0.159328	0.09854	1e-05	0.90145	0.933366	1e-05	0.024671	0.041953	0.032665	0.640445	1e-05	1e-05	0.326869	0.189409	1e-05	0.50727	1e-05	0.026323	0.276979	0.025813	0.177056	1e-05	1e-05	0.658113	1e-05	0.138988	0.118001	0.742922	0.114696	1e-05	1e-05	0.024331	1.9e-05	1e-05
GB_BP_13_09	0.671342	0.328658	0.199117	1e-05	0.800873	0.755497	1e-05	0.244483	1e-05	1e-05	0.521138	0.176142	1e-05	0.3027	0.204407	1e-05	0.678017	1e-05	1e-05	0.117546	1e-05	1e-05	1e-05	1e-05	0.847402	1e-05	0.152548	1e-05	0.879702	0.120238	1e-05	1e-05	1e-05	1e-05	1e-05
GB_BP_13_10	0.788488	0.211512	0.106561	1e-05	0.893429	0.864409	1e-05	0.135571	1e-05	1e-05	0.566386	0.087682	1e-05	0.345912	0.212473	1e-05	0.54888	1e-05	1e-05	0.238617	1e-05	1e-05	1e-05	1e-05	0.868937	1e-05	0.131013	1e-05	0.912667	0.087273	1e-05	1e-05	1e-05	1e-05	1e-05
GB_BP_13_11	0.285446	0.714554	0.66331	1e-05	0.33668	0.304387	1e-05	0.695593	1e-05	1.6e-05	0.088569	0.739638	1e-05	0.171767	0.182477	1e-05	1e-05	0.744276	1e-05	0.073216	1e-05	1e-05	1e-05	1e-05	0.178611	0.720539	0.10081	1e-05	1e-05	0.095402	1e-05	0.64881	1e-05	0.255738	1e-05
GB_BP_13_12	0.996789	0.003211	1e-05	1e-05	0.99998	0.99997	1e-05	1e-05	1e-05	1e-05	0.852227	1e-05	1e-05	0.147743	0.122357	1e-05	0.877603	1e-05	1e-05	1e-05	1e-05	1e-05	1e-05	1e-05	0.99994	1e-05	1e-05	1e-05	1e-05	1e-05	1e-05	1e-05	1e-05	0.99993	1e-05
GB_BP_13_13	0.61862	0.38138	0.254884	0.033851	0.711266	0.676977	0.030254	0.292401	0.000368	1e-05	0.481827	0.23759	0.03136	0.249212	0.147376	0.028642	0.701712	1e-05	1e-05	0.12225	1e-05	1e-05	0.025436	1e-05	0.916593	1e-05	0.05793	1e-05	0.993113	1e-05	0.006827	1e-05	1e-05	1e-05	1e-05
GB_BP_13_14	0.859547	0.140453	0.092442	1e-05	0.907548	0.889259	1e-05	0.093473	0.017258	0.018441	0.540754	0.031619	1e-05	0.409177	0.322494	1e-05	0.460977	1e-05	0.010442	0.206067	1e-05	0.056958	1e-05	1e-05	0.755934	1e-05	0.187068	1e-05	0.861647	0.138293	1e-05	1e-05	1e-05	1e-05	1e-05
GB_BP_13_15	0.710699	0.289301	0.243104	1e-05	0.756886	0.738923	1e-05	0.250166	0.010901	0.007166	0.465077	0.204685	1e-05	0.323063	0.222119	1e-05	0.627918	1e-05	0.000913	0.14903	1e-05	1e-05	1e-05	1e-05	0.858349	1e-05	0.141601	1e-05	0.89395	0.10599	1e-05	1e-05	1e-05	1e-05	1e-05
GB_BP_13_16	0.513545	0.486455	0.433429	1e-05	0.566561	0.537367	1e-05	0.462613	1e-05	1e-05	0.288461	0.4485	1e-05	0.26302	0.185061	1e-05	0.521851	0.233388	1e-05	0.059681	1e-05	1e-05	1e-05	0.251344	0.629074	1e-05	0.119542	1e-05	0.934577	0.065363	1e-05	1e-05	1e-05	1e-05	1e-05
GB_BP_13_17	0.71313	0.28687	0.200801	1e-05	0.799189	0.774281	1e-05	0.224326	0.001383	1e-05	0.647531	0.143202	1e-05	0.209247	0.124851	1e-05	0.625589	1e-05	1e-05	0.249529	1e-05	1e-05	1e-05	1e-05	0.940823	1e-05	0.059127	1e-05	0.996185	0.003755	1e-05	1e-05	1e-05	1e-05	1e-05
GB_BP_13_18	0.773913	0.226087	0.133748	1e-05	0.866242	0.8356	1e-05	0.157694	0.006696	1e-05	0.533761	0.122231	1e-05	0.343989	0.234959	1e-05	0.494536	1e-05	1e-05	0.270475	1e-05	0.098319	1e-05	1e-05	0.743102	1e-05	0.158539	1e-05	0.899998	0.099942	1e-05	1e-05	1e-05	1e-05	1e-05
GB_BP_13_19	0.863657	0.136343	0.033206	1e-05	0.966784	0.925748	1e-05	0.058968	0.015274	0.011698	0.587122	1e-05	1e-05	0.40116	0.298633	1e-05	0.437338	1e-05	0.011802	0.252207	0.010343	0.001396	1e-05	1e-05	0.870614	1e-05	0.117618	0.022971	0.597747	0.099799	1e-05	1e-05	0.012323	0.26713	1e-05
GB_BP_13_20	0.774719	0.225281	0.156832	1e-05	0.843158	0.825922	1e-05	0.162005	0.012063	0.011897	0.457856	0.125777	1e-05	0.40446	0.331006	1e-05	0.479316	1e-05	0.008554	0.181104	1e-05	1e-05	1e-05	1e-05	0.830572	1e-05	0.169378	1e-05	0.889778	0.110162	1e-05	1e-05	1e-05	1e-05	1e-05
GB_BP_13_21	0.893973	0.106027	1e-05	1e-05	0.99998	0.99997	1e-05	1e-05	1e-05	1e-05	0.741827	1e-05	1e-05	0.258143	0.299414	1e-05	0.555303	1e-05	1e-05	0.145253	1e-05	1e-05	1e-05	1e-05	0.99994	1e-05	1e-05	1e-05	1e-05	1e-05	1e-05	1e-05	1e-05	0.99993	1e-05
GB_BP_13_22	0.723678	0.276322	0.224285	1e-05	0.775705	0.762046	1e-05	0.221156	0.016788	0.009772	0.535406	0.177541	1e-05	0.277271	0.244992	1e-05	0.429238	1e-05	0.003867	0.321883	1e-05	0.188449	1e-05	1e-05	0.649823	0.00923	0.152467	0.116518	0.763986	0.119446	1e-05	1e-05	1e-05	1e-05	1e-05
GB_BP_13_23	0.779082	0.220918	0.131251	1e-05	0.868739	0.850899	1e-05	0.149081	1e-05	1e-05	0.545679	0.113709	1e-05	0.340592	0.275197	1e-05	0.460133	1e-05	1e-05	0.26464	1e-05	0.035317	1e-05	1e-05	0.782881	1e-05	0.181762	1e-05	0.852838	0.147102	1e-05	1e-05	1e-05	1e-05	1e-05
GB_BP_13_24	0.829177	0.170823	0.0847	1e-05	0.91529	0.892589	1e-05	0.101163	0.006238	1e-05	0.724633	0.004505	1e-05	0.270842	0.185274	1e-05	0.601765	1e-05	1e-05	0.212931	1e-05	0.097926	1e-05	1e-05	0.779976	1e-05	0.122058	1e-05	0.831449	0.08422	1e-05	1e-05	1e-05	0.084281	1e-05
GB_BP_14_01	0.593179	0.406821	0.354472	1e-05	0.645518	0.608734	1e-05	0.378359	0.012897	0.005913	0.560298	0.275585	1e-05	0.158193	0.116285	1e-05	0.713377	1e-05	1e-05	0.170308	1e-05	1e-05	1e-05	1e-05	0.997271	1e-05	0.002679	1e-05	0.99993	1e-05	1e-05	1e-05	1e-05	1e-05	1e-05
GB_BP_14_02	0.638511	0.361489	0.286212	1e-05	0.713778	0.6885	1e-05	0.31148	1e-05	1e-05	0.557867	0.254556	1e-05	0.187556	0.161299	1e-05	0.548466	1e-05	1e-05	0.290205	1e-05	0.11043	1e-05	1e-05	0.802907	1e-05	0.086623	1e-05	0.966351	0.033589	1e-05	1e-05	1e-05	1e-05	1e-05
GB_BP_14_03	0.99999	1e-05	1e-05	1e-05	0.99998	0.99997	1e-05	1e-05	1e-05	1e-05	0.175852	1e-05	1e-05	0.824118	0.757619	1e-05	0.242341	1e-05	1e-05	1e-05	1e-05	1e-05	1e-05	1e-05	0.54932	1e-05	0.45063	1e-05	0.021215	0.270296	1e-05	1e-05	1e-05	0.70844	1e-05
GB_BP_14_04	0.701368	0.298632	0.238137	1e-05	0.761853	0.742844	1e-05	0.238151	0.018995	0.014127	0.567481	0.185361	1e-05	0.233021	0.170051	1e-05	0.609303	1e-05	0.006137	0.214488	1e-05	1e-05	1e-05	1e-05	0.882016	1e-05	0.117934	1e-05	0.923	0.07694	1e-05	1e-05	1e-05	1e-05	1e-05
GB_BP_14_05	0.669694	0.330306	0.231442	1e-05	0.768548	0.729705	1e-05	0.264735	0.00555	1e-05	0.702173	0.15104	1e-05	0.146768	0.116668	1e-05	0.597923	1e-05	1e-05	0.285378	1e-05	1e-05	1e-05	1e-05	0.99994	1e-05	1e-05	1e-05	0.99993	1e-05	1e-05	1e-05	1e-05	1e-05	1e-05
GB_BP_14_06	0.81688	0.18312	0.109413	1e-05	0.890577	0.879819	1e-05	0.111989	0.008182	1e-05	0.854409	1e-05	1e-05	0.145561	0.08398	1e-05	0.91598	1e-05	1e-05	1e-05	1e-05	1e-05	1e-05	1e-05	0.99994	1e-05	1e-05	1e-05	0.99993	1e-05	1e-05	1e-05	1e-05	1e-05	1e-05
GB_BP_14_07	0.798446	0.201554	0.142596	1e-05	0.857394	0.847216	1e-05	0.125473	0.027301	0.025188	0.448329	0.119396	1e-05	0.407077	0.307857	1e-05	0.525023	1e-05	0.02015	0.14695	0.018237	1e-05	1e-05	1e-05	0.850103	1e-05	0.131621	1e-05	0.976654	0.023286	1e-05	1e-05	1e-05	1e-05	1e-05
GB_BP_14_08	0.827417	0.172583	0.122821	1e-05	0.877169	0.868338	1e-05	0.113843	0.01781	0.001848	0.838727	1e-05	1e-05	0.159405	0.084944	1e-05	0.912392	1e-05	0.002634	1e-05	1e-05	1e-05	1e-05	1e-05	0.99994	1e-05	1e-05	1e-05	0.99993	1e-05	1e-05	1e-05	1e-05	1e-05	1e-05
GB_BP_14_09	0.818366	0.181634	1e-05	1e-05	0.99998	0.99997	1e-05	1e-05	1e-05	1e-05	0.770349	1e-05	1e-05	0.229621	0.197493	1e-05	0.719445	1e-05	1e-05	0.083032	1e-05	1e-05	1e-05	1e-05	0.925489	1e-05	0.074461	1e-05	0.99993	1e-05	1e-05	1e-05	1e-05	1e-05	1e-05
GB_BP_14_10	0.682728	0.317272	0.248491	1e-05	0.751499	0.723577	1e-05	0.255528	0.020885	0.012222	0.576325	0.198383	1e-05	0.21306	0.155931	1e-05	0.63525	1e-05	1e-05	0.20879	1e-05	0.166444	1e-05	1e-05	0.737892	1e-05	0.095624	1e-05	0.995969	1e-05	1e-05	1e-05	0.003971	1e-05	1e-05
GB_BP_14_13	0.771339	0.228661	0.165533	1e-05	0.834457	0.815399	1e-05	0.16605	0.01854	0.00293	0.759949	0.034338	1e-05	0.202774	0.131968	1e-05	0.867992	1e-05	1e-05	1e-05	1e-05	1e-05	1e-05	1e-05	0.99994	1e-05	1e-05	1e-05	0.99993	1e-05	1e-05	1e-05	1e-05	1e-05	1e-05
GB_BP_14_14	0.79119	0.20881	0.185084	1e-05	0.814906	0.805675	1e-05	0.163223	0.031092	0.017801	0.770828	0.019966	1e-05	0.191396	0.109106	1e-05	0.880339	1e-05	0.010525	1e-05	1.2e-05	1e-05	1e-05	1e-05	0.999938	1e-05	1e-05	1e-05	0.99993	1e-05	1e-05	1e-05	1e-05	1e-05	1e-05
GB_BP_14_15	0.728632	0.271368	0.245784	1e-05	0.754206	0.735878	1e-05	0.23903	0.025082	0.017926	0.597381	0.184235	1e-05	0.200448	0.135647	1e-05	0.686884	1e-05	0.006043	0.171406	0.000383	1e-05	1e-05	1e-05	0.999567	1e-05	1e-05	1e-05	0.99993	1e-05	1e-05	1e-05	1e-05	1e-05	1e-05
GB_BP_14_16	0.705519	0.294481	0.233874	0.010731	0.755394	0.737521	0.009819	0.238246	0.014414	0.005368	0.599838	0.189888	0.000771	0.204135	0.158982	1e-05	0.589898	1e-05	1e-05	0.25109	1e-05	1e-05	1e-05	1e-05	0.933805	1e-05	0.066145	1e-05	0.99993	1e-05	1e-05	1e-05	1e-05	1e-05	1e-05
GB_BP_14_17	0.627609	0.372391	0.103308	0.155745	0.740948	0.734956	0.15736	0.091039	0.016646	0.007163	0.580407	0.03291	0.157729	0.221791	0.179559	0.134067	0.50217	1e-05	0.000905	0.183289	1e-05	1e-05	0.06904	1e-05	0.869281	1e-05	0.061639	1e-05	0.99993	1e-05	1e-05	1e-05	1e-05	1e-05	1e-05
GB_BP_14_18	0.668509	0.331491	0.248597	1e-05	0.751393	0.719248	1e-05	0.280732	1e-05	1e-05	0.611595	0.198787	1e-05	0.189598	0.139855	1e-05	0.591925	1e-05	1e-05	0.26819	1e-05	0.165813	1e-05	1e-05	0.753341	1e-05	0.080806	1e-05	0.996843	0.003097	1e-05	1e-05	1e-05	1e-05	1e-05
GB_BP_14_19	0.618798	0.381202	0.336826	0.002677	0.660497	0.636601	0.003322	0.339734	0.020343	0.010883	0.527379	0.292506	1e-05	0.169222	0.132864	1e-05	0.472322	0.104334	0.008917	0.281554	0.000632	0.119312	1.1e-05	1e-05	0.689811	0.10898	0.081244	0.069006	0.886052	0.026183	1e-05	0.018719	1e-05	1e-05	1e-05
GB_BP_14_20	0.602051	0.397949	0.302836	1e-05	0.697154	0.651341	1e-05	0.335894	0.012755	0.007105	0.5886	0.248345	1e-05	0.15594	0.103808	1e-05	0.772291	1e-05	0.010817	0.113064	1e-05	1e-05	1e-05	1e-05	0.99994	1e-05	1e-05	1e-05	0.99993	1e-05	1e-05	1e-05	1e-05	1e-05	1e-05
GB_BP_14_21	0.677911	0.322089	0.311216	1e-05	0.688774	0.66782	1e-05	0.293336	0.038834	0.031315	0.539896	0.235624	1e-05	0.193155	0.142099	1e-05	0.63035	1e-05	0.027484	0.200047	0.022292	1e-05	1e-05	1e-05	0.963129	1e-05	0.014539	1e-05	0.973447	1e-05	1e-05	1e-05	0.026493	1e-05	1e-05
GB_BP_14_22	0.649228	0.350772	0.257799	1e-05	0.742191	0.707713	1e-05	0.288223	0.004054	1e-05	0.526841	0.23492	1e-05	0.238219	0.154052	1e-05	0.704894	1e-05	1e-05	0.141024	1e-05	1e-05	1e-05	1e-05	0.912555	1e-05	0.087395	1e-05	0.965958	0.033982	1e-05	1e-05	1e-05	1e-05	1e-05
GB_BP_14_23	0.591488	0.408512	0.351584	1e-05	0.648406	0.60324	1e-05	0.382836	0.013914	0.006912	0.422919	0.332139	1e-05	0.23802	0.176568	1e-05	0.614674	0.011283	0.012327	0.185139	0.000405	0.079762	1e-05	1e-05	0.743401	0.0512	0.125212	1.8e-05	0.929837	0.070095	1e-05	1e-05	1e-05	1e-05	1e-05
GB_BP_14_24	0.705491	0.294509	0.248149	1e-05	0.751841	0.721399	1e-05	0.263874	0.014717	0.010168	0.458593	0.215989	1e-05	0.315239	0.215075	1e-05	0.671612	1e-05	1e-05	0.113283	0.003089	1e-05	1e-05	1e-05	0.826756	1e-05	0.170115	1e-05	0.894438	0.105502	1e-05	1e-05	1e-05	1e-05	1e-05
GB_BP_14_25	0.654046	0.345954	0.286888	1e-05	0.713102	0.681588	1e-05	0.301015	0.017387	0.010415	0.488075	0.254934	1e-05	0.246566	0.173136	1e-05	0.592723	1e-05	0.00265	0.231471	0.007813	0.134358	1e-05	1e-05	0.750612	1e-05	0.107187	1e-05	0.962419	0.037521	1e-05	1e-05	1e-05	1e-05	1e-05
GB_BP_14_26	0.847877	0.152123	0.062214	1e-05	0.937776	0.923725	1e-05	0.06622	0.010045	1e-05	0.906623	1e-05	1e-05	0.093347	0.104948	1e-05	1e-05	0.009563	1e-05	0.885459	1e-05	0.786303	1e-05	1e-05	0.093125	0.048009	0.072534	0.800498	1e-05	0.066059	1e-05	1e-05	1e-05	0.04374	0.089664
GB_BP_14_27	0.625888	0.374112	0.322942	1e-05	0.677048	0.636307	1e-05	0.342452	0.021231	1e-05	0.938152	1e-05	1e-05	0.061817	1e-05	1e-05	0.99995	1e-05	1e-05	1e-05	1e-05	1e-05	1e-05	1e-05	0.99994	1e-05	1e-05	1e-05	1e-05	1e-05	1e-05	1e-05	1e-05	0.99993	1e-05
IT_BP_07_01	0.99999	1e-05	0.643912	1e-05	0.356078	0.392859	1e-05	1e-05	0.607121	0.619838	0.122119	1e-05	1e-05	0.258023	0.264818	1e-05	1e-05	1e-05	0.622675	0.112477	0.625209	0.120991	1e-05	1e-05	1e-05	1e-05	0.25376	0.131759	1e-05	0.244929	1e-05	1e-05	0.623263	1e-05	1e-05
IT_BP_07_02	0.99999	1e-05	0.99998	1e-05	1e-05	1.7e-05	1e-05	1e-05	0.999963	0.99996	1e-05	1e-05	1e-05	1e-05	1e-05	1e-05	1e-05	1e-05	0.99995	1e-05	0.999934	1e-05	1.6e-05	1e-05	1e-05	1e-05	1e-05	1e-05	1e-05	1e-05	1e-05	1e-05	0.99993	1e-05	1e-05
IT_BP_07_03	0.99999	1e-05	0.995632	1e-05	0.004358	0.276451	1e-05	1e-05	0.723529	0.700136	0.299834	1e-05	1e-05	1e-05	1e-05	1e-05	1e-05	1e-05	0.704518	0.295442	0.701975	0.236857	1e-05	1e-05	0.061128	1e-05	1e-05	0.299157	1e-05	1e-05	1e-05	1e-05	0.700783	1e-05	1e-05
IT_BP_07_04	0.99999	1e-05	0.99998	1e-05	1e-05	1e-05	1e-05	1e-05	0.99997	0.99996	1e-05	1e-05	1e-05	1e-05	1e-05	1e-05	1e-05	1e-05	0.99995	1e-05	0.999933	1e-05	1e-05	1.7e-05	1e-05	1e-05	1e-05	1e-05	1e-05	1e-05	1e-05	1e-05	0.99993	1e-05	1e-05
IT_BP_07_05	0.99999	1e-05	0.99998	1e-05	1e-05	1e-05	1e-05	1e-05	0.99997	0.99996	1e-05	1e-05	1e-05	1e-05	1e-05	1.3e-05	1e-05	1e-05	0.999947	1e-05	0.999938	1e-05	1e-05	1.2e-05	1e-05	1e-05	1e-05	1e-05	1e-05	1e-05	1e-05	1e-05	0.99993	1e-05	1e-05
IT_BP_07_06	0.99999	1e-05	0.99998	1e-05	1e-05	1e-05	1e-05	1e-05	0.99997	0.99996	1e-05	1e-05	1e-05	1e-05	1e-05	1e-05	1e-05	1e-05	0.99995	1e-05	0.99994	1e-05	1e-05	1e-05	1e-05	1e-05	1e-05	1.1e-05	1e-05	1.7e-05	1e-05	1e-05	0.999922	1e-05	1e-05
IT_BP_07_08	0.99999	1e-05	0.99998	1e-05	1e-05	1e-05	1e-05	1e-05	0.99997	0.99996	1e-05	1e-05	1e-05	1e-05	1e-05	1e-05	1e-05	1e-05	0.99995	1e-05	0.999936	1.4e-05	1e-05	1e-05	1e-05	1e-05	1e-05	1e-05	1e-05	1e-05	1e-05	1e-05	0.99993	1e-05	1e-05
IT_BP_07_09	0.99999	1e-05	0.99998	1e-05	1e-05	1.2e-05	1e-05	1e-05	0.999968	0.99996	1e-05	1e-05	1e-05	1e-05	1e-05	1e-05	1e-05	1e-05	0.99995	1e-05	0.99994	1e-05	1e-05	1e-05	1e-05	1e-05	1e-05	1e-05	1e-05	1e-05	1e-05	1e-05	0.99993	1e-05	1e-05
IT_BP_07_10	0.99999	1e-05	0.99998	1e-05	1e-05	1e-05	1e-05	1e-05	0.99997	0.99996	1e-05	1e-05	1e-05	1e-05	1e-05	1e-05	1e-05	1e-05	0.99995	1e-05	0.99994	1e-05	1e-05	1e-05	1e-05	1e-05	1e-05	1e-05	1e-05	1.3e-05	1e-05	1.5e-05	0.999922	1e-05	1e-05
IT_BP_07_11	0.712265	0.287735	0.99998	1e-05	1e-05	1e-05	1e-05	0.410283	0.589697	0.588755	1e-05	0.411215	1e-05	1e-05	1e-05	1e-05	0.43829	1e-05	0.56167	1e-05	0.569416	1e-05	1e-05	0.430534	1e-05	1e-05	1e-05	1e-05	0.503499	1e-05	1e-05	1e-05	0.496441	1e-05	1e-05
IT_BP_07_12	0.99999	1e-05	0.99998	1e-05	1e-05	1e-05	1.2e-05	1e-05	0.999968	0.99996	1e-05	1e-05	1e-05	1e-05	1e-05	1e-05	1e-05	1e-05	0.99995	1e-05	0.999937	1e-05	1.3e-05	1e-05	1e-05	1e-05	1e-05	1e-05	1e-05	1e-05	1e-05	1e-05	0.99993	1e-05	1e-05
IT_BP_07_13	0.935189	0.064811	0.99998	1e-05	1e-05	1e-05	1e-05	0.188769	0.811211	0.80716	1e-05	0.19281	1e-05	1e-05	1e-05	1e-05	1e-05	0.197328	0.802632	1e-05	0.808222	1e-05	1e-05	1e-05	1e-05	0.191728	1e-05	1e-05	1e-05	1e-05	1e-05	0.208029	0.791911	1e-05	1e-05
IT_BP_07_14	0.99999	1e-05	0.741345	1e-05	0.258645	0.273426	1e-05	1e-05	0.726554	0.698452	0.301518	1e-05	1e-05	1e-05	1e-05	1e-05	1e-05	1e-05	0.687832	0.312128	0.686962	0.312988	1e-05	1e-05	1e-05	1e-05	1e-05	0.315999	1e-05	1e-05	1e-05	1e-05	0.683941	1e-05	1e-05
IT_BP_07_15	0.99999	1e-05	0.99998	1e-05	1e-05	1e-05	1e-05	1e-05	0.99997	0.99996	1e-05	1e-05	1e-05	1e-05	1.1e-05	1.6e-05	1e-05	1e-05	0.999943	1e-05	0.999934	1.5e-05	1e-05	1e-05	1e-05	1.1e-05	1e-05	1e-05	1e-05	1e-05	1e-05	1.9e-05	0.999921	1e-05	1e-05
IT_BP_07_16	0.99999	1e-05	0.99998	1e-05	1e-05	1e-05	1.6e-05	1e-05	0.999964	0.99996	1e-05	1e-05	1e-05	1e-05	1e-05	1e-05	1e-05	1e-05	0.99995	1e-05	0.999937	1e-05	1e-05	1e-05	1e-05	1.3e-05	1e-05	1e-05	1.1e-05	1e-05	1e-05	1e-05	0.999929	1e-05	1e-05
IT_BP_07_17	0.203682	0.796318	0.99998	1e-05	1e-05	1e-05	1e-05	0.802158	0.197822	0.242411	1e-05	0.757559	1e-05	1e-05	1e-05	1e-05	1e-05	0.820199	0.179761	1e-05	0.171904	1e-05	1e-05	0.828046	1e-05	1e-05	1e-05	1e-05	1e-05	1e-05	1e-05	0.821878	0.178062	1e-05	1e-05
IT_BP_07_18	0.99999	1e-05	0.99998	1e-05	1e-05	1e-05	1e-05	1e-05	0.99997	0.99996	1e-05	1e-05	1e-05	1e-05	1e-05	1e-05	1e-05	1e-05	0.99995	1e-05	0.999937	1e-05	1.1e-05	1.2e-05	1e-05	1e-05	1e-05	1e-05	1e-05	1e-05	1e-05	1e-05	0.99993	1e-05	1e-05
IT_BP_07_19	0.99999	1e-05	0.99998	1e-05	1e-05	1e-05	1e-05	1e-05	0.99997	0.99996	1e-05	1e-05	1e-05	1e-05	1e-05	1e-05	1e-05	1e-05	0.99995	1e-05	0.999928	1.6e-05	1e-05	1.4e-05	1.1e-05	1e-05	1e-05	1.4e-05	1.5e-05	1e-05	1e-05	1e-05	0.999918	1.2e-05	1e-05
IT_BP_07_20	0.99999	1e-05	0.99998	1e-05	1e-05	1e-05	1e-05	1e-05	0.99997	0.99996	1e-05	1e-05	1e-05	1e-05	1e-05	1e-05	1e-05	1e-05	0.99995	1e-05	0.999935	1e-05	1.2e-05	1e-05	1e-05	1.4e-05	1e-05	1e-05	1e-05	1e-05	1e-05	1.1e-05	0.999929	1e-05	1e-05
IT_BP_07_21	0.99999	1e-05	0.99998	1e-05	1e-05	1e-05	1e-05	1e-05	0.99997	0.99996	1e-05	1e-05	1e-05	1e-05	1e-05	1e-05	1e-05	1e-05	0.99995	1e-05	0.99994	1e-05	1e-05	1e-05	1e-05	1e-05	1e-05	1e-05	1e-05	1e-05	1e-05	1e-05	0.99993	1e-05	1e-05
IT_BP_07_22	0.99999	1e-05	0.99998	1e-05	1e-05	1e-05	1e-05	1e-05	0.99997	0.999958	1e-05	1.2e-05	1e-05	1e-05	1e-05	1e-05	1e-05	1e-05	0.99995	1e-05	0.999929	1.4e-05	1e-05	1.6e-05	1e-05	1e-05	1e-05	1e-05	1.2e-05	1e-05	1.1e-05	1e-05	0.999928	1e-05	1e-05
IT_BP_07_23	0.99999	1e-05	0.99998	1e-05	1e-05	1e-05	1e-05	1e-05	0.99997	0.999958	1.2e-05	1e-05	1e-05	1e-05	1e-05	2e-05	1e-05	1e-05	0.99994	1e-05	0.999935	1e-05	1e-05	1e-05	1e-05	1.5e-05	1e-05	1e-05	1e-05	1e-05	1.4e-05	1.1e-05	0.999925	1e-05	1e-05
IT_BP_07_24	0.99999	1e-05	0.99998	1e-05	1e-05	1.7e-05	1e-05	1e-05	0.999963	0.99995	1e-05	1e-05	2e-05	1e-05	1e-05	1.8e-05	1e-05	1e-05	0.999942	1e-05	0.999933	1.7e-05	1e-05	1e-05	1e-05	1e-05	1e-05	1e-05	1e-05	1e-05	1e-05	1e-05	0.99993	1e-05	1e-05
IT_BP_07_25	0.99999	1e-05	0.99998	1e-05	1e-05	1e-05	1e-05	1e-05	0.99997	0.99996	1e-05	1e-05	1e-05	1e-05	1e-05	1e-05	1e-05	1e-05	0.99995	1e-05	0.999937	1.3e-05	1e-05	1e-05	1e-05	1e-05	1e-05	1e-05	1e-05	1e-05	1.2e-05	1e-05	0.999928	1e-05	1e-05
IT_BP_08_01	1e-05	0.99999	1e-05	0.99998	1e-05	1e-05	0.99997	1e-05	1e-05	1e-05	1e-05	1e-05	0.99996	1e-05	1e-05	0.99995	1e-05	1e-05	1e-05	1e-05	1e-05	1e-05	0.99994	1e-05	1e-05	1e-05	1e-05	1e-05	1e-05	1e-05	0.999928	1.2e-05	1e-05	1e-05	1e-05
IT_BP_08_02	1e-05	0.99999	1e-05	0.99998	1e-05	1e-05	0.99997	1e-05	1e-05	1e-05	1e-05	1e-05	0.99996	1e-05	1e-05	0.99995	1e-05	1e-05	1e-05	1e-05	1e-05	1e-05	0.999937	1.3e-05	1e-05	1e-05	1e-05	1e-05	1e-05	1e-05	0.99993	1e-05	1e-05	1e-05	1e-05
IT_BP_08_03	1e-05	0.99999	1e-05	0.99998	1e-05	1e-05	0.99997	1e-05	1e-05	1e-05	1e-05	1e-05	0.99996	1e-05	1e-05	0.99995	1e-05	1e-05	1e-05	1e-05	1e-05	1e-05	0.999934	1.6e-05	1e-05	1e-05	1e-05	1e-05	1e-05	1e-05	0.99993	1e-05	1e-05	1e-05	1e-05
IT_BP_08_04	1e-05	0.99999	0.253217	0.746773	1e-05	1e-05	0.722459	0.277521	1e-05	1e-05	1e-05	0.284727	0.715243	1e-05	1e-05	0.671417	0.328543	1e-05	1e-05	1e-05	1e-05	1e-05	0.708664	1e-05	0.291286	1e-05	1e-05	1e-05	1e-05	1e-05	0.625937	1e-05	1e-05	1e-05	0.374003
IT_BP_08_05	1e-05	0.99999	1e-05	0.99998	1e-05	1.7e-05	0.999963	1e-05	1e-05	1e-05	1e-05	1e-05	0.99996	1e-05	1e-05	0.99995	1e-05	1e-05	1e-05	1e-05	1.7e-05	1e-05	0.999925	1.8e-05	1e-05	1e-05	1e-05	1e-05	1e-05	1e-05	0.99993	1e-05	1e-05	1e-05	1e-05
IT_BP_08_06	0.448455	0.551545	1e-05	0.536563	0.463427	0.465157	0.534823	1e-05	1e-05	1e-05	0.520952	1e-05	0.479018	1e-05	1e-05	0.408416	1e-05	1e-05	1e-05	0.591544	1e-05	0.593879	0.406071	1e-05	1e-05	1e-05	1e-05	0.601973	1e-05	1e-05	0.397967	1e-05	1e-05	1e-05	1e-05
IT_BP_08_07	1e-05	0.99999	1e-05	0.99998	1e-05	1e-05	0.99997	1e-05	1e-05	1.6e-05	1e-05	1e-05	0.999954	1e-05	1e-05	0.99995	1e-05	1e-05	1e-05	1e-05	1e-05	1e-05	0.99994	1e-05	1e-05	1e-05	1e-05	1e-05	1e-05	1e-05	0.999922	1e-05	1e-05	1.8e-05	1e-05
IT_BP_08_08	1e-05	0.99999	1e-05	0.99998	1e-05	1e-05	0.99997	1e-05	1e-05	1e-05	1e-05	1e-05	0.99996	1e-05	1e-05	0.99995	1e-05	1e-05	1e-05	1e-05	1e-05	1e-05	0.999937	1e-05	1e-05	1.3e-05	1e-05	1e-05	1e-05	1e-05	0.99993	1e-05	1e-05	1e-05	1e-05
IT_BP_08_09	1e-05	0.99999	1e-05	0.99998	1e-05	1e-05	0.99997	1e-05	1e-05	1e-05	1e-05	1e-05	0.99996	1e-05	1e-05	0.999941	1e-05	1.9e-05	1e-05	1e-05	1e-05	1e-05	0.99994	1e-05	1e-05	1e-05	1e-05	1.4e-05	1.1e-05	1e-05	0.999924	1.1e-05	1e-05	1e-05	1e-05
IT_BP_08_10	1e-05	0.99999	1e-05	0.99998	1e-05	1e-05	0.99997	1e-05	1e-05	1.3e-05	1e-05	1e-05	0.999957	1e-05	1.6e-05	0.999944	1e-05	1e-05	1e-05	1e-05	1e-05	1e-05	0.999939	1e-05	1.1e-05	1e-05	1e-05	1e-05	1e-05	1e-05	0.999927	1e-05	1e-05	1.3e-05	1e-05
IT_BP_08_11	1e-05	0.99999	1e-05	0.99998	1e-05	1e-05	0.99997	1e-05	1e-05	1e-05	1e-05	1e-05	0.99996	1e-05	1e-05	0.99995	1e-05	1e-05	1e-05	1e-05	1e-05	1e-05	0.99994	1e-05	1e-05	1e-05	1e-05	1e-05	1e-05	1e-05	0.99993	1e-05	1e-05	1e-05	1e-05
IT_BP_08_12	1e-05	0.99999	1e-05	0.99998	1e-05	1e-05	0.99997	1e-05	1e-05	1e-05	1e-05	1e-05	0.99996	1e-05	1e-05	0.99995	1e-05	1e-05	1e-05	1e-05	1e-05	1e-05	0.99994	1e-05	1e-05	1e-05	1e-05	1.2e-05	1.3e-05	1.3e-05	0.999922	1e-05	1e-05	1e-05	1e-05
IT_BP_08_13	1e-05	0.99999	1e-05	0.99998	1e-05	1e-05	0.99997	1e-05	1e-05	1e-05	1e-05	1e-05	0.99996	1e-05	1e-05	0.99995	1e-05	1e-05	1e-05	1e-05	1e-05	1.3e-05	0.999934	1e-05	1.3e-05	1e-05	1e-05	1e-05	1e-05	1e-05	0.99993	1e-05	1e-05	1e-05	1e-05
IT_BP_08_14	1e-05	0.99999	1e-05	0.99998	1e-05	1e-05	0.99997	1e-05	1e-05	1e-05	1e-05	1e-05	0.99996	1e-05	1e-05	0.99995	1e-05	1e-05	1e-05	1e-05	1.1e-05	1e-05	0.999938	1e-05	1e-05	1e-05	1e-05	1.2e-05	1e-05	1e-05	0.999928	1e-05	1e-05	1e-05	1e-05
IT_BP_08_15	1e-05	0.99999	1e-05	0.99998	1e-05	1e-05	0.99997	1e-05	1e-05	1e-05	1e-05	1e-05	0.99996	1e-05	1e-05	0.99995	1e-05	1e-05	1e-05	1e-05	1e-05	1e-05	0.99994	1e-05	1e-05	1e-05	1e-05	1e-05	1e-05	1e-05	0.999923	1e-05	1.7e-05	1e-05	1e-05
IT_BP_08_16	1e-05	0.99999	1e-05	0.99998	1e-05	1e-05	0.99997	1e-05	1e-05	1e-05	1e-05	1e-05	0.99996	1e-05	1e-05	0.999942	1e-05	1.8e-05	1e-05	1e-05	1e-05	1e-05	0.99994	1e-05	1e-05	1e-05	1e-05	1e-05	1e-05	1e-05	0.99993	1e-05	1e-05	1e-05	1e-05
IT_BP_08_17	1e-05	0.99999	1e-05	0.99998	1e-05	1e-05	0.99997	1e-05	1e-05	1e-05	1e-05	1e-05	0.99996	1e-05	1e-05	0.99995	1e-05	1e-05	1e-05	1e-05	1e-05	1e-05	0.99994	1e-05	1e-05	1e-05	1e-05	1.2e-05	1e-05	1e-05	0.999926	1.2e-05	1e-05	1e-05	1e-05
IT_BP_08_18	1e-05	0.99999	1e-05	0.99998	1e-05	1e-05	0.99997	1e-05	1e-05	1.2e-05	1e-05	1e-05	0.999958	1e-05	1e-05	0.99995	1e-05	1e-05	1e-05	1e-05	1e-05	1e-05	0.99994	1e-05	1e-05	1e-05	1e-05	1e-05	1e-05	1e-05	0.99993	1e-05	1e-05	1e-05	1e-05
IT_BP_08_19	0.132945	0.867055	1e-05	0.727471	0.272519	0.274704	0.725276	1e-05	1e-05	1e-05	0.206432	1e-05	0.718072	0.075477	0.06649	0.71096	0.222517	1e-05	1.3e-05	1e-05	1e-05	1e-05	0.675672	1e-05	0.324278	1e-05	1e-05	1e-05	0.344611	1e-05	0.655329	1e-05	1e-05	1e-05	1e-05
IT_BP_08_20	1e-05	0.99999	1e-05	0.99998	1e-05	1e-05	0.99997	1e-05	1e-05	1e-05	1e-05	1e-05	0.99996	1e-05	1e-05	0.99995	1e-05	1e-05	1e-05	1e-05	1.3e-05	1e-05	0.999928	1e-05	1e-05	2e-05	1e-05	1e-05	1e-05	1.1e-05	0.999928	1.1e-05	1e-05	1e-05	1e-05
IT_BP_08_21	0.370251	0.629749	1e-05	0.614805	0.385185	0.38632	0.61366	1e-05	1e-05	1e-05	1e-05	1e-05	0.599061	0.400909	0.402092	0.597868	1e-05	1e-05	1e-05	1e-05	1e-05	1e-05	0.594799	1e-05	1e-05	1e-05	0.405151	1e-05	1e-05	0.401982	0.597958	1e-05	1e-05	1e-05	1e-05
IT_BP_08_22	1e-05	0.99999	1e-05	0.99998	1e-05	1e-05	0.99997	1e-05	1e-05	1e-05	1e-05	1e-05	0.99996	1e-05	1e-05	0.99995	1e-05	1e-05	1e-05	1e-05	1.4e-05	1e-05	0.999934	1e-05	1.2e-05	1e-05	1e-05	1e-05	1e-05	1e-05	0.999923	1e-05	1e-05	1.7e-05	1e-05
IT_BP_08_23	1e-05	0.99999	1e-05	0.99998	1e-05	1e-05	0.99997	1e-05	1e-05	1e-05	1e-05	1e-05	0.99996	1e-05	1e-05	0.99995	1e-05	1e-05	1e-05	1e-05	1e-05	1e-05	0.99994	1e-05	1e-05	1e-05	1e-05	1e-05	1e-05	1e-05	0.99993	1e-05	1e-05	1e-05	1e-05
IT_BP_08_24	1e-05	0.99999	1e-05	0.99998	1e-05	1e-05	0.99997	1e-05	1e-05	1e-05	1e-05	1e-05	0.99996	1e-05	1e-05	0.99995	1e-05	1e-05	1e-05	1e-05	1e-05	1e-05	0.99994	1e-05	1e-05	1e-05	1e-05	1e-05	1e-05	1e-05	0.999928	1.2e-05	1e-05	1e-05	1e-05
IT_BP_08_25	1e-05	0.99999	1e-05	0.99998	1e-05	1e-05	0.99997	1e-05	1e-05	1e-05	1e-05	1e-05	0.99996	1e-05	1e-05	0.99995	1e-05	1e-05	1e-05	1e-05	1e-05	1e-05	0.99994	1e-05	1e-05	1e-05	1e-05	1e-05	1e-05	1e-05	0.99993	1e-05	1e-05	1e-05	1e-05
LT_BP_11_01	1e-05	0.99999	0.99998	1e-05	1e-05	1e-05	1e-05	0.968098	0.031882	0.033386	1e-05	0.966584	1e-05	1e-05	1e-05	1e-05	0.285778	0.686124	0.028068	1e-05	0.034052	1e-05	1e-05	0.965898	1e-05	1e-05	1e-05	1e-05	0.146427	1e-05	1e-05	0.697199	0.027616	1e-05	0.128717
LT_BP_11_02	0.012952	0.987048	0.995386	0.004604	1e-05	1e-05	1e-05	0.987191	0.012789	0.017828	1e-05	0.980224	1e-05	0.001927	1e-05	1e-05	0.115912	0.87104	0.013017	1e-05	0.003412	1e-05	1e-05	0.996538	1e-05	1e-05	1e-05	1e-05	0.315931	1e-05	1e-05	0.679405	0.004614	1e-05	1e-05
LT_BP_11_03	1e-05	0.99999	0.99998	1e-05	1e-05	1e-05	1e-05	0.99997	1e-05	1e-05	1e-05	0.99996	1e-05	1e-05	1e-05	1e-05	1e-05	0.99995	1e-05	1e-05	1e-05	1e-05	1e-05	0.745765	1e-05	0.254185	1e-05	1e-05	1e-05	1e-05	1e-05	0.99993	1e-05	1e-05	1e-05
LT_BP_11_04	1e-05	0.99999	0.99998	1e-05	1e-05	1e-05	1e-05	0.99997	1e-05	1e-05	1e-05	0.99996	1e-05	1e-05	1e-05	1e-05	1e-05	0.994368	0.005592	1e-05	1e-05	1e-05	1e-05	0.764195	1e-05	0.235755	1e-05	1e-05	1e-05	1e-05	1e-05	0.99993	1e-05	1e-05	1e-05
LT_BP_11_05	1e-05	0.99999	0.99998	1e-05	1e-05	1e-05	1e-05	0.99997	1e-05	1e-05	1e-05	0.99996	1e-05	1e-05	1e-05	1e-05	0.240385	0.759575	1e-05	1e-05	1e-05	1e-05	1e-05	0.99994	1e-05	1e-05	1e-05	1e-05	1e-05	1e-05	1e-05	0.99993	1e-05	1e-05	1e-05
LT_BP_11_06	0.112217	0.887783	0.846539	0.012587	0.140874	0.098527	1e-05	0.901453	1e-05	1e-05	0.092812	0.870978	1e-05	0.03619	1e-05	1e-05	0.458307	0.541653	1e-05	1e-05	1e-05	1e-05	1e-05	0.483112	0.302839	0.214009	1e-05	1e-05	0.421444	1e-05	1e-05	0.578496	1e-05	1e-05	1e-05
LT_BP_11_07	1e-05	0.99999	0.99998	1e-05	1e-05	1e-05	1e-05	0.99997	1e-05	1e-05	1e-05	0.99996	1e-05	1e-05	1e-05	1e-05	1.3e-05	0.999947	1e-05	1e-05	1e-05	1e-05	1e-05	0.385032	0.435213	0.179715	1e-05	1e-05	0.558314	1e-05	1e-05	0.441626	1e-05	1e-05	1e-05
LT_BP_11_09	1e-05	0.99999	0.99998	1e-05	1e-05	1e-05	1e-05	0.99997	1e-05	1e-05	1e-05	0.99996	1e-05	1e-05	1e-05	1e-05	1e-05	0.99995	1e-05	1e-05	1e-05	1e-05	1e-05	0.99994	1e-05	1e-05	1e-05	1e-05	0.615443	1e-05	1e-05	0.384497	1e-05	1e-05	1e-05
LT_BP_11_10	0.094183	0.905817	0.862032	1e-05	0.137958	0.034608	1e-05	0.965372	1e-05	1e-05	0.169017	0.830953	1e-05	1e-05	1e-05	1e-05	0.99995	1e-05	1e-05	1e-05	1e-05	1e-05	1e-05	0.99994	1e-05	1e-05	1e-05	1e-05	0.99993	1e-05	1e-05	1e-05	1e-05	1e-05	1e-05
LT_BP_11_11	0.035673	0.964327	0.99998	1e-05	1e-05	1e-05	1e-05	0.986901	0.013079	0.015441	1e-05	0.984529	1e-05	1e-05	1e-05	1e-05	0.013745	0.96993	0.016295	1e-05	1e-05	1e-05	1e-05	0.99994	1e-05	1e-05	1e-05	1e-05	1e-05	1e-05	1e-05	0.63002	0.006825	1e-05	0.363105
LT_BP_11_12	1e-05	0.99999	0.99998	1e-05	1e-05	1e-05	1e-05	0.975799	0.024181	0.025857	1e-05	0.974113	1e-05	1e-05	1e-05	1e-05	1e-05	0.974274	0.025686	1e-05	0.005229	1e-05	1.4e-05	0.94089	1e-05	0.053837	1e-05	1e-05	1e-05	1e-05	1e-05	1e-05	0.012514	1e-05	0.987426
LT_BP_11_13	1e-05	0.99999	0.929792	0.018263	0.051945	1e-05	0.001078	0.998902	1e-05	1e-05	0.006855	0.993115	1e-05	1e-05	1e-05	1e-05	0.144507	0.855453	1e-05	1e-05	1e-05	1e-05	1e-05	0.658942	0.073997	0.267021	1e-05	1e-05	1e-05	1e-05	1e-05	0.99993	1e-05	1e-05	1e-05
LT_BP_11_14	1e-05	0.99999	0.99998	1e-05	1e-05	1e-05	1e-05	0.991629	0.008351	0.009601	1e-05	0.990369	1e-05	1e-05	1e-05	1e-05	0.061516	0.926345	0.012109	1e-05	0.002452	1e-05	1e-05	0.649074	1e-05	0.348435	1e-05	1e-05	1e-05	1e-05	1e-05	0.950786	0.005472	0.043692	1e-05
LT_BP_11_15	1e-05	0.99999	0.99998	1e-05	1e-05	1e-05	1e-05	0.99997	1e-05	1e-05	1e-05	0.99996	1e-05	1e-05	1e-05	1e-05	1e-05	0.99995	1e-05	1e-05	1e-05	1e-05	1e-05	0.708351	1e-05	0.291599	1e-05	1e-05	1e-05	1e-05	1e-05	0.99993	1e-05	1e-05	1e-05
LT_BP_11_16	1e-05	0.99999	0.950434	0.01105	0.038516	1e-05	1e-05	0.99997	1e-05	1e-05	1e-05	0.979723	1e-05	0.020247	0.004557	1.1e-05	0.169245	0.826166	1e-05	1e-05	1e-05	1e-05	1e-05	0.99994	1e-05	1e-05	1e-05	1e-05	1e-05	1e-05	1e-05	0.906957	1e-05	0.092983	1e-05
LT_BP_11_17	1e-05	0.99999	0.99998	1e-05	1e-05	1e-05	1e-05	0.99997	1e-05	1e-05	1e-05	0.99996	1e-05	1e-05	1e-05	1e-05	0.076253	0.923707	1e-05	1e-05	1e-05	1e-05	1e-05	0.721152	1e-05	0.278798	1e-05	1e-05	1e-05	1e-05	1e-05	0.99993	1e-05	1e-05	1e-05
LT_BP_11_18	1e-05	0.99999	0.99998	1e-05	1e-05	1e-05	1e-05	0.92296	0.07702	0.073962	1e-05	0.926008	1e-05	1e-05	1e-05	1e-05	1e-05	0.928334	0.071626	1e-05	0.072511	1e-05	1e-05	0.564563	1e-05	0.362886	1e-05	1e-05	1e-05	1e-05	1e-05	0.984968	0.014972	1e-05	1e-05
LT_BP_11_20	1e-05	0.99999	0.99998	1e-05	1e-05	1e-05	1e-05	0.99997	1e-05	1e-05	1e-05	0.99996	1e-05	1e-05	1e-05	1e-05	1e-05	0.99995	1e-05	1e-05	1e-05	1e-05	1e-05	0.99994	1e-05	1e-05	1e-05	1e-05	1e-05	1e-05	1e-05	0.99993	1e-05	1e-05	1e-05
LT_BP_11_21	0.094919	0.905081	0.910685	1e-05	0.089305	0.001426	1e-05	0.986715	0.011848	0.010088	0.091505	0.898387	1e-05	1e-05	1e-05	1e-05	0.283195	0.680705	0.003573	0.032507	1e-05	1e-05	1e-05	0.99994	1e-05	1e-05	1e-05	0.061373	1e-05	1e-05	1e-05	0.791891	0.003575	0.066364	0.076768
LT_BP_11_23	1e-05	0.99999	0.99998	1e-05	1e-05	1e-05	1e-05	0.99997	1e-05	1e-05	0.033312	0.966658	1e-05	1e-05	1e-05	1e-05	0.340107	0.659853	1e-05	1e-05	1e-05	1e-05	1e-05	0.99994	1e-05	1e-05	1e-05	1e-05	0.159092	1e-05	1e-05	0.700124	1e-05	1e-05	0.140734
LT_BP_11_25	1e-05	0.99999	0.99998	1e-05	1e-05	1e-05	1e-05	0.969626	0.030354	0.096894	1e-05	0.903076	1e-05	1e-05	1e-05	1e-05	1e-05	0.976482	0.023478	1e-05	0.009245	1e-05	1e-05	0.990705	1e-05	1e-05	1e-05	1e-05	1.1e-05	1e-05	1e-05	0.980666	0.019273	1e-05	1e-05
LT_BP_12_01	1e-05	0.99999	0.99998	1e-05	1e-05	1e-05	1e-05	0.99997	1e-05	1e-05	1e-05	0.99996	1e-05	1e-05	1e-05	1e-05	0.187899	0.812061	1e-05	1e-05	1e-05	1e-05	1e-05	0.99994	1e-05	1e-05	1e-05	1e-05	1e-05	1e-05	1e-05	0.99993	1e-05	1e-05	1e-05
LT_BP_12_02	0.331971	0.668029	0.655799	1e-05	0.344191	0.325292	1e-05	0.674688	1e-05	1e-05	1e-05	0.701095	1e-05	0.298875	0.301719	1e-05	0.082563	0.615687	1e-05	1e-05	1e-05	1e-05	1e-05	0.720801	1e-05	1e-05	0.279149	1e-05	1e-05	0.291852	1e-05	0.502805	1e-05	1e-05	0.205293
LT_BP_12_03	1e-05	0.99999	0.99998	1e-05	1e-05	1e-05	1e-05	0.99997	1e-05	1e-05	1e-05	0.99996	1e-05	1e-05	1e-05	1e-05	0.142373	0.857587	1e-05	1e-05	1e-05	1e-05	1e-05	0.99994	1e-05	1e-05	1e-05	1e-05	1e-05	1e-05	1e-05	0.99993	1e-05	1e-05	1e-05
LT_BP_12_04	1e-05	0.99999	0.99998	1e-05	1e-05	1e-05	1e-05	0.99997	1e-05	1e-05	1e-05	0.99996	1e-05	1e-05	1e-05	1e-05	1e-05	0.99995	1e-05	1e-05	1e-05	1e-05	1e-05	0.99994	1e-05	1e-05	1e-05	1e-05	1e-05	1e-05	1e-05	0.99993	1e-05	1e-05	1e-05
LT_BP_12_05	0.054294	0.945706	0.920716	1e-05	0.079274	1e-05	1e-05	0.99997	1e-05	1e-05	0.068615	0.931355	1e-05	1e-05	1e-05	1e-05	0.408209	0.591751	1e-05	1e-05	1e-05	1e-05	1e-05	0.78247	0.21748	1e-05	1e-05	1e-05	0.450481	1e-05	1e-05	0.549459	1e-05	1e-05	1e-05
LT_BP_12_07	1e-05	0.99999	0.993968	0.006022	1e-05	1e-05	1e-05	0.99997	1e-05	1e-05	1e-05	0.99996	1e-05	1e-05	1e-05	1e-05	0.139533	0.860427	1e-05	1e-05	1e-05	1e-05	1e-05	0.99994	1e-05	1e-05	1e-05	1e-05	1e-05	1e-05	1e-05	0.99993	1e-05	1e-05	1e-05
LT_BP_12_08	0.055789	0.944211	0.937703	1e-05	0.062287	1.2e-05	1e-05	0.999968	1e-05	1.5e-05	1e-05	0.966324	1e-05	0.033641	0.027976	1e-05	0.082012	0.889982	1e-05	1e-05	1e-05	1e-05	1e-05	0.643847	1e-05	0.329852	0.02626	1e-05	1e-05	0.029238	1e-05	0.970702	1e-05	1e-05	1e-05
LT_BP_12_09	1e-05	0.99999	0.97299	0.027	1e-05	1e-05	0.019882	0.977185	0.002924	0.000339	1e-05	0.963052	0.018818	0.017782	0.014238	0.018737	0.090844	0.876161	1e-05	1e-05	1e-05	1e-05	1e-05	0.996113	1e-05	1e-05	0.003837	1e-05	1e-05	0.016021	0.010726	0.973203	1e-05	1e-05	1e-05
LT_BP_12_10	1e-05	0.99999	0.99998	1e-05	1e-05	1e-05	1e-05	0.99997	1e-05	1e-05	1e-05	0.99996	1e-05	1e-05	1e-05	1e-05	0.182766	0.817194	1e-05	1e-05	1e-05	1e-05	1e-05	0.99994	1e-05	1e-05	1e-05	1e-05	1e-05	1e-05	1e-05	0.99993	1e-05	1e-05	1e-05
LT_BP_12_11	1e-05	0.99999	0.99998	1e-05	1e-05	1e-05	1e-05	0.99997	1e-05	1e-05	1e-05	0.99996	1e-05	1e-05	1e-05	1e-05	0.182888	0.817072	1e-05	1e-05	1e-05	1e-05	1e-05	0.999936	1.4e-05	1e-05	1e-05	1e-05	1e-05	1e-05	1e-05	0.99993	1e-05	1e-05	1e-05
LT_BP_12_12	1e-05	0.99999	0.99998	1e-05	1e-05	1e-05	1e-05	0.998615	0.001365	0.003077	1e-05	0.996893	1e-05	1e-05	1e-05	1e-05	1e-05	0.991299	0.008661	1e-05	1e-05	1e-05	1e-05	0.999938	1.2e-05	1e-05	1e-05	1e-05	1e-05	1e-05	1e-05	0.99993	1e-05	1e-05	1e-05
LT_BP_12_13	0.122965	0.877035	0.935962	1e-05	0.064028	0.024368	1e-05	0.953712	0.02191	0.010733	0.417152	0.572095	1e-05	1e-05	1e-05	1e-05	0.99995	1e-05	1e-05	1e-05	0.014407	1e-05	1e-05	0.985543	1e-05	1e-05	1e-05	1e-05	1e-05	1e-05	1e-05	1e-05	1e-05	1e-05	0.99993
LT_BP_12_14	1e-05	0.99999	0.99998	1e-05	1e-05	1e-05	1e-05	0.99997	1e-05	1e-05	1e-05	0.99996	1e-05	1e-05	1e-05	1e-05	1e-05	0.99995	1e-05	1e-05	1e-05	1e-05	1e-05	0.99994	1e-05	1e-05	1e-05	1e-05	1e-05	1e-05	1e-05	0.99993	1e-05	1e-05	1e-05
LT_BP_12_15	1e-05	0.99999	0.99998	1e-05	1e-05	1e-05	1e-05	0.99997	1e-05	1e-05	1e-05	0.99996	1e-05	1e-05	1e-05	1e-05	1e-05	0.99995	1e-05	1e-05	1e-05	1e-05	1e-05	0.99994	1e-05	1e-05	1e-05	1e-05	1e-05	1e-05	1e-05	1e-05	1e-05	1e-05	0.99993
LT_BP_12_17	1e-05	0.99999	0.99998	1e-05	1e-05	1e-05	1e-05	0.99997	1e-05	1e-05	1e-05	0.99996	1e-05	1e-05	1e-05	1e-05	1e-05	0.99995	1e-05	1e-05	1e-05	1e-05	1e-05	0.99994	1e-05	1e-05	1e-05	1e-05	1e-05	1e-05	1e-05	0.99993	1e-05	1e-05	1e-05
LT_BP_12_20	1e-05	0.99999	0.99998	1e-05	1e-05	1e-05	1e-05	0.99997	1e-05	1e-05	1e-05	0.99996	1e-05	1e-05	1e-05	1e-05	1e-05	0.99995	1e-05	1e-05	1e-05	1e-05	1e-05	0.99994	1e-05	1e-05	1e-05	1e-05	1e-05	1e-05	1e-05	0.99993	1e-05	1e-05	1e-05
LT_BP_12_21	1e-05	0.99999	0.99998	1e-05	1e-05	1e-05	1e-05	0.99997	1e-05	1e-05	1e-05	0.99996	1e-05	1e-05	1e-05	1e-05	1e-05	0.99995	1e-05	1e-05	1e-05	1e-05	1e-05	0.99994	1e-05	1e-05	1e-05	1e-05	1e-05	1e-05	1e-05	0.99993	1e-05	1e-05	1e-05
LT_BP_12_22	1e-05	0.99999	0.99998	1e-05	1e-05	1e-05	1e-05	0.99997	1e-05	1e-05	1e-05	0.99996	1e-05	1e-05	1e-05	1e-05	1e-05	0.99995	1e-05	1e-05	1e-05	1e-05	1e-05	0.99994	1e-05	1e-05	1e-05	1e-05	1e-05	1e-05	1e-05	0.99993	1e-05	1e-05	1e-05
LT_BP_12_23	1e-05	0.99999	0.99998	1e-05	1e-05	1e-05	1e-05	0.99997	1e-05	1e-05	1e-05	0.99996	1e-05	1e-05	1e-05	1e-05	1e-05	0.99995	1e-05	1e-05	1e-05	1e-05	1e-05	0.99994	1e-05	1e-05	1e-05	1e-05	1e-05	1e-05	1e-05	0.99993	1e-05	1e-05	1e-05
LT_BP_12_25	1e-05	0.99999	0.99998	1e-05	1e-05	1e-05	1e-05	0.984457	0.015523	0.016418	1e-05	0.983552	1e-05	1e-05	1e-05	1e-05	1e-05	0.985903	0.014057	1e-05	1e-05	1e-05	1e-05	0.99994	1e-05	1e-05	1e-05	1e-05	1e-05	1e-05	1e-05	0.988342	0.011598	1e-05	1e-05
NO_BP_15_01	1e-05	0.99999	0.633104	0.366886	1e-05	1e-05	0.333344	0.66092	0.005725	0.005334	0.018031	0.64966	0.326965	1e-05	1e-05	0.313784	0.686176	1e-05	1e-05	1e-05	1e-05	1e-05	0.346578	0.017359	0.553904	0.082129	1e-05	1e-05	0.06186	1e-05	0.29627	1e-05	1e-05	1e-05	0.641821
NO_BP_15_02	0.039573	0.960427	0.99726	1e-05	0.00273	1e-05	1e-05	0.983092	0.016888	0.017699	1e-05	0.982271	1e-05	1e-05	1e-05	1e-05	0.363855	0.62425	0.011865	1e-05	0.005239	1e-05	1e-05	0.994711	1e-05	1e-05	1e-05	1e-05	1e-05	1e-05	1e-05	1e-05	0.016229	1e-05	0.983711
NO_BP_15_03	0.180979	0.819021	0.796793	1e-05	0.203197	0.153619	1e-05	0.841231	0.005141	1e-05	0.243937	0.756033	1e-05	1e-05	1e-05	1e-05	0.4391	0.472719	1e-05	0.088151	1e-05	0.08076	1e-05	0.485632	0.210254	0.223324	1e-05	1e-05	0.449181	1e-05	1e-05	0.416739	1e-05	1e-05	0.13403
NO_BP_15_04	0.132585	0.867415	0.835816	1e-05	0.164174	0.106924	1e-05	0.885539	0.007527	0.000843	0.176647	0.816203	1e-05	0.006296	1e-05	1e-05	0.686262	0.313698	1e-05	1e-05	1e-05	1e-05	1e-05	0.99994	1e-05	1e-05	1e-05	1e-05	1e-05	1e-05	1e-05	1e-05	1e-05	1e-05	0.99993
NO_BP_15_05	0.20368	0.79632	0.78384	1e-05	0.21615	0.172482	1e-05	0.812991	0.014517	0.005961	0.277693	0.716327	1e-05	1e-05	1e-05	1e-05	0.456259	0.448861	0.008275	0.086585	0.008028	0.097322	1e-05	0.396957	0.242596	0.255077	1e-05	1e-05	0.618755	1e-05	1e-05	0.282311	0.002678	1e-05	0.096217
NO_BP_15_06	0.135179	0.864821	0.677711	0.122966	0.199323	0.152661	1e-05	0.847319	1e-05	1e-05	0.148948	0.829201	1e-05	0.021831	1e-05	1e-05	0.99995	1e-05	1e-05	1e-05	1e-05	1e-05	1e-05	0.99994	1e-05	1e-05	1e-05	1e-05	0.99993	1e-05	1e-05	1e-05	1e-05	1e-05	1e-05
NO_BP_15_07	0.22593	0.77407	0.7532	0.012453	0.234347	0.192826	1e-05	0.795447	0.011717	0.009518	0.197593	0.750215	1e-05	0.042663	1e-05	1e-05	0.703079	0.296881	1e-05	1e-05	0.000331	1e-05	1e-05	0.709774	0.283434	1e-05	0.006432	1e-05	0.99993	1e-05	1e-05	1e-05	1e-05	1e-05	1e-05
NO_BP_15_08	0.152582	0.847418	0.827493	1e-05	0.172497	0.134064	1e-05	0.865916	1e-05	1e-05	0.175844	0.824126	1e-05	1e-05	1e-05	1e-05	0.277531	0.62998	1e-05	0.092459	1e-05	0.059525	1e-05	0.350633	0.171898	0.417913	1e-05	1e-05	0.469661	1e-05	1e-05	0.530279	1e-05	1e-05	1e-05
[truncated: 112 more rows]

## Sheet: Fig.1 and S4 and S11
Ancestry component for Fagus sylvatica samples for various K number of ancestral populations
[truncated: 608 more rows]

## Sheet: Fig.1 and S5 and S12
Ancestry component for Picea abies samples for various K number of ancestral populations
[truncated: 561 more rows]

[truncated: 11 more sheets: Fig.1 and S6 and S13, Fig.1 and S7 and S14, Fig.1 and S8 and S15, Fig.1 and S9 and S16, Fig.S17, Fig.S18, Fig.S19, Fig.S20, Fig.S21, Fig.S22, Fig.S23]
